# Supplementary material for: Molecular Interaction of Genes Related to Anthocyanin, Lipid and Wax Biosynthesis in Apple Red-Fleshed Fruits
Source: Int J Mol Sci. 2025 Nov 13;26(22):10987. doi: 10.3390/ijms262210987 (PMC12652052; doi:10.3390/ijms262210987)
Supplement: Supplementary file 1 [file ijms-26-10987-s001.zip]

Archive with 19 entries (19 files):
- Fig_ S12_fruit flesh coclor visualization.jpg
- Fig_S10_mdm00960.02_DESeq2_ORA_mdm_v5_norm_realscale.png
- Fig_S11_mdm04146.02_DESeq2_ORA_mdm_v5_norm_realscale.png
- Fig_S1_01_02_DESeq2_edgeR_repeated - FreeRedStar_vs_Trinity_DESeq2_edgeR_results_TSV_annot__statistics_summary.png
- Fig_S2_functional_categories_barplot.png
- Fig_S3_02_DESeq2_edgeR_repeated - FreeRedStar_vs_Trinity_DESeq2_edgeR_results_TSV_annot__description_top50_deg_summary.png
- Fig_S4_go_dotplot_gsea_BP.tiff
- Fig_S5_go_dotplot_gsea_CC.tiff
- Fig_S6_go_dotplot_gsea_MF.tiff
- Fig_S7_mdm00940.02_DESeq2_ORA_mdm_v5_norm_realscale.png
- Fig_S8_mdm00941.02_DESeq2_ORA_mdm_v5_norm_realscale.png
- Fig_S9_mdm00073.02_DESeq2_ORA_mdm_v5_norm_realscale.png
- Table S1_Alingments_counts_.xlsx
- Table S2 FreeRedStar_vs_Trinity_DESeq2_annot_gene_.xlsx
- Table S7_02_DESeq2_edgeR_repeated_ora_pathview_diagrams_summary.xlsx
- Tab_S3_FreeRedStar_vs_Trinity_DESeq2_edgeR_TSV_annot_go_enrichment_summary.xlsx
- Tab_S4_FreeRedStar_vs_Trinity_DESeq2_edgeR_TSV_annot_go_gsea_BP_results.xlsx
- Tab_S5_FreeRedStar_vs_Trinity_DESeq2_edgeR_TSV_annot_go_gsea_CC_results.xlsx
- Tab_S6_FreeRedStar_vs_Trinity_DESeq2_edgeR_TSV_annot_go_gsea_MF_results.xlsx
