# Supplementary material for: Molecular Interaction of Genes Related to Anthocyanin, Lipid and Wax Biosynthesis in Apple Red-Fleshed Fruits
Source: Int J Mol Sci. 2025 Nov 13;26(22):10987. doi: 10.3390/ijms262210987 (PMC12652052; doi:10.3390/ijms262210987)
Supplement: Supplementary file 1 [file ijms-26-10987-s001.zip › Table S1_Alingments_counts_.xlsx]

## Sheet: Sheet1
Step	Count category	Fredstar1		Fredstar2		Trinity1		Trinity2
HISAT2	Reads	19462038		22261026		16873843		17640274
	Aligned concordantly 0 times	5387204	27.68%	6217234	27.93%	3863949	22.90%	4166869	23.62%
	Aligned concordantly exactly 1 time	13327967	68.48%	15533106	69.78%	12494590	74.05%	12943608	73.38%
	Aligned concordantly >1 times	746867	3.84%	510686	2.29%	515304	3.05%	529797	3.00%
	Overall alignment rate		83.80%		77.32%		86.19%		85.54%
HTSeq	Genes	10609490	54.51%	12853081	57.74%	9230179	54.70%	9717991	55.09%
	Alignment_not_unique	881245	4.53%	621142	2.79%	620299	3.68%	614591	3.48%
	Not_aligned	3517993	18.08%	4170247	18.73%	1551184	9.19%	1743668	9.88%
	No_feature	2742785	14.09%	2657658	11.94%	3777762	22.39%	3803101	21.56%
	Ambiguous	177292	0.91%	246718	1.11%	176331	1.04%	182327	1.03%
	Too_low_aQual	1533233	7.88%	1712180	7.69%	1518087	9.00%	1578596	8.95%
	Total	19462038	1	22261026	1	16873842	1	17640274	1
