# Supplementary material for: Molecular Interaction of Genes Related to Anthocyanin, Lipid and Wax Biosynthesis in Apple Red-Fleshed Fruits
Source: Int J Mol Sci. 2025 Nov 13;26(22):10987. doi: 10.3390/ijms262210987 (PMC12652052; doi:10.3390/ijms262210987)
Supplement: Supplementary file 1 [file ijms-26-10987-s001.zip › Table S2 FreeRedStar_vs_Trinity_DESeq2_annot_gene_.xlsx]

## Sheet: FreeRedStar_vs_Trinity_DESeq2_e
Gene_id	FreeRedStar1	FreeRedStar2	Trinity1	Trinity2	baseMean_DESeq2	log2FoldChange_DESeq2	lfcSE_DESeq2	pvalue_DESeq2	Padj_DESeq2	GeneID	class	genomic_accession	product_accession	related_accession	Description	GOs	EC	KEGG_ko	KEGG_Pathway	KEGG_Module
LOC103411735	28259	6046	2	1	7239.82	-12.0775	1.30142	1.33113e-23	2.62484e-21	103411735	protein_coding	NC_041797.1	NM_001328785.1	NP_001315714.1	thaumatin-like protein 1a	GO:0006950,GO:0006952,GO:0008150,GO:0050896	-	-	-	-
LOC103429376	38290	8545	6	3	9902.2	-11.3057	1.0596	2.42282e-29	7.08921e-27	103429376	protein_coding	NC_041797.1	XM_029108558.1	XP_028964391.1	thaumatin-like protein 1b	GO:0006950,GO:0006952,GO:0008150,GO:0050896	-	-	-	-
LOC114825366	0	0	3208	4124	1993.38	13.2163	1.45182	3.026e-23	5.88169e-21	114825366	protein_coding	NC_041794.1	XM_029103846.1	XP_028959679.1	flavonol 4'-sulfotransferase-like	-	2.8.2.39	ko:K22312	-	-
LOC103422468	1	0	4965	6721	3178.7	12.5404	1.40985	3.12378e-22	5.27977e-20	103422468	protein_coding	NC_041798.1	XM_008360532.2	XP_008358754.2	peroxidase 42-like	GO:0003674,GO:0003824,GO:0004601,GO:0005575,GO:0005618,GO:0005623,GO:0005911,GO:0008150,GO:0008152,GO:0009505,GO:0009506,GO:0009636,GO:0009664,GO:0009987,GO:0016043,GO:0016209,GO:0016491,GO:0016684,GO:0030054,GO:0030312,GO:0042221,GO:0044464,GO:0045229,GO:0050896,GO:0051716,GO:0055044,GO:0055114,GO:0070887,GO:0071554,GO:0071555,GO:0071669,GO:0071840,GO:0071944,GO:0097237,GO:0098754,GO:0098869,GO:…	1.11.1.7	ko:K00430	ko00940,ko01100,ko01110,map00940,map01100,map01110	-
LOC103401251	0	0	2203	2092	1164.68	12.4571	1.44945	4.72758e-21	7.30948e-19	103401251	protein_coding	NC_041803.1	XM_008339962.3	XP_008338184.2	60S ribosomal protein L30-like	GO:0002181,GO:0003674,GO:0003676,GO:0003723,GO:0003729,GO:0003735,GO:0005198,GO:0005488,GO:0005575,GO:0005622,GO:0005623,GO:0005737,GO:0005829,GO:0005840,GO:0005844,GO:0005886,GO:0005911,GO:0006412,GO:0006518,GO:0006807,GO:0008150,GO:0008152,GO:0009058,GO:0009059,GO:0009506,GO:0009605,GO:0009607,GO:0009620,GO:0009987,GO:0010467,GO:0015934,GO:0016020,GO:0019538,GO:0022625,GO:0022626,GO:0030054,GO:…	-	ko:K02908	ko03010,map03010	M00177,M00179
LOC103412482	1	3	2352	2060	1196.55	10.0271	0.753475	1.61031e-42	1.04333e-39	103412482	protein_coding	NC_041795.1	XM_017326045.2	XP_017181534.2	probable inactive purple acid phosphatase 27, transcript variant X1	GO:0003674,GO:0003824,GO:0003993,GO:0006793,GO:0006796,GO:0008150,GO:0008152,GO:0009987,GO:0016311,GO:0016787,GO:0016788,GO:0016791,GO:0042578,GO:0044237	-	ko:K22390	-	-
LOC103401929	0	0	1258	707	530.517	11.3227	1.45554	1.14453e-17	1.28698e-15	103401929	protein_coding	NC_041793.1	XM_029102154.1	XP_028957987.1	serine carboxypeptidase-like 1, transcript variant X3	-	-	ko:K16296	-	-
LOC103439079	0	1	1004	581	428.282	9.71104	1.39505	3.02829e-14	2.32129e-12	103439079	protein_coding	NC_041805.1	XM_029096821.1	XP_028952654.1	inositol oxygenase 1-like	GO:0003674,GO:0003824,GO:0008150,GO:0008152,GO:0016491,GO:0016701,GO:0050113,GO:0055114	1.13.99.1	ko:K00469	ko00053,ko00562,map00053,map00562	-
LOC103454951	1407	574	0	0	430.942	-10.7803	1.45446	3.43621e-16	3.21327e-14	103454951	protein_coding	NC_041802.1	XM_029093209.1	XP_028949042.1	bidirectional sugar transporter N3-like	GO:0000003,GO:0003006,GO:0003674,GO:0005215,GO:0005319,GO:0005342,GO:0005575,GO:0005623,GO:0005886,GO:0005887,GO:0006810,GO:0006811,GO:0006820,GO:0006869,GO:0007275,GO:0008150,GO:0008509,GO:0008514,GO:0008515,GO:0008643,GO:0009555,GO:0009790,GO:0009791,GO:0009793,GO:0009900,GO:0009901,GO:0009908,GO:0009914,GO:0009987,GO:0010154,GO:0010431,GO:0010817,GO:0010876,GO:0015075,GO:0015144,GO:0015154,GO:…	-	ko:K15382	-	-
LOC103404172	2451	5557	2	3	1929.27	-10.146	0.741058	7.71965e-45	5.8352e-42	103404172	protein_coding	NC_041805.1	XR_003770660.1		uncharacterized LOC103404172, transcript variant X15	NA	NA	NA	NA	NA
LOC103404983	0	1	533	894	389.074	9.57601	1.39516	6.9441e-14	5.1071e-12	103404983	protein_coding	NC_041805.1	XM_008343944.2	XP_008342166.1	translation initiation factor IF-2-like	NA	NA	NA	NA	NA
LOC103443499	0	0	527	536	288.424	10.4799	1.44162	1.3823e-15	1.20176e-13	103443499	protein_coding	NC_041789.1	XM_008382374.3	XP_008380596.2	MYB-like transcription factor TCL1	GO:0000902,GO:0000904,GO:0000981,GO:0000988,GO:0000989,GO:0001067,GO:0001076,GO:0001134,GO:0001135,GO:0003674,GO:0003676,GO:0003677,GO:0003700,GO:0005488,GO:0005575,GO:0005622,GO:0005623,GO:0005634,GO:0006355,GO:0006357,GO:0008150,GO:0009653,GO:0009888,GO:0009889,GO:0009987,GO:0010026,GO:0010090,GO:0010091,GO:0010468,GO:0010556,GO:0010769,GO:0016043,GO:0019219,GO:0019222,GO:0022603,GO:0022604,GO:…	-	ko:K09422	-	-
LOC114827613	0	0	453	394	229.508	10.1588	1.44051	9.5649e-15	7.56628e-13	114827613	protein_coding	NC_041798.1	XM_029109711.1	XP_028965544.1	uncharacterized LOC114827613	-	-	-	-	-
LOC103422719	765	936	0	0	395.478	-10.6682	1.44778	5.37711e-16	4.94331e-14	103422719	protein_coding	NC_041799.1	XM_008360781.3	XP_008359003.2	probable LRR receptor-like serine/threonine-protein kinase At3g47570	-	2.7.11.1	ko:K04730	ko04010,ko04064,ko04620,ko04624,ko04722,ko05133,ko05140,ko05142,ko05145,ko05152,ko05162,ko05169,map04010,map04064,map04620,map04624,map04722,map05133,map05140,map05142,map05145,map05152,map05162,map05169	M00686
LOC114825958	0	0	423	297	194.742	9.92354	1.44281	4.24848e-14	3.21138e-12	114825958	protein_coding	NC_041795.1	XM_029105124.1	XP_028960957.1	proline-rich protein 4-like	NA	NA	NA	NA	NA
LOC114819194	6	2	1538	1079	709.55	8.4416	0.574565	3.08781e-50	2.80085e-47	114819194	transcribed_pseudogene	NC_041790.1	XR_003776877.1		1-aminocyclopropane-1-carboxylate oxidase homolog 1-like	NA	NA	NA	NA	NA
LOC114825626	0	0	376	343	194.904	9.93037	1.43951	3.65609e-14	2.77904e-12	114825626	protein_coding	NC_041789.1	XM_029104600.1	XP_028960433.1	uncharacterized LOC114825626	-	-	-	-	-
LOC103401420	646	399	0	2	233.403	-8.15422	1.04106	2.30796e-16	2.1807e-14	103401420	protein_coding	NC_041790.1	XR_003767115.1		disease resistance protein RPS6-like, transcript variant X2	NA	NA	NA	NA	NA
LOC108169981	0	2	361	409	209.634	8.24989	1.04055	9.85702e-17	9.86137e-15	108169981	lncRNA	NC_041802.1	XR_003768299.1		uncharacterized LOC108169981, transcript variant X2	NA	NA	NA	NA	NA
LOC108169539	0	0	357	459	221.849	10.1067	1.44275	1.4162e-14	1.09794e-12	108169539	protein_coding	NC_041803.1	XM_029094970.1	XP_028950803.1	uncharacterized LOC108169539	-	3.6.4.12	ko:K07466,ko:K15255	ko03030,ko03420,ko03430,ko03440,ko03460,map03030,map03420,map03430,map03440,map03460	M00288
LOC103426052	0	0	354	311	180.208	9.82041	1.43946	7.01374e-14	5.14442e-12	103426052	protein_coding	NC_041805.1	XM_029097182.1	XP_028953015.1	glutathione S-transferase F9-like	GO:0001101,GO:0003674,GO:0003824,GO:0004364,GO:0004601,GO:0004602,GO:0005488,GO:0005507,GO:0005575,GO:0005576,GO:0005618,GO:0005622,GO:0005623,GO:0005737,GO:0005773,GO:0005829,GO:0005886,GO:0005911,GO:0006518,GO:0006575,GO:0006749,GO:0006790,GO:0006807,GO:0006950,GO:0006952,GO:0008150,GO:0008152,GO:0009056,GO:0009404,GO:0009407,GO:0009414,GO:0009415,GO:0009506,GO:0009507,GO:0009532,GO:0009536,GO:…	2.5.1.18	ko:K00799	ko00480,ko00980,ko00982,ko00983,ko01524,ko05200,ko05204,ko05225,ko05418,map00480,map00980,map00982,map00983,map01524,map05200,map05204,map05225,map05418	-
LOC103412976	619	570	0	0	271.6	-10.1525	1.43877	9.34886e-15	7.41694e-13	103412976	protein_coding	NC_041799.1	XM_008351479.2	XP_008349701.2	putative receptor-like protein kinase At3g47110	-	2.7.11.1	ko:K04730	ko04010,ko04064,ko04620,ko04624,ko04722,ko05133,ko05140,ko05142,ko05145,ko05152,ko05162,ko05169,map04010,map04064,map04620,map04624,map04722,map05133,map05140,map05142,map05145,map05152,map05162,map05169	M00686
LOC103420567	0	1	341	228	154.096	8.31419	1.38566	7.07374e-11	3.19222e-09	103420567	protein_coding	NC_041795.1	XM_029105365.1	XP_028961198.1	uncharacterized LOC103420567, transcript variant X3	-	-	-	-	-
LOC103424993	29	13	4770	5881	2903.88	8.21183	0.330055	6.65139e-138	1.80998e-133	103424993	protein_coding	NC_041791.1	XM_029100031.1	XP_028955864.1	isoeugenol synthase 1-like	-	-	-	-	-
LOC103440987	923	486	1	1	311.517	-8.55474	1.04315	8.01231e-18	9.2386e-16	103440987	protein_coding	NC_041789.1	XM_008379686.2	XP_008377908.2	disease resistance protein RPM1-like	GO:0000166,GO:0002376,GO:0003674,GO:0005488,GO:0005575,GO:0005623,GO:0005886,GO:0006950,GO:0006952,GO:0006955,GO:0007154,GO:0007165,GO:0008150,GO:0008219,GO:0009626,GO:0009987,GO:0012501,GO:0016020,GO:0019897,GO:0019898,GO:0023052,GO:0033554,GO:0034050,GO:0036094,GO:0044425,GO:0044459,GO:0044464,GO:0045087,GO:0050789,GO:0050794,GO:0050896,GO:0051716,GO:0065007,GO:0071944,GO:0097159,GO:1901265,GO:…	-	ko:K13457	ko04626,map04626	-
LOC103443540	561	283	0	0	185.81	-9.61653	1.44171	2.48087e-13	1.65879e-11	103443540	protein_coding	NC_041792.1	XM_008382414.3	XP_008380636.2	probable glucan endo-1,3-beta-glucosidase A6	GO:0000003,GO:0001871,GO:0003006,GO:0003674,GO:0003824,GO:0004553,GO:0005488,GO:0005575,GO:0005623,GO:0005886,GO:0007275,GO:0008150,GO:0009555,GO:0009653,GO:0009790,GO:0009791,GO:0009793,GO:0009987,GO:0010154,GO:0010208,GO:0010584,GO:0010927,GO:0016020,GO:0016043,GO:0016787,GO:0016798,GO:0022414,GO:0022607,GO:0030198,GO:0030246,GO:0030247,GO:0031224,GO:0031225,GO:0031226,GO:0032501,GO:0032502,GO:…	-	-	-	-
LOC103424962	536	675	0	0	282.05	-10.193	1.4456	9.27751e-15	7.38186e-13	103424962	protein_coding	NC_041792.1	XM_029100880.1	XP_028956713.1	TMV resistance protein N-like, transcript variant X2	NA	NA	NA	NA	NA
LOC103408674	0	26	294	515	227.221	0.966359	1.6946	0.0524081	0.14544	103408674	protein_coding	NC_041792.1	XM_008347506.3	XP_008345728.2	GDSL esterase/lipase LTL1-like	-	-	-	-	-
LOC103426621	0	0	293	321	166.703	9.711	1.43954	1.33764e-13	9.4545e-12	103426621	protein_coding	NC_041790.1	XM_008364703.3	XP_008362925.2	TMV resistance protein N-like, transcript variant X1	-	-	-	-	-
LOC103410642	0	1	292	33	87.22	5.92776	2.49551	0.000112222	0.000983507	103410642	protein_coding	NC_041796.1	XM_029106799.1	XP_028962632.1	17.9 kDa class II heat shock protein-like, transcript variant X2	GO:0005575,GO:0005622,GO:0005623,GO:0005737,GO:0044424,GO:0044464	-	ko:K13993	ko04141,map04141	-
LOC103403426	513	235	0	0	163.767	-9.43673	1.44407	7.46003e-13	4.54144e-11	103403426	protein_coding	NC_041804.1	XM_008342264.3	XP_008340486.1	gibberellin 2-beta-dioxygenase 8-like	GO:0003674,GO:0003824,GO:0006082,GO:0006629,GO:0006720,GO:0006721,GO:0008150,GO:0008152,GO:0009685,GO:0009987,GO:0010817,GO:0016101,GO:0016491,GO:0016705,GO:0016706,GO:0019752,GO:0042445,GO:0043436,GO:0044237,GO:0044238,GO:0044255,GO:0044281,GO:0045543,GO:0051213,GO:0052635,GO:0055114,GO:0065007,GO:0065008,GO:0071704	1.14.11.13	ko:K04125	ko00904,ko01110,map00904,map01110	-
LAR1	2553	1825	9	6	988.389	-7.81978	0.440296	1.07087e-71	2.42837e-68	103402727	protein_coding	NC_041804.1	NM_001294114.1	NP_001281043.1	leucoanthocyanidin reductase-like	-	1.17.1.3	ko:K13081	ko00941,ko01110,map00941,map01110	-
LOC103452293	1461	874	4	4	521.457	-7.73524	0.572485	1.04088e-42	6.90838e-40	103452293	protein_coding	NC_041799.1	XM_029089105.1	XP_028944938.1	probable leucine-rich repeat receptor-like serine/threonine-protein kinase At3g14840, transcript variant X2	GO:0002376,GO:0002682,GO:0003674,GO:0003824,GO:0004672,GO:0004674,GO:0005575,GO:0005623,GO:0005886,GO:0005911,GO:0006464,GO:0006468,GO:0006793,GO:0006796,GO:0006807,GO:0006950,GO:0006952,GO:0006955,GO:0008150,GO:0008152,GO:0009506,GO:0009605,GO:0009607,GO:0009611,GO:0009814,GO:0009861,GO:0009987,GO:0016020,GO:0016301,GO:0016310,GO:0016740,GO:0016772,GO:0016773,GO:0019538,GO:0030054,GO:0031347,GO:…	-	-	-	-
LOC103426493	6	1	1070	1268	636.665	8.46214	0.602571	3.51867e-46	2.90152e-43	103426493	protein_coding	NC_041789.1	XM_008364574.3	XP_008362796.3	acidic endochitinase-like	GO:0005575,GO:0005576,GO:0005615,GO:0044421	3.2.1.14	ko:K01183	ko00520,ko01100,map00520,map01100	-
LOC103412828	979	916	2	0	433.837	-9.02457	1.03688	6.83251e-20	9.25006e-18	103412828	protein_coding	NW_021638561.1	XM_029098347.1	XP_028954180.1	putative disease resistance RPP13-like protein 1, transcript variant X3	GO:0002376,GO:0005575,GO:0005623,GO:0005886,GO:0006950,GO:0006952,GO:0006955,GO:0007154,GO:0007165,GO:0008150,GO:0008219,GO:0009626,GO:0009987,GO:0012501,GO:0016020,GO:0023052,GO:0033554,GO:0034050,GO:0044464,GO:0045087,GO:0050789,GO:0050794,GO:0050896,GO:0051716,GO:0065007,GO:0071944	-	ko:K19613	ko04014,map04014	-
LOC114825039	0	4	265	151	113.359	5.66486	1.68164	1.92152e-05	0.000217505	114825039	protein_coding	NC_041793.1	XM_029103272.1	XP_028959105.1	putative F-box protein At1g50870	GO:0005575,GO:0005911,GO:0008150,GO:0008284,GO:0009506,GO:0030054,GO:0042127,GO:0048518,GO:0048522,GO:0050789,GO:0050794,GO:0055044,GO:0065007	-	-	-	-
LOC103433923	0	0	262	297	151.815	9.57975	1.43982	2.89323e-13	1.92026e-11	103433923	protein_coding	NC_041792.1	XM_029101435.1	XP_028957268.1	TMV resistance protein N-like	-	-	ko:K19613	ko04014,map04014	-
LOC103446768	442	645	0	1	255.692	-8.70092	1.4239	2.44707e-11	1.18698e-09	103446768	protein_coding	NC_041798.1	XM_008385901.3	XP_008384123.2	uncharacterized LOC103446768	-	-	-	-	-
LOC103410046	0	1	233	210	120.333	7.98284	1.38319	3.74493e-10	1.4213e-08	103410046	protein_coding	NC_041795.1	XM_029105367.1	XP_028961200.1	uncharacterized LOC103410046	-	-	-	-	-
LOC103427654	0	0	231	203	117.61	9.22476	1.43998	2.17861e-12	1.25869e-10	103427654	protein_coding	NC_041795.1	XM_029105557.1	XP_028961390.1	TMV resistance protein N-like	-	-	-	-	-
LOC103424614	0	0	229	216	120.664	9.26094	1.43956	1.75889e-12	1.0271e-10	103424614	lncRNA	NC_041803.1	XR_003769039.1		uncharacterized LOC103424614, transcript variant X11	NA	NA	NA	NA	NA
LOC103439474	399	139	0	4	117.169	-5.63333	1.63491	1.61743e-05	0.000187931	103439474	protein_coding	NW_021638509.1	XM_008378039.3	XP_008376261.1	21 kDa protein	GO:0003674,GO:0004857,GO:0005575,GO:0005576,GO:0008150,GO:0009987,GO:0030234,GO:0043086,GO:0044092,GO:0046910,GO:0048046,GO:0050790,GO:0065007,GO:0065009,GO:0071554,GO:0071669,GO:0098772	-	-	-	-
LOC103402987	0	0	213	715	254.099	9.20797	1.95602	2.52654e-08	6.40747e-07	103402987	protein_coding	NC_041804.1	XM_008341779.3	XP_008340001.1	MLP-like protein 423	GO:0005575,GO:0016020	-	-	-	-
LOC103400107	578	277	1	0	187.941	-8.29439	1.4184	1.78574e-10	7.40757e-09	103400107	protein_coding	NC_041790.1	XM_029090649.1	XP_028946482.1	palmitoyl-monogalactosyldiacylglycerol delta-7 desaturase, chloroplastic-like	GO:0000038,GO:0003674,GO:0003824,GO:0005575,GO:0005622,GO:0005623,GO:0005737,GO:0005783,GO:0005789,GO:0006082,GO:0006629,GO:0006631,GO:0006633,GO:0006636,GO:0008150,GO:0008152,GO:0008610,GO:0009058,GO:0009987,GO:0012505,GO:0016020,GO:0016053,GO:0016491,GO:0019752,GO:0031984,GO:0032787,GO:0033559,GO:0042175,GO:0042761,GO:0043226,GO:0043227,GO:0043229,GO:0043231,GO:0043436,GO:0044237,GO:0044238,GO:…	1.14.19.42	ko:K20416	-	-
LOC103447727	557	663	1	3	284.263	-7.71313	0.776996	2.40961e-24	5.1022e-22	103447727	protein_coding	NC_041799.1	XM_008386920.3	XP_008385142.2	actin-depolymerizing factor 1-like	-	-	ko:K05765	ko04360,ko04666,ko04810,ko05133,map04360,map04666,map04810,map05133	-
LOC103443513	6	32	772	842	447.662	5.03297	1.16266	1.28567e-06	2.08372e-05	103443513	protein_coding	NC_041792.1	NM_001319257.1	NP_001306186.1	polyketide synthase 5	GO:0003674,GO:0003824,GO:0008150,GO:0008152,GO:0009058,GO:0009812,GO:0009813,GO:0016210,GO:0016740,GO:0016746,GO:0016747,GO:0071704,GO:1901576	2.3.1.74	ko:K00660	ko00941,ko01100,ko01110,ko04712,map00941,map01100,map01110,map04712	M00137
LOC103431285	343	248	0	0	132.972	-9.16095	1.43559	2.74072e-12	1.55053e-10	103431285	protein_coding	NC_041803.1	XM_029094255.1	XP_028950088.1	disease resistance protein At4g27190-like	-	-	ko:K13459	ko04626,map04626	-
LOC103421049	0	0	194	219	112.16	9.15754	1.44078	3.23642e-12	1.80841e-10	103421049	protein_coding	NC_041793.1	XR_003773296.1		uncharacterized LOC103421049, transcript variant X5	NA	NA	NA	NA	NA
LOC108171727	2072	3156	11	24	1241.09	-6.93824	0.403054	2.94718e-67	5.01242e-64	108171727	lncRNA	NC_041796.1	XR_001788272.2		uncharacterized LOC108171727	NA	NA	NA	NA	NA
LOC103426517	8	10	857	857	469.183	6.74368	0.42589	2.88457e-57	3.27062e-54	103426517	protein_coding	NC_041789.1	XM_008364603.2	XP_008362825.1	4-coumarate--CoA ligase 2-like	GO:0003674,GO:0003824,GO:0006725,GO:0007275,GO:0008150,GO:0008152,GO:0009555,GO:0009653,GO:0009698,GO:0009987,GO:0010208,GO:0010584,GO:0010927,GO:0016043,GO:0016207,GO:0016405,GO:0016874,GO:0016877,GO:0016878,GO:0019748,GO:0022607,GO:0030198,GO:0032501,GO:0032502,GO:0032989,GO:0043062,GO:0044085,GO:0044237,GO:0045229,GO:0048229,GO:0048646,GO:0048856,GO:0048869,GO:0071704,GO:0071840,GO:0085029,GO:…	6.2.1.12	ko:K01904	ko00130,ko00360,ko00940,ko01100,ko01110,map00130,map00360,map00940,map01100,map01110	M00039,M00137,M00350
LOC103450781	0	0	176	175	95.2184	8.93062	1.44154	1.1395e-11	5.82857e-10	103450781	protein_coding	NC_041800.1	XR_003767320.1		general transcription and DNA repair factor IIH subunit TFB5, transcript variant X14	NA	NA	NA	NA	NA
LOC103446514	303	182	0	0	107.887	-8.86851	1.43873	1.47624e-11	7.42542e-10	103446514	protein_coding	NC_041798.1	XM_029109304.1	XP_028965137.1	homeobox protein SBH1-like	-	-	ko:K15613	ko04550,ko05202,map04550,map05202	-
LOC103421471	625	738	2	1	317.013	-8.18771	0.87466	3.91841e-22	6.46229e-20	103421471	protein_coding	NC_041797.1	XM_008359511.3	XP_008357733.2	high affinity nitrate transporter 2.7-like	GO:0000325,GO:0001101,GO:0003674,GO:0005215,GO:0005575,GO:0005622,GO:0005623,GO:0005737,GO:0005773,GO:0005774,GO:0005886,GO:0006810,GO:0006811,GO:0006820,GO:0008150,GO:0008509,GO:0009705,GO:0009987,GO:0010035,GO:0010167,GO:0015075,GO:0015103,GO:0015112,GO:0015318,GO:0015698,GO:0015706,GO:0016020,GO:0022857,GO:0031090,GO:0034220,GO:0042221,GO:0043226,GO:0043227,GO:0043229,GO:0043231,GO:0044422,GO:…	-	ko:K02575	ko00910,map00910	M00615
LOC103439438	7	0	739	740	402.65	7.00535	1.47056	1.43998e-07	3.02118e-06	103439438	protein_coding	NW_021638509.1	XM_008378004.3	XP_008376226.1	21 kDa protein-like	-	-	-	-	-
LOC103446284	0	6	166	145	85.8235	3.26581	2.35637	0.00181074	0.0101116	103446284	protein_coding	NC_041798.1	XM_029109417.1	XP_028965250.1	uncharacterized LOC103446284	GO:0005575,GO:0005622,GO:0005623,GO:0005634,GO:0005737,GO:0006950,GO:0006952,GO:0008150,GO:0009605,GO:0009607,GO:0009617,GO:0009620,GO:0042742,GO:0043207,GO:0043226,GO:0043227,GO:0043229,GO:0043231,GO:0044424,GO:0044464,GO:0050832,GO:0050896,GO:0051704,GO:0051707,GO:0098542	-	ko:K12795	ko04621,ko04626,map04621,map04626	-
LOC103415086	3	4	426	456	241.054	7.05358	0.614932	2.35915e-31	8.02464e-29	103415086	lncRNA	NC_041801.1	XR_003767899.1		uncharacterized LOC103415086, transcript variant X2	NA	NA	NA	NA	NA
LOC114822963	0	0	163	169	90.0966	8.85323	1.44238	1.7638e-11	8.7585e-10	114822963	lncRNA	NW_021638494.1	XR_003771136.1		uncharacterized LOC114822963	NA	NA	NA	NA	NA
LOC103437836	0	0	161	141	81.8366	8.71894	1.444	3.73993e-11	1.75467e-09	103437836	lncRNA	NC_041794.1	XR_529735.3		uncharacterized LOC103437836	NA	NA	NA	NA	NA
LOC103443252	3	3	414	308	196.755	6.95781	0.663845	1.41631e-26	3.44112e-24	103443252	misc_RNA	NC_041800.1	XR_003767233.1		uncharacterized LOC103443252, transcript variant X1	NA	NA	NA	NA	NA
LOC103420216	0	0	160	115	74.3951	8.58191	1.44825	8.45347e-11	3.75262e-09	103420216	protein_coding	NC_041794.1	XM_008358280.3	XP_008356502.1	uncharacterized LOC103420216	-	-	-	-	-
LOC114825395	0	0	159	129	77.9919	8.65072	1.44553	5.54608e-11	2.55796e-09	114825395	lncRNA	NC_041794.1	XR_003774152.1		uncharacterized LOC114825395, transcript variant X2	NA	NA	NA	NA	NA
LOC103409937	276	250	0	0	120.029	-9.0168	1.43658	6.2386e-12	3.32221e-10	103409937	protein_coding	NC_041795.1	XM_029105086.1	XP_028960919.1	disease resistance protein RGA2-like, transcript variant X32	-	-	ko:K19613	ko04014,map04014	-
LOC103408191	0	3	157	91	67.7473	6.21144	0.932268	5.22232e-12	2.82524e-10	103408191	protein_coding	NC_041798.1	XM_008347059.3	XP_008345281.2	stearoyl-[acyl-carrier-protein] 9-desaturase 6, chloroplastic-like	GO:0005575,GO:0016020	1.14.19.11,1.14.19.2,1.14.19.26	ko:K03921	ko00061,ko01040,ko01212,map00061,map01040,map01212	-
LOC114823955	0	0	156	105	70.5691	8.506	1.45072	1.32076e-10	5.5982e-09	114823955	lncRNA	NC_041791.1	XR_003772127.1		uncharacterized LOC114823955	NA	NA	NA	NA	NA
LOC108171486	272	119	0	0	85.3848	-8.53253	1.44926	1.1147e-10	4.82247e-09	108171486	lncRNA	NC_041798.1	XR_003776471.1		uncharacterized LOC108171486	NA	NA	NA	NA	NA
LOC103439514	0	0	155	179	90.7231	8.86134	1.44315	1.72362e-11	8.59032e-10	103439514	lncRNA	NC_041793.1	XR_003773339.1		uncharacterized LOC103439514	NA	NA	NA	NA	NA
LOC103441538	5	5	536	487	279.598	6.8025	0.534347	6.07737e-38	2.90136e-35	103441538	protein_coding	NW_021638536.1	XR_530271.3		kinesin-like protein KIN-7C, mitochondrial, transcript variant X2	NA	NA	NA	NA	NA
LOC103451113	1068	296	6	30	300.902	-4.15052	1.42305	4.91791e-05	0.000485757	103451113	protein_coding	NC_041800.1	XM_008390548.3	XP_008388770.2	uncharacterized LOC103451113, transcript variant X1	-	-	-	-	-
LOC103434934	934	322	5	8	274.36	-6.13633	0.54479	4.4281e-30	1.3539e-27	103434934	protein_coding	NW_021638483.1	XM_008373312.3	XP_008371534.2	subtilisin-like protease SBT5.6	GO:0003674,GO:0003824,GO:0004175,GO:0004252,GO:0006508,GO:0006807,GO:0008150,GO:0008152,GO:0008233,GO:0008236,GO:0016787,GO:0017171,GO:0019538,GO:0043170,GO:0044238,GO:0070011,GO:0071704,GO:0140096,GO:1901564	-	-	-	-
LOC103417207	4	2	449	557	274.743	7.44453	0.654894	5.80951e-31	1.88201e-28	103417207	protein_coding	NC_041805.1	XM_008355398.3	XP_008353620.2	transmembrane 9 superfamily member 12-like	GO:0005575,GO:0005622,GO:0005623,GO:0005737,GO:0005768,GO:0005769,GO:0005773,GO:0005774,GO:0005794,GO:0005802,GO:0005911,GO:0008150,GO:0009506,GO:0012505,GO:0016020,GO:0016021,GO:0030054,GO:0031090,GO:0031224,GO:0031410,GO:0031982,GO:0031984,GO:0032386,GO:0032388,GO:0032879,GO:0032880,GO:0033157,GO:0043226,GO:0043227,GO:0043229,GO:0043231,GO:0044422,GO:0044424,GO:0044425,GO:0044431,GO:0044437,GO:…	-	ko:K17086	-	-
LOC103430446	29	24	2065	1668	1022.9	6.35468	0.310475	8.51739e-94	5.79438e-90	103430446	protein_coding	NC_041789.1	XM_008368581.3	XP_008366803.1	probable chalcone--flavonone isomerase 3, transcript variant X1	GO:0003674,GO:0003824,GO:0005575,GO:0005622,GO:0005623,GO:0005737,GO:0005783,GO:0008150,GO:0008152,GO:0009058,GO:0009628,GO:0009812,GO:0009813,GO:0012505,GO:0016853,GO:0016872,GO:0043226,GO:0043227,GO:0043229,GO:0043231,GO:0044424,GO:0044444,GO:0044464,GO:0045430,GO:0050896,GO:0071704,GO:0080167,GO:1901576	5.5.1.6	ko:K01859	ko00941,ko01100,ko01110,map00941,map01100,map01110	M00137
LOC103444963	0	0	145	70	57.9778	8.21527	1.46588	7.77476e-10	2.76501e-08	103444963	protein_coding	NC_041798.1	XM_029109494.1	XP_028965327.1	protein DMR6-LIKE OXYGENASE 2-like	-	-	-	-	-
LOC103416290	252	189	0	0	99.4495	-8.75818	1.43732	2.5622e-11	1.23621e-09	103416290	protein_coding	NC_041793.1	XM_008354545.3	XP_008352767.2	disease resistance protein RPM1-like	GO:0000166,GO:0002376,GO:0003674,GO:0005488,GO:0005575,GO:0005623,GO:0005886,GO:0006950,GO:0006952,GO:0006955,GO:0007154,GO:0007165,GO:0008150,GO:0008219,GO:0009626,GO:0009987,GO:0012501,GO:0016020,GO:0019897,GO:0019898,GO:0023052,GO:0033554,GO:0034050,GO:0036094,GO:0044425,GO:0044459,GO:0044464,GO:0045087,GO:0050789,GO:0050794,GO:0050896,GO:0051716,GO:0065007,GO:0071944,GO:0097159,GO:1901265,GO:…	-	ko:K13457	ko04626,map04626	-
LOC103423592	248	167	0	2	93.5147	-6.87126	1.06104	1.19113e-11	6.04721e-10	103423592	protein_coding	NC_041800.1	XR_003767445.1		uncharacterized LOC103423592, transcript variant X9	NA	NA	NA	NA	NA
LOC103404203	639	706	3	0	311.55	-8.16582	0.873205	4.37026e-22	7.12117e-20	103404203	protein_coding	NC_041805.1	XM_008343090.3	XP_008341312.2	protoporphyrinogen oxidase, mitochondrial-like	GO:0000003,GO:0003006,GO:0003674,GO:0003824,GO:0004729,GO:0005575,GO:0005622,GO:0005623,GO:0005737,GO:0005739,GO:0005740,GO:0005743,GO:0006725,GO:0006778,GO:0006779,GO:0006783,GO:0006807,GO:0007275,GO:0008150,GO:0008152,GO:0009058,GO:0009507,GO:0009526,GO:0009528,GO:0009536,GO:0009706,GO:0009790,GO:0009791,GO:0009793,GO:0009941,GO:0009987,GO:0010154,GO:0015994,GO:0015995,GO:0016020,GO:0016491,GO:…	1.3.3.15,1.3.3.4	ko:K00231	ko00860,ko01100,ko01110,map00860,map01100,map01110	M00121
LOC103418029	520	430	2	0	216.079	-8.04931	1.04017	5.3204e-16	4.90775e-14	103418029	protein_coding	NC_041790.1	XM_029109940.1	XP_028965773.1	disease resistance protein RPP4-like	-	-	-	-	-
LOC103405083	245	210	0	0	103.468	-8.81197	1.43718	1.91763e-11	9.43625e-10	103405083	protein_coding	NC_041805.1	XM_029096766.1	XP_028952599.1	uncharacterized LOC103405083	-	-	-	-	-
LOC114821191	0	0	138	134	73.7725	8.57449	1.44569	8.25061e-11	3.67456e-09	114821191	lncRNA	NC_041802.1	XR_003768628.1		uncharacterized LOC114821191	NA	NA	NA	NA	NA
LOC108170654	240	111	0	0	76.8895	-8.38997	1.44942	2.29552e-10	9.22685e-09	108170654	lncRNA	NC_041798.1	XR_001787085.2		uncharacterized LOC108170654	NA	NA	NA	NA	NA
LOC103421520	0	0	136	239	102.214	9.01098	1.45137	9.61764e-12	4.98505e-10	103421520	protein_coding	NC_041805.1	XM_008359562.3	XP_008357784.2	phenolic glucoside malonyltransferase 2-like	GO:0003674,GO:0003824,GO:0005575,GO:0005622,GO:0005623,GO:0005737,GO:0005829,GO:0008150,GO:0008152,GO:0008374,GO:0009058,GO:0009718,GO:0009812,GO:0009813,GO:0016420,GO:0016740,GO:0016746,GO:0016747,GO:0042440,GO:0044424,GO:0044444,GO:0044464,GO:0046148,GO:0046283,GO:0047634,GO:0050736,GO:0071704,GO:1901576	2.3.1.115,2.3.1.64	ko:K13264,ko:K14329	ko00330,ko00943,ko00944,map00330,map00943,map00944	-
LOC108170070	0	0	136	121	69.6518	8.49386	1.44721	1.29183e-10	5.50128e-09	108170070	lncRNA	NC_041790.1	XR_001786419.2		uncharacterized LOC108170070	NA	NA	NA	NA	NA
LOC103424023	4	1	410	418	225.728	7.394	0.706062	1.13915e-26	2.84391e-24	103424023	protein_coding	NC_041802.1	XM_008362085.3	XP_008360307.3	uncharacterized LOC103424023	GO:0000166,GO:0003674,GO:0003824,GO:0005488,GO:0005524,GO:0005575,GO:0005622,GO:0005623,GO:0005634,GO:0005737,GO:0005739,GO:0005740,GO:0005741,GO:0006605,GO:0006626,GO:0006810,GO:0006839,GO:0006886,GO:0006996,GO:0007005,GO:0008104,GO:0008144,GO:0008150,GO:0009987,GO:0015031,GO:0015833,GO:0016020,GO:0016043,GO:0016462,GO:0016787,GO:0016817,GO:0016818,GO:0016887,GO:0017038,GO:0017076,GO:0017111,GO:…	-	-	-	-
LOC108171532	2	4	281	235	141.207	6.47113	0.673831	1.39999e-22	2.50636e-20	108171532	lncRNA	NC_041796.1	XR_003775334.1		uncharacterized LOC108171532, transcript variant X3	NA	NA	NA	NA	NA
LOC108171711	0	0	130	98	61.7051	8.32164	1.45217	3.43158e-10	1.31893e-08	108171711	protein_coding	NC_041804.1	XM_029095371.1	XP_028951204.1	uncharacterized LOC108171711	-	-	-	-	-
LOC108174853	0	0	125	92	58.7162	8.25145	1.45411	5.05495e-10	1.86389e-08	108174853	lncRNA	NC_041796.1	XR_003775413.1		uncharacterized LOC108174853	NA	NA	NA	NA	NA
LOC103439215	217	218	0	0	99.9094	-8.75959	1.43935	2.6804e-11	1.2864e-09	103439215	lncRNA	NC_041799.1	XR_003766922.1		uncharacterized LOC103439215, transcript variant X3	NA	NA	NA	NA	NA
LOC103408268	216	271	0	0	113.4	-8.9259	1.44328	1.22432e-11	6.20415e-10	103408268	lncRNA	NC_041792.1	XR_003772605.1		uncharacterized LOC103408268, transcript variant X2	NA	NA	NA	NA	NA
LOC114825048	216	190	0	1	92.7514	-7.34567	1.41957	1.64296e-08	4.36604e-07	114825048	lncRNA	NC_041793.1	XR_003773812.1		uncharacterized LOC114825048, transcript variant X3	NA	NA	NA	NA	NA
LOC103428726	2	0	255	5	69.7716	2.38235	2.71014	0.00661079	0.0290243	103428726	protein_coding	NC_041796.1	XM_008366850.3	XP_008365072.2	17.3 kDa class II heat shock protein-like	GO:0005575,GO:0005622,GO:0005623,GO:0005737,GO:0044424,GO:0044464	-	ko:K13993	ko04141,map04141	-
LOC103405332	210	211	0	0	96.6949	-8.71424	1.43971	3.43632e-11	1.62054e-09	103405332	protein_coding	NC_041803.1	XM_029094470.1	XP_028950303.1	TMV resistance protein N-like, transcript variant X10	-	-	-	-	-
LOC103443434	1	0	190	181	100.808	7.74516	1.38681	1.33677e-09	4.49643e-08	103443434	protein_coding	NC_041792.1	XR_003772490.1		uncharacterized protein At2g17340-like, transcript variant X4	NA	NA	NA	NA	NA
LOC114825611	0	1	117	93	57.1175	6.95537	1.40947	6.92168e-08	1.5605e-06	114825611	protein_coding	NC_041794.1	XM_029104531.1	XP_028960364.1	uncharacterized LOC114825611, transcript variant X5	-	-	-	-	-
LOC103434728	329	299	1	0	143.601	-7.93822	1.41257	9.25522e-10	3.22888e-08	103434728	transcribed_pseudogene	NC_041800.1	XR_003767376.1		amidase 1-like	NA	NA	NA	NA	NA
LOC103437295	0	14	115	160	78.4314	0.886155	1.52972	0.0611399	0.162016	103437295	protein_coding	NC_041794.1	XM_008375772.3	XP_008373994.1	cytochrome P450 86A22-like	GO:0003674,GO:0003824,GO:0004497,GO:0006082,GO:0006629,GO:0006631,GO:0008150,GO:0008152,GO:0009987,GO:0016491,GO:0016705,GO:0016713,GO:0018685,GO:0019752,GO:0032787,GO:0043436,GO:0044237,GO:0044238,GO:0044255,GO:0044281,GO:0055114,GO:0071704	1.14.13.204	ko:K15398,ko:K20544	ko00073,ko01100,map00073,map01100	-
LOC114827390	2160	1830	21	25	919.17	-6.13953	0.317869	9.245e-84	3.59393e-80	114827390	protein_coding	NC_041798.1	XM_029109170.1	XP_028965003.1	UDP-glycosyltransferase 91C1-like	GO:0003674,GO:0003824,GO:0005575,GO:0005622,GO:0005623,GO:0005737,GO:0005829,GO:0008194,GO:0016740,GO:0016757,GO:0016758,GO:0035251,GO:0043226,GO:0043227,GO:0043229,GO:0043231,GO:0044424,GO:0044444,GO:0044464,GO:0046527,GO:0080043,GO:0080044	-	-	-	-
LOC103404187	0	0	114	113	61.5784	8.32164	1.45034	3.29193e-10	1.27244e-08	103404187	protein_coding	NC_041798.1	XM_029109416.1	XP_028965249.1	TMV resistance protein N-like	-	-	-	-	-
LOC103401874	199	85	0	0	61.9363	-8.0859	1.45739	1.20151e-09	4.08183e-08	103401874	protein_coding	NC_041803.1	XM_008340588.3	XP_008338810.1	cytochrome b-c1 complex subunit 9-like	-	-	ko:K00419	ko00190,ko01100,ko04260,ko04714,ko04932,ko05010,ko05012,ko05016,map00190,map01100,map04260,map04714,map04932,map05010,map05012,map05016	M00152
LOC103441465	0	0	113	115	61.8637	8.32798	1.45026	3.18484e-10	1.23632e-08	103441465	protein_coding	NC_041796.1	XM_029107079.1	XP_028962912.1	uncharacterized LOC103441465, transcript variant X3	-	-	-	-	-
LOC103426187	318	223	1	2	122.31	-6.84516	0.887524	1.68586e-15	1.45176e-13	103426187	protein_coding	NC_041805.1	XM_029097590.1	XP_028953423.1	transcriptional activator DEMETER-like	GO:0000003,GO:0003006,GO:0003674,GO:0003824,GO:0003906,GO:0005575,GO:0005622,GO:0005623,GO:0005634,GO:0006139,GO:0006259,GO:0006304,GO:0006305,GO:0006306,GO:0006349,GO:0006725,GO:0006807,GO:0007275,GO:0008150,GO:0008152,GO:0009790,GO:0009791,GO:0009793,GO:0009987,GO:0010154,GO:0010468,GO:0016787,GO:0016798,GO:0016799,GO:0019104,GO:0019222,GO:0022414,GO:0032259,GO:0032501,GO:0032502,GO:0034641,GO:…	-	-	-	-
LOC103432314	224	172	11356	8272	5399.95	5.86823	0.24069	7.21177e-132	9.81234e-128	103432314	protein_coding	NC_041805.1	NM_001328922.1	NP_001315851.1	glutathione S-transferase F12-like	GO:0000325,GO:0003674,GO:0003824,GO:0004364,GO:0005488,GO:0005575,GO:0005622,GO:0005623,GO:0005634,GO:0005737,GO:0005773,GO:0005774,GO:0006518,GO:0006575,GO:0006749,GO:0006790,GO:0006807,GO:0006950,GO:0006979,GO:0008150,GO:0008152,GO:0009056,GO:0009404,GO:0009407,GO:0009636,GO:0009705,GO:0009812,GO:0009889,GO:0009962,GO:0009987,GO:0016020,GO:0016740,GO:0016765,GO:0019222,GO:0019748,GO:0031090,GO:…	2.5.1.18	ko:K00799	ko00480,ko00980,ko00982,ko00983,ko01524,ko05200,ko05204,ko05225,ko05418,map00480,map00980,map00982,map00983,map01524,map05200,map05204,map05225,map05418	-
LOC114821169	0	1	112	68	48.8855	6.72799	1.4296	2.17713e-07	4.36543e-06	114821169	protein_coding	NC_041802.1	XM_029093100.1	XP_028948933.1	disease resistance response protein 206-like	-	-	-	-	-
LOC103421504	14	21	847	455	359.63	5.38017	0.413142	2.97638e-39	1.52818e-36	103421504	protein_coding	NC_041797.1	XM_008359547.3	XP_008357769.2	uncharacterized LOC103421504	-	-	-	-	-
LOC103412262	505	188	3	4	151.922	-6.11374	0.66889	1.38033e-20	2.00864e-18	103412262	protein_coding	NC_041790.1	XM_029089429.1	XP_028945262.1	TMV resistance protein N-like, transcript variant X3	-	-	ko:K19613,ko:K22038	ko04014,map04014	-
LOC103408306	0	0	110	46	42.0229	7.75335	1.48616	9.46412e-09	2.65503e-07	103408306	protein_coding	NC_041798.1	XM_029109330.1	XP_028965163.1	receptor-like protein 3	GO:0002376,GO:0006950,GO:0006952,GO:0006955,GO:0008150,GO:0009605,GO:0009607,GO:0009620,GO:0009888,GO:0010073,GO:0032501,GO:0032502,GO:0043207,GO:0045087,GO:0048507,GO:0048856,GO:0050832,GO:0050896,GO:0051704,GO:0051707,GO:0098542	-	-	-	-
LOC103447772	188	137	0	0	73.1592	-8.33214	1.44239	2.60384e-10	1.0359e-08	103447772	protein_coding	NC_041799.1	XM_008386976.3	XP_008385198.2	calcium-transporting ATPase 1, endoplasmic reticulum-type-like	GO:0003674,GO:0003824,GO:0005215,GO:0005388,GO:0005575,GO:0005622,GO:0005623,GO:0005737,GO:0005773,GO:0005774,GO:0005783,GO:0005789,GO:0005886,GO:0006810,GO:0006811,GO:0006812,GO:0006816,GO:0008150,GO:0008324,GO:0010035,GO:0010038,GO:0010042,GO:0012505,GO:0015075,GO:0015085,GO:0015318,GO:0015399,GO:0015405,GO:0015662,GO:0016020,GO:0016021,GO:0016462,GO:0016787,GO:0016817,GO:0016818,GO:0016887,GO:…	3.6.3.8	ko:K01537	-	-
LOC103420802	15	13	862	770	448.689	6.06505	0.375253	2.19046e-59	2.59159e-56	103420802	protein_coding	NC_041795.1	XM_008358841.3	XP_008357063.1	anthocyanidin 3-O-glucosyltransferase 2	GO:0003674,GO:0003824,GO:0005575,GO:0005622,GO:0005623,GO:0008150,GO:0008152,GO:0008194,GO:0009058,GO:0009628,GO:0009718,GO:0009812,GO:0009813,GO:0009987,GO:0016137,GO:0016138,GO:0016740,GO:0016757,GO:0016758,GO:0016763,GO:0016999,GO:0017000,GO:0017144,GO:0033302,GO:0033303,GO:0033329,GO:0033330,GO:0033485,GO:0035251,GO:0042440,GO:0043226,GO:0043227,GO:0043229,GO:0043231,GO:0044237,GO:0044249,GO:…	2.4.1.115,2.4.1.17,2.4.1.47,2.4.1.91	ko:K00699,ko:K04628,ko:K10757,ko:K12930,ko:K15787	ko00040,ko00053,ko00140,ko00565,ko00600,ko00830,ko00860,ko00942,ko00944,ko00980,ko00982,ko00983,ko01100,ko01110,ko05204,map00040,map00053,map00140,map00565,map00600,map00830,map00860,map00942,map00944,map00980,map00982,map00983,map01100,map01110,map05204	M00014,M00067,M00129
LOC103428397	11	6	661	610	348.333	6.4074	0.442601	3.31393e-48	2.90899e-45	103428397	protein_coding	NC_041795.1	XM_008366501.3	XP_008364723.2	disease resistance protein RGA2-like	-	-	ko:K19613	ko04014,map04014	-
LOC103420087	0	0	105	104	56.6951	8.20576	1.45303	6.16333e-10	2.23324e-08	103420087	lncRNA	NC_041793.1	XR_003773190.1		uncharacterized LOC103420087, transcript variant X2	NA	NA	NA	NA	NA
LOC114824341	0	0	104	97	54.4968	8.15024	1.45449	8.31424e-10	2.93296e-08	114824341	lncRNA	NC_041792.1	XR_003772584.1		uncharacterized LOC114824341, transcript variant X8	NA	NA	NA	NA	NA
LOC103402845	0	0	102	96	53.6876	8.12923	1.45504	9.30369e-10	3.24164e-08	103402845	lncRNA	NC_041797.1	XR_003776365.1		uncharacterized LOC103402845, transcript variant X2	NA	NA	NA	NA	NA
LOC114819294	0	2	101	50	41.2437	5.90739	1.1347	3.23511e-08	7.98854e-07	114819294	protein_coding	NC_041795.1	XM_029105864.1	XP_028961697.1	3-ketoacyl-CoA synthase 19-like, transcript variant X2	GO:0006950,GO:0008150,GO:0009266,GO:0009314,GO:0009409,GO:0009416,GO:0009628,GO:0050896	2.3.1.199	ko:K15397	ko00062,ko01110,map00062,map01110	M00415
LOC103416283	0	0	99	94	52.3358	8.09338	1.45604	1.12721e-09	3.85346e-08	103416283	protein_coding	NC_041791.1	XM_029100480.1	XP_028956313.1	G-type lectin S-receptor-like serine/threonine-protein kinase RLK1	GO:0003674,GO:0003824,GO:0004672,GO:0004674,GO:0005488,GO:0005515,GO:0005516,GO:0005575,GO:0005623,GO:0005886,GO:0006464,GO:0006468,GO:0006793,GO:0006796,GO:0006807,GO:0008150,GO:0008152,GO:0009987,GO:0016020,GO:0016301,GO:0016310,GO:0016740,GO:0016772,GO:0016773,GO:0019538,GO:0036211,GO:0043170,GO:0043412,GO:0044237,GO:0044238,GO:0044260,GO:0044267,GO:0044464,GO:0071704,GO:0071944,GO:0140096,GO:…	-	-	-	-
LOC103418409	0	3	99	92	52.5589	5.84973	0.941296	1.15508e-10	4.96049e-09	103418409	protein_coding	NC_041791.1	XM_008356542.3	XP_008354764.2	peroxidase 4-like	-	1.11.1.7	ko:K00430	ko00940,ko01100,ko01110,map00940,map01100,map01110	-
LOC103413542	7	6	436	229	182.399	5.81175	0.539255	1.16141e-27	3.03887e-25	103413542	protein_coding	NC_041792.1	XR_003772653.1		L-ascorbate peroxidase 2, cytosolic, transcript variant X2	NA	NA	NA	NA	NA
LOC103444195	1396	385	15	4	385.012	-5.76171	1.0382	5.7811e-09	1.72495e-07	103444195	protein_coding	NC_041797.1	XM_008383118.3	XP_008381340.1	protein RSI-1	GO:0001101,GO:0005575,GO:0005911,GO:0006950,GO:0008150,GO:0009266,GO:0009408,GO:0009506,GO:0009628,GO:0009719,GO:0009725,GO:0009751,GO:0010033,GO:0010286,GO:0014070,GO:0030054,GO:0042221,GO:0042493,GO:0046677,GO:0050896,GO:0055044,GO:1901700	-	-	-	-
LOC108171125	0	0	98	75	46.8261	7.93413	1.46266	2.7158e-09	8.63346e-08	108171125	protein_coding	NC_041798.1	XM_029110147.1	XP_028965980.1	uncharacterized LOC108171125, transcript variant X1	-	-	-	-	-
LOC108174496	1	0	158	142	81.5136	7.45438	1.39229	5.97785e-09	1.77987e-07	108174496	lncRNA	NC_041799.1	XR_003766796.1		uncharacterized LOC108174496, transcript variant X3	NA	NA	NA	NA	NA
LOC103421957	0	0	97	62	42.972	7.80728	1.47068	5.62552e-09	1.68592e-07	103421957	protein_coding	NC_041797.1	XR_003776347.1		uncharacterized LOC103421957, transcript variant X5	NA	NA	NA	NA	NA
LOC114827057	0	0	97	104	54.5621	8.1513	1.45474	8.31725e-10	2.93296e-08	114827057	lncRNA	NC_041797.1	XR_003776368.1		uncharacterized LOC114827057	NA	NA	NA	NA	NA
LOC103436095	0	2	96	88	50.3969	6.22235	1.0949	2.26333e-09	7.27151e-08	103436095	lncRNA	NC_041799.1	XR_003766853.1		uncharacterized LOC103436095	NA	NA	NA	NA	NA
LOC103401346	164	164	0	0	75.3124	-8.36762	1.44362	2.2435e-10	9.06652e-09	103401346	protein_coding	NC_041803.1	XM_008340061.3	XP_008338283.2	mitogen-activated protein kinase kinase kinase 5-like, transcript variant X1	GO:0000165,GO:0000186,GO:0000187,GO:0001932,GO:0001934,GO:0002682,GO:0002831,GO:0003674,GO:0003824,GO:0004672,GO:0004674,GO:0004709,GO:0005575,GO:0005622,GO:0005623,GO:0005737,GO:0005829,GO:0005886,GO:0006464,GO:0006468,GO:0006793,GO:0006796,GO:0006807,GO:0006950,GO:0006979,GO:0007154,GO:0007165,GO:0007346,GO:0008150,GO:0008152,GO:0009719,GO:0009893,GO:0009966,GO:0009967,GO:0009987,GO:0010033,GO:…	2.7.11.25	ko:K04421	ko04010,ko04722,ko04912,ko05166,map04010,map04722,map04912,map05166	M00688,M00689,M00690
LOC103406792	2	1	197	269	127.417	7.15363	0.894348	1.39609e-16	1.36656e-14	103406792	protein_coding	NC_041793.1	XM_029102354.1	XP_028958187.1	protein SUPPRESSOR OF npr1-1, CONSTITUTIVE 1-like, transcript variant X3	NA	NA	NA	NA	NA
LOC103414587	0	0	92	123	58.4721	8.24353	1.45518	5.37963e-10	1.97026e-08	103414587	lncRNA	NC_041801.1	XR_003768232.1		uncharacterized LOC103414587	NA	NA	NA	NA	NA
LOC103450502	0	0	92	87	48.5378	7.98726	1.4593	1.98557e-09	6.47083e-08	103450502	protein_coding	NC_041800.1	XM_008389866.3	XP_008388088.2	putative lipid-transfer protein DIR1	-	-	-	-	-
LOC108174158	0	0	91	70	43.5799	7.83268	1.46633	4.62365e-09	1.41369e-07	108174158	lncRNA	NC_041797.1	XR_003775799.1		uncharacterized LOC108174158, transcript variant X4	NA	NA	NA	NA	NA
LOC114821791	0	0	91	89	48.823	7.9955	1.45902	1.89998e-09	6.23669e-08	114821791	lncRNA	NC_041803.1	XR_003769592.1		uncharacterized LOC114821791	NA	NA	NA	NA	NA
LOC103412784	26	26	1178	1236	667.106	5.75096	0.316624	2.80044e-74	7.62056e-71	103412784	protein_coding	NC_041793.1	XM_029102147.1	XP_028957980.1	serine carboxypeptidase-like 1, transcript variant X3	-	-	ko:K16296	-	-
LOC114824769	1352	1221	16	8	593.501	-6.42909	0.391554	2.68913e-61	3.4846e-58	114824769	transcribed_pseudogene	NC_041793.1	XR_003773075.1		NADP-dependent D-sorbitol-6-phosphate dehydrogenase-like	NA	NA	NA	NA	NA
LOC103406497	554	461	5	4	232.822	-6.42102	0.560551	4.22976e-31	1.40366e-28	103406497	protein_coding	NC_041789.1	XM_008345487.3	XP_008343709.1	uncharacterized LOC103406497	-	-	-	-	-
LOC103437875	36	53	1558	1579	872.061	5.33369	0.305535	1.0278e-68	1.86456e-65	103437875	protein_coding	NC_041794.1	XM_008376388.3	XP_008374610.1	flavonoid 3'-monooxygenase	GO:0003674,GO:0003824,GO:0004497,GO:0005575,GO:0008150,GO:0008152,GO:0009058,GO:0009719,GO:0009725,GO:0009733,GO:0010033,GO:0016020,GO:0016491,GO:0016705,GO:0016709,GO:0019748,GO:0042221,GO:0044550,GO:0050896,GO:0055114	1.14.13.21	ko:K05280	ko00941,ko00944,ko01100,ko01110,map00941,map00944,map01100,map01110	-
LOC103452726	0	0	88	52	37.8128	7.6224	1.48098	1.50889e-08	4.03339e-07	103452726	protein_coding	NC_041790.1	XM_029109964.1	XP_028965797.1	disease resistance protein RPP5-like, transcript variant X1	-	-	-	-	-
LOC108169737	0	0	88	73	43.6079	7.83491	1.46542	4.49812e-09	1.37841e-07	108169737	lncRNA	NC_041804.1	XR_003769784.1		uncharacterized LOC108169737, transcript variant X4	NA	NA	NA	NA	NA
LOC103404784	153	91	0	0	54.2449	-7.9131	1.45375	2.50214e-09	7.99158e-08	103404784	protein_coding	NC_041805.1	XM_029097719.1	XP_028953552.1	uncharacterized LOC103404784, transcript variant X1	-	-	-	-	-
LOC103411565	2	4	185	129	86.3593	5.74672	0.710139	1.53867e-16	1.49537e-14	103411565	protein_coding	NC_041792.1	XM_008350194.3	XP_008348416.2	uncharacterized LOC103411565, transcript variant X1	-	-	-	-	-
LOC103407625	149	185	0	0	77.7237	-8.40269	1.44766	2.06782e-10	8.4362e-09	103407625	protein_coding	NC_041793.1	XM_029102722.1	XP_028958555.1	serine/threonine-protein phosphatase 6 regulatory ankyrin repeat subunit B-like, transcript variant X6	-	-	ko:K15502	-	-
LOC103412000	148	107	0	0	57.3736	-7.9937	1.44948	1.57351e-09	5.2345e-08	103412000	protein_coding	NC_041798.1	XM_008350612.3	XP_008348834.3	uncharacterized LOC103412000	-	-	-	-	-
LOC114820053	148	213	0	0	84.7558	-8.51486	1.45065	1.26059e-10	5.38511e-09	114820053	lncRNA	NC_041800.1	XR_003767351.1		uncharacterized LOC114820053	NA	NA	NA	NA	NA
LOC103411368	147	79	0	0	49.9396	-7.79474	1.45938	4.79631e-09	1.46156e-07	103411368	protein_coding	NC_041798.1	XM_029087656.1	XP_028943489.1	probable leucine-rich repeat receptor-like protein kinase At1g35710, transcript variant X1	GO:0003674,GO:0003824,GO:0004672,GO:0004674,GO:0005575,GO:0005623,GO:0005886,GO:0006464,GO:0006468,GO:0006793,GO:0006796,GO:0006807,GO:0008150,GO:0008152,GO:0009987,GO:0016020,GO:0016301,GO:0016310,GO:0016740,GO:0016772,GO:0016773,GO:0019538,GO:0036211,GO:0043170,GO:0043412,GO:0044237,GO:0044238,GO:0044260,GO:0044267,GO:0044464,GO:0071704,GO:0071944,GO:0140096,GO:1901564	-	-	-	-
LOC103414398	0	0	84	132	58.8227	8.24554	1.45877	5.76392e-10	2.0997e-08	103414398	protein_coding	NC_041805.1	XM_029097012.1	XP_028952845.1	DEAD-box ATP-dependent RNA helicase 20-like, transcript variant X2	-	3.6.4.13	ko:K12823	ko03040,ko05202,ko05205,map03040,map05202,map05205	-
LOC103442160	0	0	84	72	42.2654	7.791	1.46694	5.63446e-09	1.68674e-07	103442160	protein_coding	NC_041805.1	XM_029097287.1	XP_028953120.1	uncharacterized LOC103442160, transcript variant X2	NA	NA	NA	NA	NA
LOC103436737	1	0	136	154	78.9592	7.4096	1.394	7.59408e-09	2.20075e-07	103436737	protein_coding	NC_041794.1	XM_029104362.1	XP_028960195.1	transport and Golgi organization 2 homolog	-	-	-	-	-
LOC103401594	146	138	0	6	66.6355	-3.11941	2.17451	0.00171371	0.00965694	103401594	protein_coding	NC_041790.1	XM_029108961.1	XP_028964794.1	TMV resistance protein N-like, transcript variant X1	-	-	-	-	-
LOC103421948	7	8	372	318	190.412	5.68257	0.484703	2.72143e-32	1.00075e-29	103421948	protein_coding	NC_041797.1	XM_029107484.1	XP_028963317.1	transcription factor MYB113-like, transcript variant X2	-	-	ko:K09422	-	-
LOC103411196	0	0	83	62	39.2392	7.68308	1.4732	1.01498e-08	2.81833e-07	103411196	protein_coding	NC_041797.1	XM_008349850.3	XP_008348072.1	gibberellin-regulated protein 6-like	GO:0001101,GO:0005575,GO:0005576,GO:0007154,GO:0007165,GO:0008150,GO:0009719,GO:0009725,GO:0009739,GO:0009740,GO:0009755,GO:0009987,GO:0010033,GO:0010476,GO:0019725,GO:0023052,GO:0032870,GO:0033993,GO:0042221,GO:0042592,GO:0045454,GO:0050789,GO:0050794,GO:0050896,GO:0051716,GO:0065007,GO:0065008,GO:0070887,GO:0071229,GO:0071310,GO:0071370,GO:0071396,GO:0071495,GO:1901700,GO:1901701	-	-	-	-
LOC103414188	0	0	83	67	40.619	7.73379	1.46991	7.66634e-09	2.21696e-07	103414188	lncRNA	NC_041793.1	XR_003772993.1		uncharacterized LOC103414188, transcript variant X3	NA	NA	NA	NA	NA
LOC103403703	1	4	134	278	113.678	6.34992	0.765649	2.09421e-17	2.26141e-15	103403703	protein_coding	NC_041804.1	XM_008342542.2	XP_008340764.2	major allergen Pru ar 1	-	-	-	-	-
LOC103407495	0	0	82	24	28.4864	7.16772	1.54067	2.07171e-07	4.17286e-06	103407495	protein_coding	NW_021638901.1	XM_008346420.3	XP_008344642.2	non-specific lipid-transfer protein 8-like	GO:0005575,GO:0006810,GO:0006869,GO:0008150,GO:0010876,GO:0016020,GO:0033036,GO:0051179,GO:0051234,GO:0071702	-	-	-	-
LOC114827702	0	0	82	71	41.4562	7.76367	1.46802	6.49078e-09	1.91736e-07	114827702	protein_coding	NC_041790.1	XM_029110017.1	XP_028965850.1	1-aminocyclopropane-1-carboxylate oxidase homolog 1-like, transcript variant X2	-	-	-	-	-
LOC103432118	142	80	0	1	49.4694	-6.46945	1.47453	8.55322e-07	1.4544e-05	103432118	protein_coding	NC_041798.1	XR_003776765.1		TMV resistance protein N-like, transcript variant X2	NA	NA	NA	NA	NA
LOC103401165	440	174	4	6	136.066	-5.47988	0.602043	2.69052e-20	3.85339e-18	103401165	protein_coding	NC_041790.1	XM_008339889.3	XP_008338111.1	water stress-inducible protein Rab21-like, transcript variant X1	GO:0001101,GO:0003674,GO:0005488,GO:0005507,GO:0005575,GO:0005622,GO:0005623,GO:0005737,GO:0005829,GO:0006950,GO:0006952,GO:0008150,GO:0008270,GO:0009266,GO:0009409,GO:0009414,GO:0009415,GO:0009605,GO:0009607,GO:0009620,GO:0009628,GO:0009631,GO:0009719,GO:0009725,GO:0009737,GO:0010033,GO:0010035,GO:0016020,GO:0016151,GO:0033993,GO:0042221,GO:0043167,GO:0043169,GO:0043207,GO:0044424,GO:0044444,GO:…	-	-	-	-
LOC103417206	0	0	81	58	37.6022	7.62127	1.4769	1.41192e-08	3.79657e-07	103417206	protein_coding	NC_041805.1	XM_029097038.1	XP_028952871.1	uncharacterized LOC103417206	-	-	-	-	-
LOC108173896	0	0	81	69	40.6377	7.73518	1.46938	7.54575e-09	2.18907e-07	108173896	protein_coding	NC_041796.1	XM_029106543.1	XP_028962376.1	uncharacterized LOC108173896	NA	NA	NA	NA	NA
LOC103444137	1	2	131	133	72.3477	6.33659	0.913941	7.54893e-13	4.5853e-11	103444137	protein_coding	NC_041799.1	XR_003766732.1		uncharacterized LOC103444137, transcript variant X29	NA	NA	NA	NA	NA
LOC103432138	140	153	0	0	67.6492	-8.21537	1.44778	5.23761e-10	1.92343e-08	103432138	protein_coding	NC_041791.1	XM_029099766.1	XP_028955599.1	glycolipid transfer protein 1-like, transcript variant X4	NA	NA	NA	NA	NA
LOC103409224	0	0	80	54	36.2317	7.56642	1.4809	1.90507e-08	5.00394e-07	103409224	lncRNA	NC_041793.1	XR_525109.3		uncharacterized LOC103409224	NA	NA	NA	NA	NA
LOC114825924	0	0	79	84	44.2437	7.85585	1.4642	3.99734e-09	1.23189e-07	114825924	protein_coding	NC_041795.1	XM_029104978.1	XP_028960811.1	cyclic nucleotide-gated ion channel 1-like	-	-	ko:K05391	ko04626,map04626	-
LOC103418723	13	25	568	644	338.229	5.16997	0.383124	6.0496e-42	3.82841e-39	103418723	protein_coding	NC_041791.1	XM_008356836.3	XP_008355058.2	uncharacterized LOC103418723, transcript variant X1	-	-	-	-	-
LOC114819463	6	5	316	315	173.677	5.9841	0.535974	1.46569e-29	4.33527e-27	114819463	lncRNA	NC_041790.1	XR_003766625.1		uncharacterized LOC114819463	NA	NA	NA	NA	NA
LOC103404243	0	4	78	89	46.3902	5.30768	0.876705	3.72779e-10	1.41875e-08	103404243	lncRNA	NC_041793.1	XR_524300.3		uncharacterized LOC103404243	NA	NA	NA	NA	NA
LOC103440114	0	2	78	66	39.5266	5.86315	1.12263	3.02755e-08	7.55831e-07	103440114	protein_coding	NC_041789.1	XM_008378788.3	XP_008377010.1	sorbitol dehydrogenase-like	GO:0003674,GO:0003824,GO:0003939,GO:0005575,GO:0005622,GO:0005623,GO:0005737,GO:0005829,GO:0005911,GO:0008150,GO:0008152,GO:0009506,GO:0016491,GO:0016614,GO:0016616,GO:0030054,GO:0044424,GO:0044444,GO:0044464,GO:0055044,GO:0055114	1.1.1.14	ko:K00008	ko00040,ko00051,ko01100,map00040,map00051,map01100	M00014
LOC114824257	0	0	78	64	38.458	7.65625	1.47336	1.14254e-08	3.13099e-07	114824257	snRNA	NC_041791.1	XR_003772396.1		U2 spliceosomal RNA	NA	NA	NA	NA	NA
LOC103414083	24	31	946	1084	564.194	5.40795	0.328805	2.85523e-61	3.53166e-58	103414083	protein_coding	NC_041797.1	XM_029108630.1	XP_028964463.1	probable disease resistance protein At4g27220	-	-	ko:K13459	ko04626,map04626	-
LOC108173259	2	1	165	197	99.0167	6.79706	0.901001	6.40953e-15	5.22204e-13	108173259	protein_coding	NC_041792.1	XM_029101690.1	XP_028957523.1	intermediate cleaving peptidase 55, mitochondrial	GO:0003008,GO:0003014,GO:0003094,GO:0003674,GO:0003824,GO:0004177,GO:0005488,GO:0005515,GO:0005575,GO:0005622,GO:0005623,GO:0005634,GO:0005737,GO:0005739,GO:0006508,GO:0006807,GO:0008150,GO:0008152,GO:0008233,GO:0008235,GO:0008237,GO:0008238,GO:0010467,GO:0016485,GO:0016787,GO:0019538,GO:0030145,GO:0031647,GO:0032501,GO:0042802,GO:0042803,GO:0043167,GO:0043169,GO:0043170,GO:0043226,GO:0043227,GO:…	3.4.11.9	ko:K01262	-	-
LOC103446608	0	3	77	59	37.5866	5.33966	0.989271	1.42162e-08	3.81885e-07	103446608	protein_coding	NC_041798.1	XM_029110417.1	XP_028966250.1	transcription factor NIGT1-like, transcript variant X3	GO:0000156,GO:0000160,GO:0001101,GO:0001763,GO:0003674,GO:0003676,GO:0003677,GO:0003700,GO:0005488,GO:0005575,GO:0005622,GO:0005623,GO:0005634,GO:0006355,GO:0006950,GO:0007154,GO:0007165,GO:0007275,GO:0008150,GO:0009267,GO:0009414,GO:0009415,GO:0009605,GO:0009628,GO:0009653,GO:0009719,GO:0009725,GO:0009735,GO:0009736,GO:0009737,GO:0009755,GO:0009787,GO:0009788,GO:0009888,GO:0009889,GO:0009890,GO:…	-	-	-	-
LOC103411570	218	39	1	0	54.1371	-6.52871	1.52197	1.17343e-06	1.92871e-05	103411570	protein_coding	NC_041790.1	XM_008350203.3	XP_008348425.2	annexin D3	GO:0001101,GO:0005575,GO:0005622,GO:0005623,GO:0005737,GO:0005773,GO:0006950,GO:0006970,GO:0008150,GO:0009266,GO:0009408,GO:0009409,GO:0009414,GO:0009415,GO:0009628,GO:0009651,GO:0010035,GO:0042221,GO:0043226,GO:0043227,GO:0043229,GO:0043231,GO:0044424,GO:0044444,GO:0044464,GO:0050896,GO:1901700	-	ko:K17098	-	-
LOC103437326	115	79	4052	2846	1909.25	5.39282	0.265054	1.65432e-92	9.00348e-89	103437326	protein_coding	NC_041794.1	NM_001293838.1	NP_001280767.1	leucoanthocyanidin dioxygenase-like	GO:0001101,GO:0003674,GO:0003824,GO:0006725,GO:0006950,GO:0006996,GO:0007033,GO:0008150,GO:0008152,GO:0009058,GO:0009611,GO:0009698,GO:0009699,GO:0009718,GO:0009719,GO:0009725,GO:0009753,GO:0009812,GO:0009813,GO:0009987,GO:0010023,GO:0010033,GO:0016043,GO:0016491,GO:0016705,GO:0016706,GO:0017144,GO:0018130,GO:0018958,GO:0019438,GO:0019748,GO:0042221,GO:0042440,GO:0044237,GO:0044249,GO:0044550,GO:…	1.14.11.19	ko:K05277	ko00941,ko01100,ko01110,map00941,map01100,map01110	M00138
LOC103419113	0	0	76	46	32.9576	7.42645	1.49175	4.01817e-08	9.63368e-07	103419113	lncRNA	NC_041790.1	XR_003768197.1		uncharacterized LOC103419113, transcript variant X3	NA	NA	NA	NA	NA
LOC114819664	283	166	2	7	102.201	-5.20881	0.61759	1.11821e-17	1.26786e-15	114819664	lncRNA	NC_041799.1	XR_003766994.1		uncharacterized LOC114819664, transcript variant X3	NA	NA	NA	NA	NA
LOC103440008	10	6	442	605	288.361	6.2099	0.470354	1.83647e-40	1.01988e-37	103440008	protein_coding	NC_041789.1	NM_001293991.1	NP_001280920.1	anthocyanidin 3-O-glucosyltransferase 2-like	GO:0003674,GO:0003824,GO:0005575,GO:0005622,GO:0005623,GO:0008150,GO:0008152,GO:0008194,GO:0009058,GO:0009628,GO:0009718,GO:0009812,GO:0009813,GO:0009987,GO:0016137,GO:0016138,GO:0016740,GO:0016757,GO:0016758,GO:0016763,GO:0016999,GO:0017000,GO:0017144,GO:0033302,GO:0033303,GO:0033329,GO:0033330,GO:0033485,GO:0035251,GO:0042440,GO:0043226,GO:0043227,GO:0043229,GO:0043231,GO:0044237,GO:0044249,GO:…	2.4.1.115,2.4.1.17,2.4.1.47,2.4.1.91	ko:K00699,ko:K04628,ko:K10757,ko:K12930,ko:K15787	ko00040,ko00053,ko00140,ko00565,ko00600,ko00830,ko00860,ko00942,ko00944,ko00980,ko00982,ko00983,ko01100,ko01110,ko05204,map00040,map00053,map00140,map00565,map00600,map00830,map00860,map00942,map00944,map00980,map00982,map00983,map01100,map01110,map05204	M00014,M00067,M00129
LOC103423955	649	435	8	16	249.302	-5.15387	0.421551	8.09386e-35	3.33712e-32	103423955	protein_coding	NC_041801.1	XM_008362028.3	XP_008360250.2	acetate/butyrate--CoA ligase AAE7, peroxisomal-like	GO:0003674,GO:0003824,GO:0003987,GO:0005575,GO:0005622,GO:0005623,GO:0005737,GO:0005777,GO:0005975,GO:0006081,GO:0006082,GO:0006083,GO:0006097,GO:0006629,GO:0006631,GO:0008150,GO:0008152,GO:0009987,GO:0016405,GO:0016874,GO:0016877,GO:0016878,GO:0016999,GO:0017144,GO:0019605,GO:0019752,GO:0032787,GO:0042579,GO:0043226,GO:0043227,GO:0043229,GO:0043231,GO:0043436,GO:0044237,GO:0044238,GO:0044255,GO:…	-	-	-	-
LOC103406512	212	140	1	0	79.0224	-7.12873	1.42648	4.5857e-08	1.08793e-06	103406512	protein_coding	NC_041789.1	XM_029103811.1	XP_028959644.1	transmembrane ascorbate ferrireductase 1-like, transcript variant X1	GO:0003674,GO:0003824,GO:0005488,GO:0005515,GO:0005575,GO:0005622,GO:0005623,GO:0005737,GO:0005773,GO:0008150,GO:0008152,GO:0009507,GO:0009536,GO:0016491,GO:0019904,GO:0043226,GO:0043227,GO:0043229,GO:0043231,GO:0044424,GO:0044444,GO:0044464,GO:0055114	1.16.5.1	ko:K08360	-	-
LOC114822598	129	85	0	0	47.8734	-7.73975	1.45804	5.97824e-09	1.77987e-07	114822598	lncRNA	NC_041805.1	XR_003770690.1		uncharacterized LOC114822598	NA	NA	NA	NA	NA
LOC103419726	0	2	74	52	34.5967	5.65706	1.14884	1.28961e-07	2.7395e-06	103419726	protein_coding	NC_041790.1	XM_008357821.3	XP_008356043.2	uncharacterized LOC103419726	-	-	-	-	-
LOC103417856	2	12	156	197	99.4586	4.74588	0.58192	1.30825e-16	1.29772e-14	103417856	protein_coding	NC_041789.1	XM_017327449.2	XP_017182938.2	disease resistance-like protein DSC1	GO:0002218,GO:0002252,GO:0002253,GO:0002376,GO:0002682,GO:0002684,GO:0003674,GO:0005488,GO:0005515,GO:0005575,GO:0005622,GO:0005623,GO:0005634,GO:0006950,GO:0006952,GO:0006955,GO:0007154,GO:0007165,GO:0008150,GO:0008219,GO:0009314,GO:0009416,GO:0009605,GO:0009607,GO:0009615,GO:0009617,GO:0009626,GO:0009628,GO:0009639,GO:0009870,GO:0009987,GO:0010114,GO:0012501,GO:0012505,GO:0016020,GO:0023052,GO:…	-	ko:K16226	ko04626,map04626	-
LOC103445457	127	51	0	0	38.6886	-7.42292	1.48387	3.59429e-08	8.73285e-07	103445457	lncRNA	NC_041798.1	XR_003776809.1		uncharacterized LOC103445457, transcript variant X1	NA	NA	NA	NA	NA
LOC103433330	0	0	72	57	34.9266	7.51795	1.48113	2.33702e-08	5.98259e-07	103433330	protein_coding	NC_041793.1	XM_029102447.1	XP_028958280.1	nuclear pore complex protein NUP160-like	GO:0005575,GO:0005622,GO:0005623,GO:0005634,GO:0005635,GO:0005643,GO:0006403,GO:0006405,GO:0006406,GO:0006611,GO:0006810,GO:0006886,GO:0006913,GO:0006950,GO:0008104,GO:0008150,GO:0008152,GO:0009266,GO:0009409,GO:0009628,GO:0009719,GO:0009725,GO:0009733,GO:0010033,GO:0010467,GO:0012505,GO:0015031,GO:0015833,GO:0015931,GO:0016020,GO:0016973,GO:0031090,GO:0031503,GO:0031965,GO:0031967,GO:0031975,GO:…	-	ko:K14303	ko03013,map03013	M00427
LOC103445013	0	3	72	6	21.6279	1.05505	1.69347	0.0429461	0.125137	103445013	lncRNA	NC_041798.1	XR_530711.3		uncharacterized LOC103445013	NA	NA	NA	NA	NA
LOC114821238	0	0	72	66	37.4102	7.61788	1.4746	1.3757e-08	3.70284e-07	114821238	lncRNA	NC_041802.1	XR_003768685.1		uncharacterized LOC114821238	NA	NA	NA	NA	NA
LOC103408644	5	4	254	229	132.955	5.86544	0.587545	4.6156e-24	9.66151e-22	103408644	protein_coding	NC_041792.1	XM_008347478.3	XP_008345700.1	basic proline-rich protein-like	-	-	-	-	-
LOC103438949	0	0	71	72	38.7993	7.6698	1.472	1.05176e-08	2.91154e-07	103438949	protein_coding	NC_041795.1	XM_008377493.2	XP_008375715.1	haloacid dehalogenase-like hydrolase domain-containing protein Sgpp	-	-	-	-	-
LOC103403927	1	1	115	74	51.542	6.26533	1.10208	2.18826e-09	7.07209e-08	103403927	protein_coding	NC_041804.1	XM_008342768.3	XP_008340990.1	uncharacterized LOC103403927	-	-	-	-	-
LOC103450830	3	2	185	238	116.123	6.42733	0.735745	4.43854e-19	5.56597e-17	103450830	protein_coding	NC_041800.1	XM_008390228.3	XP_008388450.1	GDSL esterase/lipase At1g09390	GO:0005575,GO:0005622,GO:0005623,GO:0005737,GO:0009507,GO:0009532,GO:0009536,GO:0009570,GO:0043226,GO:0043227,GO:0043229,GO:0043231,GO:0044422,GO:0044424,GO:0044434,GO:0044435,GO:0044444,GO:0044446,GO:0044464	-	-	-	-
LOC103442361	4	0	217	215	117.992	6.73521	0.800371	5.89452e-18	6.88419e-16	103442361	protein_coding	NC_041797.1	XM_008381145.2	XP_008379367.2	expansin-A10	GO:0005575,GO:0005618,GO:0005623,GO:0006949,GO:0008150,GO:0009653,GO:0009987,GO:0016020,GO:0030312,GO:0032502,GO:0044464,GO:0048646,GO:0048856,GO:0071944	-	ko:K20628	-	-
LOC103441144	6	4	282	241	143.933	5.84239	0.564856	1.16347e-25	2.68308e-23	103441144	protein_coding	NC_041789.1	XM_029103490.1	XP_028959323.1	protein SUPPRESSOR OF npr1-1, CONSTITUTIVE 1-like, transcript variant X2	GO:0002218,GO:0002252,GO:0002253,GO:0002376,GO:0002682,GO:0002684,GO:0003674,GO:0005488,GO:0005515,GO:0005575,GO:0005622,GO:0005623,GO:0005634,GO:0006950,GO:0006952,GO:0006955,GO:0007154,GO:0007165,GO:0008150,GO:0008219,GO:0009314,GO:0009416,GO:0009605,GO:0009607,GO:0009615,GO:0009617,GO:0009626,GO:0009628,GO:0009639,GO:0009870,GO:0009987,GO:0010114,GO:0012501,GO:0012505,GO:0016020,GO:0023052,GO:…	-	ko:K16226	ko04626,map04626	-
LOC103435116	1	0	113	121	63.7203	7.1151	1.4031	3.25412e-08	8.02094e-07	103435116	protein_coding	NW_021638658.1	XM_029098547.1	XP_028954380.1	probable LRR receptor-like serine/threonine-protein kinase RFK1, transcript variant X1	GO:0003674,GO:0003824,GO:0004672,GO:0004674,GO:0005575,GO:0005623,GO:0005886,GO:0006464,GO:0006468,GO:0006793,GO:0006796,GO:0006807,GO:0008150,GO:0008152,GO:0009987,GO:0016020,GO:0016301,GO:0016310,GO:0016740,GO:0016772,GO:0016773,GO:0019538,GO:0036211,GO:0043170,GO:0043412,GO:0044237,GO:0044238,GO:0044260,GO:0044267,GO:0044464,GO:0071704,GO:0071944,GO:0140096,GO:1901564	-	-	-	-
LOC103422716	120	23	0	0	30.0492	-7.00493	1.55153	4.00011e-07	7.42656e-06	103422716	protein_coding	NC_041799.1	XM_008360776.3	XP_008358998.1	tropinone reductase homolog At1g07440-like, transcript variant X1	-	1.1.1.206	ko:K08081	ko00960,ko01100,ko01110,map00960,map01100,map01110	-
LOC103425926	0	1	69	74	39.0762	6.41236	1.45508	8.1738e-07	1.40509e-05	103425926	lncRNA	NC_041805.1	XR_003770858.1		uncharacterized LOC103425926, transcript variant X5	NA	NA	NA	NA	NA
LOC103434813	258	547	2	1	193.944	-7.45951	0.917687	3.83934e-17	4.03383e-15	103434813	protein_coding	NW_021638544.1	XM_008373164.3	XP_008371386.2	ABA-inducible protein PHV A1-like	-	-	-	-	-
LOC103417791	3	0	180	99	75.9151	6.41627	0.93591	1.23714e-12	7.2868e-11	103417791	protein_coding	NC_041789.1	XM_008355948.3	XP_008354170.1	peroxidase P7-like	-	1.11.1.7	ko:K00430	ko00940,ko01100,ko01110,map00940,map01100,map01110	-
LOC103444562	12	7	464	522	271.982	5.89005	0.439159	1.31947e-41	8.16031e-39	103444562	protein_coding	NC_041798.1	XM_008383511.2	XP_008381733.2	uncharacterized LOC103444562	-	-	-	-	-
LOC103406405	0	0	68	50	31.9284	7.38707	1.49048	4.59961e-08	1.09028e-06	103406405	lncRNA	NC_041795.1	XR_003774812.1		uncharacterized LOC103406405, transcript variant X9	NA	NA	NA	NA	NA
LOC103439885	0	1	68	74	38.8096	6.40202	1.45653	8.55686e-07	1.4544e-05	103439885	protein_coding	NC_041789.1	XM_008378531.3	XP_008376753.1	transcription factor bHLH120-like, transcript variant X2	GO:0000976,GO:0000977,GO:0001012,GO:0001067,GO:0003674,GO:0003676,GO:0003677,GO:0003690,GO:0003700,GO:0005488,GO:0005575,GO:0005622,GO:0005623,GO:0005634,GO:0005667,GO:0006355,GO:0006357,GO:0008150,GO:0009889,GO:0010468,GO:0010556,GO:0019219,GO:0019222,GO:0031323,GO:0031326,GO:0032991,GO:0043226,GO:0043227,GO:0043229,GO:0043231,GO:0043565,GO:0044212,GO:0044422,GO:0044424,GO:0044428,GO:0044446,GO:…	-	-	-	-
LOC103416870	118	153	0	0	63.2295	-8.11368	1.45394	9.78729e-10	3.39276e-08	103416870	transcribed_pseudogene	NC_041794.1	XR_003774047.1		disease resistance protein RPM1-like	NA	NA	NA	NA	NA
LOC103401197	117	47	0	0	35.6463	-7.30629	1.49103	6.34356e-08	1.44574e-06	103401197	protein_coding	NC_041803.1	XM_029093403.1	XP_028949236.1	nucleolar protein 6	-	-	ko:K14544	ko03008,map03008	-
LOC103444585	191	49	1	1	51.572	-5.98812	1.14147	2.57838e-08	6.52071e-07	103444585	protein_coding	NC_041804.1	XM_008383535.3	XP_008381757.1	probable RNA-dependent RNA polymerase 1, transcript variant X1	GO:0001101,GO:0006139,GO:0006396,GO:0006725,GO:0006807,GO:0008150,GO:0008152,GO:0009058,GO:0009605,GO:0009607,GO:0009615,GO:0009719,GO:0009725,GO:0009751,GO:0009892,GO:0009987,GO:0010025,GO:0010033,GO:0010166,GO:0010467,GO:0010468,GO:0010605,GO:0010608,GO:0010629,GO:0014070,GO:0016070,GO:0016246,GO:0016441,GO:0016458,GO:0019222,GO:0030422,GO:0031047,GO:0031050,GO:0034641,GO:0035194,GO:0040029,GO:…	2.7.7.48	ko:K11699	-	-
LOC103444664	191	392	1	2	140.453	-7.00229	0.924047	4.28786e-15	3.54654e-13	103444664	lncRNA	NC_041803.1	XR_003769122.1		uncharacterized LOC103444664, transcript variant X9	NA	NA	NA	NA	NA
LOC114824256	11	12	424	278	195.075	5.10655	0.447149	1.20387e-30	3.85409e-28	114824256	snRNA	NC_041791.1	XR_003772395.1		U2 spliceosomal RNA	NA	NA	NA	NA	NA
LOC103405117	9	32	362	381	211.732	3.95284	1.04234	3.83515e-06	5.39618e-05	103405117	protein_coding	NC_041791.1	XM_029099919.1	XP_028955752.1	uncharacterized LOC103405117	-	-	-	-	-
LOC103405772	115	89	0	0	46.0941	-7.68698	1.45914	7.70913e-09	2.22697e-07	103405772	lncRNA	NC_041805.1	XR_524478.3		uncharacterized LOC103405772	NA	NA	NA	NA	NA
LOC108169807	115	86	0	0	45.3191	-7.66321	1.46016	8.72112e-09	2.48242e-07	108169807	protein_coding	NC_041805.1	XM_017323943.2	XP_017179432.1	uncharacterized LOC108169807	GO:0000003,GO:0003006,GO:0003674,GO:0003824,GO:0003906,GO:0005575,GO:0005622,GO:0005623,GO:0005634,GO:0006139,GO:0006259,GO:0006304,GO:0006305,GO:0006306,GO:0006349,GO:0006725,GO:0006807,GO:0007275,GO:0008150,GO:0008152,GO:0009790,GO:0009791,GO:0009793,GO:0009987,GO:0010154,GO:0010468,GO:0016787,GO:0016798,GO:0016799,GO:0019104,GO:0019222,GO:0022414,GO:0032259,GO:0032501,GO:0032502,GO:0034641,GO:…	-	-	-	-
LOC103421506	113	248	0	0	86.7657	-7.96533	1.77573	2.17854e-07	4.36543e-06	103421506	lncRNA	NC_041797.1	XR_003775919.1		uncharacterized LOC103421506, transcript variant X1	NA	NA	NA	NA	NA
LOC114824961	0	0	64	30	25.3428	7.0288	1.53477	3.05257e-07	5.87044e-06	114824961	protein_coding	NC_041793.1	XM_029102864.1	XP_028958697.1	receptor-like protein EIX2, transcript variant X1	GO:0000003,GO:0003006,GO:0005575,GO:0005618,GO:0005623,GO:0007275,GO:0007389,GO:0008150,GO:0009505,GO:0009531,GO:0009553,GO:0009653,GO:0009790,GO:0009791,GO:0009793,GO:0009798,GO:0009888,GO:0010154,GO:0010453,GO:0022414,GO:0022603,GO:0030312,GO:0032501,GO:0032502,GO:0042659,GO:0044426,GO:0044462,GO:0044464,GO:0045595,GO:0048226,GO:0048229,GO:0048316,GO:0048608,GO:0048731,GO:0048856,GO:0050789,GO:…	-	-	-	-
LOC114827633	0	1	64	92	42.7103	6.5356	1.44545	5.04822e-07	9.14594e-06	114827633	protein_coding	NC_041798.1	XM_029109743.1	XP_028965576.1	thaumatin-like protein 1	-	-	-	-	-
LOC108171294	5	4	227	256	133.207	5.86718	0.589154	5.88839e-24	1.20477e-21	108171294	protein_coding	NC_041798.1	XM_029109415.1	XP_028965248.1	TMV resistance protein N-like	-	-	-	-	-
LOC114824417	8	2	314	180	135.517	5.76105	0.597671	1.46305e-22	2.60213e-20	114824417	protein_coding	NC_041792.1	XM_029101329.1	XP_028957162.1	non-specific lipid-transfer protein	GO:0001101,GO:0003674,GO:0005215,GO:0005319,GO:0005488,GO:0005515,GO:0005516,GO:0005575,GO:0005576,GO:0005618,GO:0005622,GO:0005623,GO:0005737,GO:0005768,GO:0005794,GO:0005802,GO:0005886,GO:0005911,GO:0006649,GO:0006810,GO:0006811,GO:0006820,GO:0006869,GO:0006950,GO:0007275,GO:0008150,GO:0009414,GO:0009415,GO:0009505,GO:0009506,GO:0009507,GO:0009534,GO:0009536,GO:0009579,GO:0009628,GO:0009889,GO:…	-	-	-	-
LOC103413897	0	1	63	52	31.4055	6.07638	1.51156	3.2637e-06	4.66938e-05	103413897	lncRNA	NW_021638493.1	XR_003771133.1		uncharacterized LOC103413897, transcript variant X1	NA	NA	NA	NA	NA
LOC103408661	0	1	62	38	27.2755	5.83159	1.57706	8.41123e-06	0.000106956	103408661	protein_coding	NC_041798.1	XM_008347496.3	XP_008345718.2	TMV resistance protein N-like, transcript variant X3	-	-	-	-	-
LOC103421854	0	0	62	33	25.6374	7.0531	1.52768	2.58695e-07	5.06083e-06	103421854	lncRNA	NC_041805.1	XR_003770763.1		uncharacterized LOC103421854	NA	NA	NA	NA	NA
LOC103453146	0	0	62	48	29.7767	7.28704	1.49716	7.47867e-08	1.67222e-06	103453146	protein_coding	NC_041801.1	XM_008392697.3	XP_008390919.1	flocculation protein FLO11	-	-	-	-	-
LOC103444037	0	0	61	47	29.2341	7.26013	1.4994	8.54811e-08	1.88349e-06	103444037	lncRNA	NC_041797.1	XR_530580.3		uncharacterized LOC103444037	NA	NA	NA	NA	NA
LOC103454477	0	0	61	59	32.5456	7.41809	1.48618	3.8025e-08	9.15696e-07	103454477	lncRNA	NW_021638493.1	XR_001785633.2		uncharacterized LOC103454477, transcript variant X3	NA	NA	NA	NA	NA
LOC103416637	105	19	0	0	26.0025	-6.78294	1.58458	1.06833e-06	1.77481e-05	103416637	protein_coding	NC_041804.1	XM_008354869.2	XP_008353091.2	UDP-glycosyltransferase 13-like	GO:0003674,GO:0003824,GO:0005575,GO:0005622,GO:0005623,GO:0008194,GO:0016740,GO:0016757,GO:0016758,GO:0035251,GO:0043226,GO:0043227,GO:0043229,GO:0043231,GO:0044424,GO:0044464,GO:0046527,GO:0047243,GO:0080043,GO:0080044	-	-	-	-
LOC114822430	105	93	0	0	45.1184	-7.65518	1.4609	9.15601e-09	2.58458e-07	114822430	protein_coding	NC_041790.1	XM_029096768.1	XP_028952601.1	uncharacterized LOC114822430	NA	NA	NA	NA	NA
LOC103452942	1	3	98	111	57.7363	5.66252	0.843363	4.85721e-12	2.64879e-10	103452942	lncRNA	NC_041804.1	XR_003770178.1		uncharacterized LOC103452942, transcript variant X1	NA	NA	NA	NA	NA
LOC103400517	171	123	1	0	66.394	-6.88952	1.43656	1.34783e-07	2.84982e-06	103400517	protein_coding	NC_041804.1	XM_029095659.1	XP_028951492.1	aspartic proteinase-like protein 2, transcript variant X3	GO:0003674,GO:0003824,GO:0004175,GO:0004190,GO:0005575,GO:0005623,GO:0005886,GO:0006508,GO:0006807,GO:0008150,GO:0008152,GO:0008233,GO:0009056,GO:0009057,GO:0016020,GO:0016787,GO:0019538,GO:0030163,GO:0031224,GO:0031225,GO:0031226,GO:0043170,GO:0044238,GO:0044425,GO:0044459,GO:0044464,GO:0046658,GO:0070001,GO:0070011,GO:0071704,GO:0071944,GO:0140096,GO:1901564,GO:1901565,GO:1901575	-	ko:K00924	-	-
LOC103433715	0	0	60	52	30.3473	7.3163	1.49382	6.36742e-08	1.44875e-06	103433715	lncRNA	NC_041797.1	XR_003776358.1		uncharacterized LOC103433715, transcript variant X2	NA	NA	NA	NA	NA
LOC103441375	865	785	15	25	387.459	-5.06813	0.358814	9.99265e-46	7.76914e-43	103441375	protein_coding	NC_041805.1	XR_003770604.1		probable ADP-ribosylation factor GTPase-activating protein AGD15, transcript variant X4	NA	NA	NA	NA	NA
LOC103417516	103	129	0	0	54.0162	-7.89574	1.45852	2.98234e-09	9.41478e-08	103417516	protein_coding	NC_041791.1	XM_008355697.3	XP_008353919.2	putative disease resistance RPP13-like protein 1	-	-	ko:K19613,ko:K22038	ko04014,map04014	-
LOC103426753	0	0	59	71	35.3238	7.53335	1.48045	2.16834e-08	5.60882e-07	103426753	protein_coding	NC_041790.1	XM_029089439.1	XP_028945272.1	kinesin-like protein KIN-7A, transcript variant X2	GO:0000003,GO:0000226,GO:0000278,GO:0000280,GO:0000281,GO:0000775,GO:0000910,GO:0000911,GO:0003674,GO:0003774,GO:0003777,GO:0003824,GO:0005488,GO:0005575,GO:0005622,GO:0005623,GO:0005694,GO:0005856,GO:0005871,GO:0005875,GO:0005911,GO:0006928,GO:0006996,GO:0007010,GO:0007017,GO:0007018,GO:0007049,GO:0007051,GO:0007052,GO:0007112,GO:0007140,GO:0007275,GO:0007276,GO:0007349,GO:0008150,GO:0009506,GO:…	-	ko:K11498	-	-
LOC114821762	0	0	59	41	27.0451	7.14326	1.51155	1.546e-07	3.21635e-06	114821762	protein_coding	NC_041803.1	XM_029095063.1	XP_028950896.1	putative disease resistance RPP13-like protein 1, transcript variant X1	-	-	ko:K15078	ko03460,map03460	-
LOC114822864	0	0	59	45	28.149	7.20456	1.5043	1.12458e-07	2.42874e-06	114822864	lncRNA	NW_021638436.1	XR_003771046.1		uncharacterized LOC114822864	NA	NA	NA	NA	NA
LOC103410847	102	73	0	2	39.9011	-5.64551	1.1315	9.65965e-08	2.10624e-06	103410847	protein_coding	NC_041797.1	XM_029108127.1	XP_028963960.1	myosin-11-like, transcript variant X5	-	-	ko:K20283	-	-
LOC103425835	102	40	0	11	33.8601	-0.607182	1.20058	0.123626	0.26956	103425835	protein_coding	NC_041805.1	XM_008363938.3	XP_008362160.2	lamin-like protein	GO:0005575,GO:0005622,GO:0005623,GO:0005737,GO:0005773,GO:0005886,GO:0016020,GO:0031224,GO:0031225,GO:0031226,GO:0043226,GO:0043227,GO:0043229,GO:0043231,GO:0044424,GO:0044425,GO:0044444,GO:0044459,GO:0044464,GO:0046658,GO:0071944	-	-	-	-
LOC114823023	102	41	0	0	31.0829	-7.10901	1.50628	1.62505e-07	3.36792e-06	114823023	lncRNA	NW_021638542.1	XR_003771188.1		uncharacterized LOC114823023, transcript variant X1	NA	NA	NA	NA	NA
LOC103446587	101	61	0	0	36.0485	-7.3371	1.47866	4.65064e-08	1.0976e-06	103446587	protein_coding	NC_041791.1	XM_008385717.3	XP_008383939.1	ABSCISIC ACID-INSENSITIVE 5-like protein 1	GO:0003674,GO:0003700,GO:0005488,GO:0005515,GO:0005575,GO:0005622,GO:0005623,GO:0005634,GO:0006355,GO:0008134,GO:0008150,GO:0009889,GO:0009891,GO:0009893,GO:0010468,GO:0010556,GO:0010557,GO:0010604,GO:0010628,GO:0019219,GO:0019222,GO:0031323,GO:0031325,GO:0031326,GO:0031328,GO:0033613,GO:0043226,GO:0043227,GO:0043229,GO:0043231,GO:0044424,GO:0044464,GO:0045893,GO:0045935,GO:0048518,GO:0048522,GO:…	-	ko:K14432	ko04075,map04075	-
LOC114826644	101	56	0	0	34.7568	-7.28292	1.48376	6.21443e-08	1.42107e-06	114826644	protein_coding	NC_041796.1	XM_029107358.1	XP_028963191.1	vestitone reductase-like	-	1.1.1.348	ko:K13265	ko00943,ko01110,map00943,map01110	-
LOC103441962	0	0	58	57	31.1938	7.35671	1.49045	5.17592e-08	1.20382e-06	103441962	lncRNA	NC_041803.1	XR_530329.3		uncharacterized LOC103441962, transcript variant X2	NA	NA	NA	NA	NA
LOC103409541	165	175	1	2	79.1734	-6.21626	0.91328	1.95475e-12	1.13903e-10	103409541	protein_coding	NC_041803.1	XR_003769424.1		L10-interacting MYB domain-containing protein-like, transcript variant X6	NA	NA	NA	NA	NA
LOC103426874	100	52	0	0	33.5227	-7.22912	1.48897	8.24312e-08	1.82071e-06	103426874	protein_coding	NC_041790.1	XM_029093152.1	XP_028948985.1	uncharacterized LOC103426874, transcript variant X2	-	-	-	-	-
LOC114819247	100	177	0	0	65.8131	-8.1505	1.46379	1.01248e-09	3.48755e-08	114819247	protein_coding	NC_041795.1	XM_029104857.1	XP_028960690.1	probable disease resistance protein RF9	GO:0000166,GO:0001101,GO:0002230,GO:0002238,GO:0002239,GO:0002252,GO:0002376,GO:0002682,GO:0002697,GO:0002831,GO:0003674,GO:0005488,GO:0005575,GO:0005623,GO:0005886,GO:0005911,GO:0006950,GO:0006952,GO:0006955,GO:0007154,GO:0007165,GO:0008150,GO:0008219,GO:0009314,GO:0009416,GO:0009506,GO:0009605,GO:0009607,GO:0009611,GO:0009615,GO:0009620,GO:0009626,GO:0009628,GO:0009637,GO:0009642,GO:0009646,GO:…	-	-	-	-
LOC114821007	0	7	57	103	45.4293	1.34591	1.7773	0.0235001	0.0792912	114821007	protein_coding	NC_041802.1	XM_029092575.1	XP_028948408.1	cytochrome P450 86A22-like	GO:0003674,GO:0003824,GO:0004497,GO:0006082,GO:0006629,GO:0006631,GO:0008150,GO:0008152,GO:0009987,GO:0016491,GO:0016705,GO:0016713,GO:0018685,GO:0019752,GO:0032787,GO:0043436,GO:0044237,GO:0044238,GO:0044255,GO:0044281,GO:0055114,GO:0071704	1.14.13.204	ko:K15398,ko:K20544	ko00073,ko01100,map00073,map01100	-
LOC103437262	7	0	257	298	152.164	5.60395	1.64361	1.76783e-05	0.000202468	103437262	lncRNA	NC_041805.1	XR_003770483.1		uncharacterized LOC103437262, transcript variant X2	NA	NA	NA	NA	NA
LOC103433662	161	126	1	0	65.16	-6.8633	1.43783	1.51055e-07	3.15742e-06	103433662	protein_coding	NC_041792.1	XR_003772703.1		symplekin-like, transcript variant X8	NA	NA	NA	NA	NA
LOC103436478	6	3	227	225	124.595	5.77831	0.593065	5.24698e-23	9.98466e-21	103436478	protein_coding	NC_041793.1	XM_008374907.3	XP_008373129.1	PI-PLC X domain-containing protein At5g67130-like	GO:0005575,GO:0005623,GO:0005886,GO:0016020,GO:0031224,GO:0031225,GO:0031226,GO:0044425,GO:0044459,GO:0044464,GO:0046658,GO:0071944	-	-	-	-
LOC103435374	0	0	56	50	28.7289	7.23663	1.50008	9.41942e-08	2.05715e-06	103435374	protein_coding	NC_041793.1	XM_008373767.3	XP_008371989.2	metal tolerance protein 10-like	-	-	-	-	-
LOC114822074	0	0	56	58	30.9365	7.34438	1.4915	5.5181e-08	1.27798e-06	114822074	lncRNA	NC_041804.1	XR_003770129.1		uncharacterized LOC114822074, transcript variant X1	NA	NA	NA	NA	NA
LOC114822165	0	0	56	51	29.0048	7.25077	1.49878	8.7718e-08	1.93121e-06	114822165	lncRNA	NC_041804.1	XR_003770310.1		uncharacterized LOC114822165	NA	NA	NA	NA	NA
LOC103454277	209	69	2	2	60.8972	-5.48545	0.873446	8.85381e-11	3.9112e-09	103454277	protein_coding	NC_041802.1	NM_001329030.1	NP_001315959.1	polygalacturonase inhibitor-like	GO:0003674,GO:0004857,GO:0005575,GO:0005618,GO:0005622,GO:0005623,GO:0005737,GO:0005794,GO:0005911,GO:0008150,GO:0009505,GO:0009506,GO:0012505,GO:0016020,GO:0030054,GO:0030234,GO:0030312,GO:0043086,GO:0043226,GO:0043227,GO:0043229,GO:0043231,GO:0044092,GO:0044424,GO:0044444,GO:0044464,GO:0050790,GO:0055044,GO:0065007,GO:0065009,GO:0071944,GO:0090353,GO:0098772	-	-	-	-
LOC103453159	96	86	0	0	41.5021	-7.53706	1.4662	1.67179e-08	4.42968e-07	103453159	lncRNA	NC_041793.1	XR_003773524.1		uncharacterized LOC103453159, transcript variant X3	NA	NA	NA	NA	NA
LOC103423968	3	2	146	94	65.9867	5.60162	0.780153	1.89524e-13	1.30236e-11	103423968	protein_coding	NC_041801.1	XM_008362042.3	XP_008360264.2	major allergen Pru av 1	-	-	-	-	-
LOC103454000	4	4	172	97	74.4644	5.15403	0.67419	6.9296e-15	5.5955e-13	103454000	protein_coding	NC_041802.1	XM_008393589.3	XP_008391811.2	ABC transporter G family member 34-like	GO:0003674,GO:0003824,GO:0005215,GO:0005575,GO:0005623,GO:0005886,GO:0006810,GO:0008150,GO:0015399,GO:0015405,GO:0016020,GO:0016021,GO:0016462,GO:0016787,GO:0016817,GO:0016818,GO:0016887,GO:0017111,GO:0022804,GO:0022857,GO:0031224,GO:0042623,GO:0042626,GO:0043492,GO:0044425,GO:0044464,GO:0051179,GO:0051234,GO:0055085,GO:0071944	-	-	-	-
LOC103400454	0	0	55	80	36.7409	7.58387	1.48096	1.77327e-08	4.67579e-07	103400454	protein_coding	NC_041790.1	XM_029090134.1	XP_028945967.1	protein STRICTOSIDINE SYNTHASE-LIKE 5-like	-	-	-	-	-
LOC103438434	95	102	0	0	45.4343	-7.65966	1.46323	9.37104e-09	2.63435e-07	103438434	protein_coding	NC_041795.1	XM_029105090.1	XP_028960923.1	uncharacterized LOC103438434, transcript variant X1	-	-	ko:K07466	ko03030,ko03420,ko03430,ko03440,ko03460,map03030,map03420,map03430,map03440,map03460	M00288
LOC114822264	95	67	0	0	36.393	-7.3524	1.47603	4.19868e-08	1.00223e-06	114822264	protein_coding	NC_041804.1	XM_029096586.1	XP_028952419.1	uncharacterized LOC114822264	-	-	-	-	-
LOC103429025	4	27	170	179	102.501	1.95162	1.50072	0.00372413	0.0182399	103429025	protein_coding	NC_041797.1	XM_008367165.3	XP_008365387.2	senescence-associated carboxylesterase 101-like	GO:0002230,GO:0002682,GO:0002697,GO:0002831,GO:0002833,GO:0003674,GO:0003824,GO:0005575,GO:0005622,GO:0005623,GO:0005634,GO:0005737,GO:0007568,GO:0008150,GO:0016787,GO:0016788,GO:0031347,GO:0031349,GO:0032101,GO:0032103,GO:0032502,GO:0043226,GO:0043227,GO:0043229,GO:0043231,GO:0043900,GO:0043902,GO:0044424,GO:0044464,GO:0048518,GO:0048583,GO:0048584,GO:0048831,GO:0050688,GO:0050691,GO:0050789,GO:…	-	-	-	-
LOC103425986	0	0	54	44	26.5399	7.11902	1.51164	1.68504e-07	3.47636e-06	103425986	lncRNA	NC_041805.1	XR_003770977.1		uncharacterized LOC103425986, transcript variant X2	NA	NA	NA	NA	NA
LOC103431074	0	0	54	38	24.8841	7.01984	1.52447	2.77573e-07	5.38754e-06	103431074	protein_coding	NC_041802.1	XM_017331137.2	XP_017186626.1	metal tolerance protein 1-like, transcript variant X2	GO:0000041,GO:0000325,GO:0003674,GO:0005215,GO:0005385,GO:0005575,GO:0005622,GO:0005623,GO:0005737,GO:0005773,GO:0006810,GO:0006811,GO:0006812,GO:0006829,GO:0008150,GO:0008324,GO:0010035,GO:0010038,GO:0010043,GO:0015075,GO:0015318,GO:0016020,GO:0022857,GO:0022890,GO:0030001,GO:0032879,GO:0034220,GO:0042221,GO:0042592,GO:0043226,GO:0043227,GO:0043229,GO:0043231,GO:0044424,GO:0044444,GO:0044464,GO:…	-	ko:K14689	-	-
LOC103440090	0	0	54	51	28.4716	7.22372	1.50099	1.00069e-07	2.17846e-06	103440090	protein_coding	NC_041795.1	XM_029106140.1	XP_028961973.1	protein SUPPRESSOR OF npr1-1, CONSTITUTIVE 1-like	-	-	-	-	-
LOC108174490	0	0	54	37	24.6082	7.00232	1.52704	3.03235e-07	5.83567e-06	108174490	lncRNA	NC_041799.1	XR_003766458.1		uncharacterized LOC108174490, transcript variant X3	NA	NA	NA	NA	NA
LOC103419852	3998	3655	89	99	1798.41	-5.07515	0.250675	1.45076e-91	6.57966e-88	103419852	protein_coding	NC_041793.1	XM_029102782.1	XP_028958615.1	elongation factor 2-like, transcript variant X2	GO:0005575,GO:0005622,GO:0005623,GO:0005737,GO:0044424,GO:0044464	-	ko:K03234	ko04152,ko04921,map04152,map04921	-
LOC103454421	71	38	1805	1424	898.302	5.13937	0.288991	3.44568e-71	7.2126e-68	103454421	protein_coding	NC_041795.1	XM_008394013.3	XP_008392235.1	chalcone--flavonone isomerase-like	GO:0003674,GO:0003824,GO:0005575,GO:0005622,GO:0005623,GO:0005737,GO:0005783,GO:0008150,GO:0008152,GO:0009058,GO:0009628,GO:0009812,GO:0009813,GO:0012505,GO:0016853,GO:0016872,GO:0043226,GO:0043227,GO:0043229,GO:0043231,GO:0044424,GO:0044444,GO:0044464,GO:0045430,GO:0050896,GO:0071704,GO:0080167,GO:1901576	5.5.1.6	ko:K01859	ko00941,ko01100,ko01110,map00941,map01100,map01110	M00137
LOC108173166	92	81	0	0	39.4068	-7.464	1.46974	2.4099e-08	6.14603e-07	108173166	lncRNA	NC_041792.1	XR_001789797.2		uncharacterized LOC108173166	NA	NA	NA	NA	NA
LOC114824752	2	5	114	105	61.0642	5.02344	0.705035	3.43644e-13	2.24251e-11	114824752	protein_coding	NC_041793.1	XM_029101936.1	XP_028957769.1	uncharacterized LOC114824752	-	-	-	-	-
LOC103436864	0	0	53	23	20.4782	6.69615	1.58771	1.38134e-06	2.21242e-05	103436864	lncRNA	NC_041794.1	XR_003774404.1		uncharacterized LOC103436864	NA	NA	NA	NA	NA
LOC103442129	0	0	53	39	24.8935	7.02167	1.52346	2.72494e-07	5.30787e-06	103442129	protein_coding	NC_041797.1	XM_008380883.3	XP_008379105.2	peroxidase 55-like	-	1.11.1.7	ko:K00430	ko00940,ko01100,ko01110,map00940,map01100,map01110	-
LOC103417025	91	106	0	0	45.664	-7.66349	1.46477	9.4808e-09	2.65697e-07	103417025	protein_coding	NC_041805.1	XM_029097740.1	XP_028953573.1	TMV resistance protein N-like	-	-	-	-	-
LOC114821812	91	116	0	3	49.0751	-5.50716	0.966083	2.73585e-09	8.68704e-08	114821812	protein_coding	NC_041803.1	XM_029095212.1	XP_028951045.1	B3 domain-containing transcription factor VRN1-like	GO:0003674,GO:0003676,GO:0003677,GO:0005488,GO:0005575,GO:0005622,GO:0005623,GO:0005634,GO:0005654,GO:0006950,GO:0008150,GO:0009266,GO:0009409,GO:0009628,GO:0009909,GO:0010048,GO:0031974,GO:0031981,GO:0043226,GO:0043227,GO:0043229,GO:0043231,GO:0043233,GO:0043565,GO:0044422,GO:0044424,GO:0044428,GO:0044446,GO:0044464,GO:0048580,GO:0048831,GO:0050789,GO:0050793,GO:0050896,GO:0051239,GO:0065007,GO:…	-	-	-	-
LOC114822146	2	0	113	124	64.749	6.60782	1.08549	1.67059e-10	6.95107e-09	114822146	protein_coding	NC_041804.1	XM_029096299.1	XP_028952132.1	MLP-like protein 328	-	-	-	-	-
LOC103423969	0	2	52	40	25.4194	5.15582	1.24192	2.35554e-06	3.51613e-05	103423969	protein_coding	NC_041801.1	XM_029091926.1	XP_028947759.1	uncharacterized LOC103423969, transcript variant X2	-	-	ko:K07466	ko03030,ko03420,ko03430,ko03440,ko03460,map03030,map03420,map03430,map03440,map03460	M00288
LOC103443501	0	1	52	47	27.0928	5.83195	1.56895	8.00123e-06	0.000102172	103443501	protein_coding	NC_041792.1	XM_029100747.1	XP_028956580.1	cyclic nucleotide-gated ion channel 1-like	-	-	ko:K05391	ko04626,map04626	-
LOC103450312	0	3	52	30	22.9182	4.45999	1.20265	7.02745e-06	9.12796e-05	103450312	lncRNA	NC_041803.1	XR_003769287.1		uncharacterized LOC103450312, transcript variant X16	NA	NA	NA	NA	NA
LOC114820174	0	1	52	64	31.784	6.0932	1.50934	3.08723e-06	4.45203e-05	114820174	protein_coding	NC_041800.1	XM_029090609.1	XP_028946442.1	putative calcium-transporting ATPase 11, plasma membrane-type	GO:0000325,GO:0001101,GO:0003674,GO:0003824,GO:0005215,GO:0005388,GO:0005488,GO:0005515,GO:0005516,GO:0005575,GO:0005622,GO:0005623,GO:0005737,GO:0005773,GO:0005774,GO:0005794,GO:0005886,GO:0005887,GO:0006810,GO:0006811,GO:0006812,GO:0006816,GO:0006950,GO:0006952,GO:0008150,GO:0008324,GO:0009266,GO:0009409,GO:0009414,GO:0009415,GO:0009507,GO:0009536,GO:0009605,GO:0009607,GO:0009617,GO:0009624,GO:…	3.6.3.8	ko:K01537	-	-
LOC103419282	43	69	1093	1865	832.542	4.90109	0.354969	9.16945e-44	6.39793e-41	103419282	protein_coding	NC_041792.1	XM_008357397.3	XP_008355619.2	phenylalanine ammonia-lyase 1-like	GO:0001101,GO:0003674,GO:0003824,GO:0006464,GO:0006508,GO:0006511,GO:0006725,GO:0006807,GO:0008150,GO:0008152,GO:0009056,GO:0009057,GO:0009058,GO:0009636,GO:0009698,GO:0009699,GO:0009719,GO:0009725,GO:0009739,GO:0009987,GO:0010033,GO:0010243,GO:0014070,GO:0016598,GO:0016829,GO:0016840,GO:0016841,GO:0019438,GO:0019538,GO:0019748,GO:0019941,GO:0030163,GO:0033993,GO:0036211,GO:0042221,GO:0042493,GO:…	4.3.1.24,4.3.1.25	ko:K10775,ko:K13064	ko00360,ko00940,ko01100,ko01110,map00360,map00940,map01100,map01110	M00039,M00137,M00350
LOC103413991	962	779	20	32	408.661	-4.7647	0.336729	7.7756e-46	6.22322e-43	103413991	protein_coding	NC_041800.1	XM_008352412.3	XP_008350634.2	perakine reductase-like	-	-	-	-	-
LOC103411069	2	0	111	1	30.2734	1.10899	1.94825	0.0390567	0.117063	103411069	protein_coding	NC_041796.1	XM_008349724.3	XP_008347946.2	22.0 kDa class IV heat shock protein-like	-	-	ko:K13993	ko04141,map04141	-
LOC103401233	194	355	2	0	131.212	-7.3173	1.07857	1.08323e-12	6.46421e-11	103401233	lncRNA	NC_041803.1	XR_523861.3		uncharacterized LOC103401233	NA	NA	NA	NA	NA
LOC103444553	2	1	110	103	58.4124	6.03951	0.932504	1.97223e-11	9.65259e-10	103444553	protein_coding	NC_041798.1	XR_003776511.1		TMV resistance protein N-like, transcript variant X3	NA	NA	NA	NA	NA
LOC103400130	0	0	51	38	24.0843	6.97232	1.52919	3.42741e-07	6.50849e-06	103400130	protein_coding	NC_041803.1	XM_029095048.1	XP_028950881.1	NADH dehydrogenase [ubiquinone] iron-sulfur protein 4, mitochondrial-like	-	-	ko:K03937	ko00190,ko01100,ko04714,ko04723,ko04932,ko05010,ko05012,ko05016,map00190,map01100,map04714,map04723,map04932,map05010,map05012,map05016	M00143
LOC103445381	0	0	51	71	33.1908	7.43968	1.48853	3.62253e-08	8.79361e-07	103445381	lncRNA	NC_041798.1	XR_003776879.1		uncharacterized LOC103445381, transcript variant X3	NA	NA	NA	NA	NA
LOC114825802	0	1	51	13	17.4437	4.75754	1.98542	0.000165054	0.00136767	114825802	lncRNA	NC_041795.1	XR_003774592.1		uncharacterized LOC114825802	NA	NA	NA	NA	NA
LOC103444533	365	118	6	3	106.238	-5.25419	0.656336	3.87154e-16	3.60795e-14	103444533	protein_coding	NC_041798.1	XR_003776514.1		TMV resistance protein N-like, transcript variant X2	NA	NA	NA	NA	NA
LOC114820216	88	99	0	0	43.2531	-7.58851	1.46719	1.36746e-08	3.6843e-07	114820216	lncRNA	NC_041800.1	XR_003767679.1		uncharacterized LOC114820216	NA	NA	NA	NA	NA
LOC103434908	6	8	206	210	116.148	5.04295	0.525612	3.07764e-22	5.26721e-20	103434908	protein_coding	NW_021638658.1	XR_003771273.1		uncharacterized LOC103434908, transcript variant X3	NA	NA	NA	NA	NA
LOC103421418	190	188	2	5	88.6485	-5.3379	0.671698	6.0066e-16	5.50342e-14	103421418	protein_coding	NC_041796.1	XM_029107394.1	XP_028963227.1	serine carboxypeptidase-like 45, transcript variant X2	-	-	ko:K16297	-	-
LOC114820763	1	1	82	32	31.1532	5.49227	1.2053	5.90336e-07	1.04995e-05	114820763	snRNA	NC_041801.1	XR_003768241.1		U2 spliceosomal RNA	NA	NA	NA	NA	NA
LOC108174842	0	0	50	33	22.4379	6.86098	1.54655	5.87165e-07	1.04568e-05	108174842	lncRNA	NC_041794.1	XR_003774284.1		uncharacterized LOC108174842, transcript variant X2	NA	NA	NA	NA	NA
LOC103439063	8	16	247	270	146.105	4.58827	0.461766	1.19813e-23	2.39731e-21	103439063	protein_coding	NC_041805.1	XM_008377613.3	XP_008375835.1	GDSL esterase/lipase APG-like	GO:0005575,GO:0005576,GO:0048046	-	-	-	-
LOC103426782	0	0	49	70	32.3815	7.40317	1.49148	4.38629e-08	1.04518e-06	103426782	protein_coding	NC_041790.1	XM_008364858.3	XP_008363080.2	GDSL esterase/lipase EXL3-like	-	-	-	-	-
LOC103429659	0	0	49	35	22.7231	6.88292	1.54176	5.22125e-07	9.40932e-06	103429659	protein_coding	NC_041798.1	XM_008367791.3	XP_008366013.3	protein SRG1-like	-	-	-	-	-
LOC103409572	2	1	105	163	73.6366	6.36473	0.926754	1.17314e-12	6.9399e-11	103409572	protein_coding	NC_041793.1	XM_008348389.3	XP_008346611.1	alcohol dehydrogenase	-	1.1.1.1	ko:K00001,ko:K18857	ko00010,ko00071,ko00350,ko00592,ko00625,ko00626,ko00830,ko00980,ko00982,ko01100,ko01110,ko01120,ko01130,ko01220,map00010,map00071,map00350,map00592,map00625,map00626,map00830,map00980,map00982,map01100,map01110,map01120,map01130,map01220	-
LOC103443512	239	178	5415	5132	2953.98	4.90926	0.223857	5.35579e-107	4.85805e-103	103443512	protein_coding	NC_041792.1	NM_001328985.1	NP_001315914.1	polyketide synthase 5-like	GO:0003674,GO:0003824,GO:0008150,GO:0008152,GO:0009058,GO:0009812,GO:0009813,GO:0016210,GO:0016740,GO:0016746,GO:0016747,GO:0071704,GO:1901576	2.3.1.74	ko:K00660	ko00941,ko01100,ko01110,ko04712,map00941,map01100,map01110,map04712	M00137
LOC103428268	427	863	8	32	319.68	-4.3349	1.16925	6.5894e-06	8.62071e-05	103428268	protein_coding	NC_041794.1	XM_029103802.1	XP_028959635.1	uncharacterized LOC103428268	-	-	ko:K17592	-	-
LOC103453862	4	2	151	137	79.3867	5.651	0.711115	5.25446e-16	4.86342e-14	103453862	protein_coding	NC_041804.1	XM_029096629.1	XP_028952462.1	WD repeat-containing protein 75	-	-	ko:K14552	ko03008,map03008	-
LOC103423583	305	197	5	13	117.084	-4.43603	0.507696	9.45877e-19	1.15423e-16	103423583	lncRNA	NC_041792.1	XR_003772723.1		uncharacterized LOC103423583, transcript variant X4	NA	NA	NA	NA	NA
LOC103452104	83	29	0	0	24.1659	-6.72584	1.55841	9.74657e-07	1.64022e-05	103452104	protein_coding	NC_041801.1	XM_008391590.3	XP_008389812.2	uncharacterized LOC103452104	NA	NA	NA	NA	NA
LOC114821296	83	68	0	0	34.2406	-7.26457	1.48151	6.44366e-08	1.46243e-06	114821296	protein_coding	NC_041803.1	XM_029093329.1	XP_028949162.1	protein arginine N-methyltransferase 1.5-like	GO:0003674,GO:0003824,GO:0005575,GO:0005622,GO:0005623,GO:0005634,GO:0005737,GO:0005829,GO:0006325,GO:0006355,GO:0006464,GO:0006479,GO:0006807,GO:0006996,GO:0008150,GO:0008152,GO:0008168,GO:0008170,GO:0008213,GO:0008276,GO:0008469,GO:0008757,GO:0009889,GO:0009909,GO:0009987,GO:0010219,GO:0010220,GO:0010468,GO:0010556,GO:0016043,GO:0016273,GO:0016274,GO:0016569,GO:0016570,GO:0016571,GO:0016740,GO:…	2.1.1.320	ko:K02516	ko03013,ko04011,ko04111,map03013,map04011,map04111	-
LOC114821464	0	0	48	39	23.5603	6.94078	1.53211	3.91946e-07	7.30022e-06	114821464	protein_coding	NC_041803.1	XM_029093623.1	XP_028949456.1	uncharacterized LOC114821464	NA	NA	NA	NA	NA
LOC103434501	137	319	1	0	110.195	-7.53286	1.44568	1.1788e-08	3.2174e-07	103434501	lncRNA	NC_041793.1	XR_529282.3		uncharacterized LOC103434501, transcript variant X2	NA	NA	NA	NA	NA
LOC103437327	29	27	699	468	328.32	4.59062	0.352649	4.21899e-39	2.12606e-36	103437327	protein_coding	NC_041791.1	NM_001328948.1	NP_001315877.1	leucoanthocyanidin dioxygenase-like	GO:0001101,GO:0003674,GO:0003824,GO:0006725,GO:0006950,GO:0006996,GO:0007033,GO:0008150,GO:0008152,GO:0009058,GO:0009611,GO:0009698,GO:0009699,GO:0009718,GO:0009719,GO:0009725,GO:0009753,GO:0009812,GO:0009813,GO:0009987,GO:0010023,GO:0010033,GO:0016043,GO:0016491,GO:0016705,GO:0016706,GO:0017144,GO:0018130,GO:0018958,GO:0019438,GO:0019748,GO:0042221,GO:0042440,GO:0044237,GO:0044249,GO:0044550,GO:…	1.14.11.19	ko:K05277	ko00941,ko01100,ko01110,map00941,map01100,map01110	M00138
LOC103422396	2	2	102	136	65.6442	5.86423	0.836126	5.54184e-13	3.41187e-11	103422396	protein_coding	NC_041798.1	XM_008360458.3	XP_008358680.1	uncharacterized LOC103422396	-	-	-	-	-
LOC103442109	338	507	6	6	202.129	-5.80762	0.550659	1.38859e-26	3.40416e-24	103442109	protein_coding	NW_021638570.1	XM_029098371.1	XP_028954204.1	pyruvate kinase isozyme A, chloroplastic-like, transcript variant X1	GO:0005575,GO:0005622,GO:0005623,GO:0005737,GO:0009507,GO:0009536,GO:0043226,GO:0043227,GO:0043229,GO:0043231,GO:0044424,GO:0044444,GO:0044464	2.7.1.40	ko:K00873	ko00010,ko00230,ko00620,ko01100,ko01110,ko01120,ko01130,ko01200,ko01230,ko04922,ko04930,ko05165,ko05203,ko05230,map00010,map00230,map00620,map01100,map01110,map01120,map01130,map01200,map01230,map04922,map04930,map05165,map05203,map05230	M00001,M00002,M00049,M00050
LOC103412424	0	0	47	47	25.5013	7.06093	1.51687	2.20143e-07	4.40196e-06	103412424	protein_coding	NC_041798.1	XM_008350988.3	XP_008349210.2	GDSL esterase/lipase At5g45910-like	-	3.1.1.80	ko:K21026	ko00901,ko01110,map00901,map01110	-
LOC103422516	0	0	47	44	24.6735	7.01168	1.52245	2.78155e-07	5.39497e-06	103422516	protein_coding	NC_041798.1	XM_029109328.1	XP_028965161.1	receptor-like protein 3	GO:0002376,GO:0006950,GO:0006952,GO:0006955,GO:0008150,GO:0009605,GO:0009607,GO:0009620,GO:0009888,GO:0010073,GO:0032501,GO:0032502,GO:0043207,GO:0045087,GO:0048507,GO:0048856,GO:0050832,GO:0050896,GO:0051704,GO:0051707,GO:0098542	-	-	-	-
LOC108173322	0	0	47	42	24.1216	6.97748	1.52671	3.2735e-07	6.23927e-06	108173322	lncRNA	NC_041793.1	XR_001789993.2		uncharacterized LOC108173322	NA	NA	NA	NA	NA
LOC103453601	4	1	147	139	78.6138	5.87409	0.759601	2.56454e-15	2.18082e-13	103453601	protein_coding	NC_041797.1	XM_008393158.3	XP_008391380.2	omega-amidase, chloroplastic-like	GO:0003674,GO:0003824,GO:0006082,GO:0006107,GO:0008150,GO:0008152,GO:0009636,GO:0009987,GO:0016787,GO:0016810,GO:0016811,GO:0019752,GO:0042221,GO:0043436,GO:0043648,GO:0044237,GO:0044281,GO:0050152,GO:0050896,GO:0051716,GO:0070887,GO:0071704,GO:0097237,GO:0098754,GO:1990748	3.5.1.3	ko:K13566	ko00250,map00250	-
LOC103411899	176	157	2	0	76.4481	-6.58753	1.07127	1.15572e-10	4.96049e-09	103411899	protein_coding	NC_041798.1	XM_029109049.1	XP_028964882.1	TMV resistance protein N-like, transcript variant X2	-	-	ko:K22038	-	-
LOC103421569	1	3	76	72	41.1083	5.15315	0.884003	1.41717e-09	4.75357e-08	103421569	protein_coding	NC_041797.1	XM_008359614.3	XP_008357836.1	GDSL esterase/lipase At2g04570-like	-	-	-	-	-
LOC114821985	132	113	1	0	55.9758	-6.64949	1.45337	3.87047e-07	7.21391e-06	114821985	protein_coding	NC_041790.1	XM_029095728.1	XP_028951561.1	exonuclease V, chloroplastic-like, transcript variant X3	-	-	ko:K17815	-	-
LOC114819263	214	105	3	17	75.6073	-3.55124	0.630387	1.05578e-09	3.62752e-08	114819263	protein_coding	NC_041802.1	XM_029092355.1	XP_028948188.1	mitogen-activated protein kinase kinase kinase 7-like, transcript variant X1	GO:0005575,GO:0005623,GO:0005886,GO:0016020,GO:0044464,GO:0071944	-	-	-	-
LOC103401458	0	0	46	35	21.9233	6.82944	1.54862	6.58602e-07	1.15924e-05	103401458	protein_coding	NC_041803.1	XM_029094682.1	XP_028950515.1	cytochrome P450 81E8-like	-	1.14.13.53,1.14.13.89,1.14.14.1,1.14.14.19,1.14.14.32	ko:K00512,ko:K07408,ko:K07418,ko:K13260,ko:K20623	ko00140,ko00380,ko00590,ko00591,ko00830,ko00905,ko00943,ko00980,ko01100,ko01110,ko04212,ko04726,ko04750,ko04913,ko04917,ko04927,ko04934,ko05204,map00140,map00380,map00590,map00591,map00830,map00905,map00943,map00980,map01100,map01110,map04212,map04726,map04750,map04913,map04917,map04927,map04934,map05204	M00109,M00110
LOC103404020	0	0	46	71	31.8576	7.37654	1.49511	5.14897e-08	1.19858e-06	103404020	protein_coding	NC_041804.1	NM_001328736.1	NP_001315665.1	protein SIEVE ELEMENT OCCLUSION B-like	-	-	-	-	-
LOC103427519	0	0	46	73	32.4095	7.40014	1.49418	4.62935e-08	1.09542e-06	103427519	protein_coding	NC_041792.1	XM_029101022.1	XP_028956855.1	cytochrome P450 87A3-like	GO:0003674,GO:0003824,GO:0004497,GO:0006629,GO:0006694,GO:0007275,GO:0008150,GO:0008152,GO:0008202,GO:0008610,GO:0009058,GO:0010268,GO:0010817,GO:0016125,GO:0016128,GO:0016129,GO:0016131,GO:0016132,GO:0016491,GO:0032501,GO:0032502,GO:0042445,GO:0042446,GO:0042592,GO:0044238,GO:0048856,GO:0048878,GO:0055088,GO:0055114,GO:0065007,GO:0065008,GO:0071704,GO:1901360,GO:1901362,GO:1901576,GO:1901615,GO:…	-	ko:K07437	ko00830,ko01100,map00830,map01100	-
LOC103438583	0	0	46	14	16.1282	6.25907	1.71528	8.42756e-06	0.000107114	103438583	protein_coding	NC_041795.1	XM_008377112.3	XP_008375334.2	probable carboxylesterase 15	GO:0003674,GO:0003824,GO:0008150,GO:0008152,GO:0009056,GO:0016787	-	-	-	-
LOC108172876	0	6	46	61	30.648	1.29624	1.66355	0.0240854	0.0807853	108172876	lncRNA	NC_041802.1	XR_001789456.2		uncharacterized LOC108172876	NA	NA	NA	NA	NA
LOC103409777	482	253	10	20	170.374	-4.2541	0.442897	3.10728e-22	5.27977e-20	103409777	protein_coding	NC_041794.1	XM_029104063.1	XP_028959896.1	cytochrome P450 CYP736A12-like	GO:0003674,GO:0003824,GO:0004497,GO:0005575,GO:0005622,GO:0005623,GO:0005737,GO:0005783,GO:0005789,GO:0008150,GO:0008152,GO:0009058,GO:0012505,GO:0016020,GO:0016491,GO:0016705,GO:0016709,GO:0019748,GO:0031090,GO:0031984,GO:0042175,GO:0043226,GO:0043227,GO:0043229,GO:0043231,GO:0044422,GO:0044424,GO:0044425,GO:0044432,GO:0044444,GO:0044446,GO:0044464,GO:0044550,GO:0055114,GO:0098827	-	ko:K20562	-	-
LOC103417405	79	83	0	0	37.3118	-7.38165	1.47649	3.76451e-08	9.08962e-07	103417405	lncRNA	NC_041805.1	XR_003770912.1		uncharacterized LOC103417405, transcript variant X1	NA	NA	NA	NA	NA
LOC103448535	13	9	336	311	180.345	5.07515	0.43849	2.0512e-31	7.06546e-29	103448535	protein_coding	NC_041791.1	XM_008387800.3	XP_008386022.1	probable inactive 2-oxoglutarate-dependent dioxygenase AOP2	NA	NA	NA	NA	NA
LOC103435420	2	3	98	197	81.6693	5.88534	0.782117	1.27356e-14	9.95866e-13	103435420	lncRNA	NC_041792.1	XR_003772444.1		uncharacterized LOC103435420	NA	NA	NA	NA	NA
LOC103436042	2	1	98	81	49.1419	5.78702	0.949879	2.52177e-10	1.00472e-08	103436042	protein_coding	NC_041793.1	XM_029102374.1	XP_028958207.1	TMV resistance protein N-like	NA	NA	NA	NA	NA
LOC114822654	2	0	98	71	46.124	6.12083	1.1169	7.25264e-09	2.11758e-07	114822654	lncRNA	NC_041805.1	XR_003770790.1		uncharacterized LOC114822654	NA	NA	NA	NA	NA
LOC103434049	0	0	45	31	20.5528	6.726	1.5674	1.06133e-06	1.76534e-05	103434049	protein_coding	NC_041792.1	XM_029101363.1	XP_028957196.1	probable leucine-rich repeat receptor-like protein kinase At5g49770, transcript variant X2	-	-	-	-	-
LOC103449549	0	0	45	35	21.6566	6.811	1.55117	7.13424e-07	1.24129e-05	103449549	protein_coding	NC_041800.1	XM_029090512.1	XP_028946345.1	G-type lectin S-receptor-like serine/threonine-protein kinase At2g19130	-	-	-	-	-
LOC103446138	2	0	97	115	57.9994	6.45019	1.09438	5.9013e-10	2.14401e-08	103446138	protein_coding	NC_041800.1	XM_008385215.3	XP_008383437.2	FRIGIDA-like protein 3, transcript variant X1	-	-	-	-	-
LOC103423059	77	89	0	0	38.46	-7.42109	1.47613	3.19358e-08	7.92195e-07	103423059	protein_coding	NW_021638466.1	XM_029098117.1	XP_028953950.1	putative nuclear RNA export factor SDE5	GO:0006139,GO:0006396,GO:0006725,GO:0006807,GO:0008150,GO:0008152,GO:0009892,GO:0009987,GO:0010033,GO:0010267,GO:0010467,GO:0010468,GO:0010605,GO:0010608,GO:0010629,GO:0014070,GO:0016070,GO:0016246,GO:0016441,GO:0016458,GO:0019222,GO:0030422,GO:0031047,GO:0031050,GO:0034641,GO:0035194,GO:0040029,GO:0042221,GO:0043170,GO:0043331,GO:0044237,GO:0044238,GO:0046483,GO:0048519,GO:0050789,GO:0050896,GO:…	-	-	-	-
LOC103445098	1	0	73	80	41.7411	6.51824	1.44558	5.33736e-07	9.60583e-06	103445098	protein_coding	NC_041797.1	XM_029108241.1	XP_028964074.1	uncharacterized LOC103445098, transcript variant X2	-	-	-	-	-
LOC103409818	76	11	0	2	18.6617	-3.93979	1.7264	0.000215788	0.00172504	103409818	protein_coding	NC_041794.1	XM_008348608.2	XP_008346830.2	F-box protein SKIP23-like	-	-	-	-	-
LOC103432242	76	29	0	0	22.7597	-6.6385	1.56944	1.36381e-06	2.19209e-05	103432242	lncRNA	NC_041789.1	XR_528980.3		uncharacterized LOC103432242	NA	NA	NA	NA	NA
LOC108172113	0	0	44	52	26.0812	7.09226	1.51469	1.92374e-07	3.91246e-06	108172113	lncRNA	NC_041801.1	XR_003767972.1		uncharacterized LOC108172113, transcript variant X3	NA	NA	NA	NA	NA
LOC103434409	75	52	0	0	28.5002	-6.99859	1.50468	2.32736e-07	4.61604e-06	103434409	protein_coding	NW_021638980.1	XM_029098926.1	XP_028954759.1	F-box protein SKIP23-like, transcript variant X3	GO:0006109,GO:0008150,GO:0009889,GO:0009890,GO:0009892,GO:0010565,GO:0019222,GO:0030656,GO:0031323,GO:0031324,GO:0031326,GO:0031327,GO:0043255,GO:0045912,GO:0046137,GO:0048519,GO:0048523,GO:0050789,GO:0050794,GO:0051193,GO:0051195,GO:0051196,GO:0051198,GO:0062012,GO:0062014,GO:0065007,GO:0080090,GO:2000082,GO:2000083	-	-	-	-
LOC103451572	75	24	0	0	21.2671	-6.51853	1.60099	2.38538e-06	3.55638e-05	103451572	protein_coding	NC_041801.1	XM_008390989.3	XP_008389211.3	probable sulfate transporter 3.3	GO:0003674,GO:0005215,GO:0005575,GO:0005623,GO:0005886,GO:0005887,GO:0006810,GO:0006811,GO:0006820,GO:0008150,GO:0008272,GO:0008509,GO:0015075,GO:0015103,GO:0015116,GO:0015318,GO:0015698,GO:0016020,GO:0016021,GO:0022857,GO:0031224,GO:0031226,GO:0034220,GO:0044425,GO:0044459,GO:0044464,GO:0051179,GO:0051234,GO:0055085,GO:0071944,GO:0072348,GO:0098656,GO:0098660,GO:0098661,GO:1901682,GO:1902358	-	ko:K17471	-	-
LOC103416329	163	125	2	6	67.2258	-4.7474	0.670567	4.92884e-13	3.0904e-11	103416329	protein_coding	NC_041799.1	XM_029088760.1	XP_028944593.1	putative disease resistance protein At3g14460	-	-	-	-	-
LOC103453804	0	1	43	54	26.6248	5.79711	1.581	9.16726e-06	0.000115171	103453804	protein_coding	NC_041802.1	XM_017336943.2	XP_017192432.1	rRNA biogenesis protein RRP5-like, transcript variant X2	GO:0000460,GO:0000462,GO:0000466,GO:0003674,GO:0003676,GO:0003723,GO:0005488,GO:0005515,GO:0005575,GO:0005622,GO:0005623,GO:0005634,GO:0005654,GO:0005730,GO:0005886,GO:0006139,GO:0006364,GO:0006396,GO:0006725,GO:0006807,GO:0007275,GO:0008134,GO:0008150,GO:0008152,GO:0009553,GO:0009987,GO:0010467,GO:0016020,GO:0016070,GO:0016072,GO:0022613,GO:0030490,GO:0030684,GO:0031974,GO:0031981,GO:0032040,GO:…	-	ko:K14792	-	-
LOC103416155	122	83	1	0	46.2171	-6.37448	1.48365	1.2237e-06	1.99637e-05	103416155	protein_coding	NC_041795.1	XM_008354414.3	XP_008352636.1	pyruvate dehydrogenase E1 component subunit beta-1, mitochondrial-like	GO:0005575,GO:0005576,GO:0005622,GO:0005623,GO:0005634,GO:0005730,GO:0005737,GO:0005739,GO:0005759,GO:0005773,GO:0005774,GO:0006950,GO:0006952,GO:0008150,GO:0009605,GO:0009607,GO:0009617,GO:0016020,GO:0031090,GO:0031974,GO:0031981,GO:0042742,GO:0043207,GO:0043226,GO:0043227,GO:0043228,GO:0043229,GO:0043231,GO:0043232,GO:0043233,GO:0044422,GO:0044424,GO:0044428,GO:0044429,GO:0044437,GO:0044444,GO:…	1.2.4.1	ko:K00162	ko00010,ko00020,ko00620,ko01100,ko01110,ko01120,ko01130,ko01200,ko04066,ko04922,ko05230,map00010,map00020,map00620,map01100,map01110,map01120,map01130,map01200,map04066,map04922,map05230	M00307
LOC103442374	1	2	70	84	42.5616	5.55614	0.964602	1.93295e-09	6.32204e-08	103442374	protein_coding	NC_041797.1	XM_008381157.3	XP_008379379.2	phosphate transporter PHO1 homolog 9-like, transcript variant X2	GO:0005575,GO:0005622,GO:0005623,GO:0005737,GO:0005794,GO:0005802,GO:0005886,GO:0008150,GO:0012505,GO:0016020,GO:0031984,GO:0042592,GO:0043226,GO:0043227,GO:0043229,GO:0043231,GO:0044422,GO:0044424,GO:0044431,GO:0044444,GO:0044446,GO:0044464,GO:0048878,GO:0050801,GO:0055062,GO:0055065,GO:0055069,GO:0055076,GO:0055080,GO:0055081,GO:0055083,GO:0065007,GO:0065008,GO:0071944,GO:0072505,GO:0072506,GO:…	-	-	-	-
LOC108173858	1	1	70	49	32.6449	5.594	1.16129	2.06811e-07	4.16869e-06	108173858	lncRNA	NC_041796.1	XR_003775304.1		uncharacterized LOC108173858	NA	NA	NA	NA	NA
LOC114820761	1	3	70	36	29.5741	4.60587	0.991309	3.45845e-07	6.55829e-06	114820761	snRNA	NC_041801.1	XR_003768239.1		U2 spliceosomal RNA	NA	NA	NA	NA	NA
LOC103416503	2	20	92	107	59.6251	1.24165	1.3164	0.0187888	0.066686	103416503	lncRNA	NC_041791.1	XR_003771886.1		uncharacterized LOC103416503, transcript variant X2	NA	NA	NA	NA	NA
LOC103434453	73	84	0	0	36.3647	-7.34147	1.48076	4.72449e-08	1.10926e-06	103434453	lncRNA	NC_041793.1	XR_003773834.1		uncharacterized LOC103434453, transcript variant X1	NA	NA	NA	NA	NA
LOC103450357	0	0	42	53	25.8239	7.07603	1.51727	2.10212e-07	4.23098e-06	103450357	protein_coding	NC_041803.1	XM_008389692.3	XP_008387914.1	GDSL esterase/lipase EXL3-like	-	-	-	-	-
LOC114824888	0	0	42	56	26.6518	7.12119	1.51354	1.71475e-07	3.52964e-06	114824888	lncRNA	NC_041793.1	XR_003773391.1		uncharacterized LOC114824888	NA	NA	NA	NA	NA
LOC103410680	72	15	0	0	18.3395	-6.22586	1.70136	8.31117e-06	0.000105733	103410680	protein_coding	NC_041792.1	XR_003772634.1		multiple RNA-binding domain-containing protein 1-like, transcript variant X2	NA	NA	NA	NA	NA
LOC103450130	3	2	111	140	69.3486	5.67739	0.770064	4.44226e-14	3.3393e-12	103450130	protein_coding	NC_041804.1	XR_003770286.1		probable thimet oligopeptidase, transcript variant X3	NA	NA	NA	NA	NA
LOC103436041	14	6	327	337	184.546	5.2567	0.453457	1.54039e-31	5.374e-29	103436041	protein_coding	NC_041793.1	XM_029103477.1	XP_028959310.1	probable disease resistance protein At4g19520	NA	NA	NA	NA	NA
LOC103453535	2	0	90	83	47.3025	6.16009	1.11053	4.96283e-09	1.50724e-07	103453535	protein_coding	NC_041805.1	XM_008393070.3	XP_008391292.2	LRR receptor-like serine/threonine-protein kinase IOS1	-	-	-	-	-
LOC103421551	1	6	68	27	27.3323	3.48303	1.08831	1.49436e-05	0.00017543	103421551	protein_coding	NC_041797.1	XM_008359596.3	XP_008357818.2	xanthohumol 4-O-methyltransferase-like	-	-	-	-	-
LOC114820027	1	1	68	72	38.4586	5.84455	1.12755	3.69189e-08	8.93012e-07	114820027	protein_coding	NC_041800.1	XM_029089879.1	XP_028945712.1	receptor-like protein 50	GO:0008150,GO:0009888,GO:0010073,GO:0032501,GO:0032502,GO:0048507,GO:0048856	-	-	-	-
LOC108171086	0	0	41	37	21.142	6.77564	1.55549	8.24473e-07	1.41549e-05	108171086	lncRNA	NW_021639203.1	XR_003771685.1		uncharacterized LOC108171086, transcript variant X2	NA	NA	NA	NA	NA
LOC103452297	70	32	0	1	22.6052	-5.08949	1.83621	7.45528e-05	0.000695485	103452297	protein_coding	NC_041801.1	XM_029091888.1	XP_028947721.1	HD domain-containing protein 2-like	-	-	ko:K07023	-	-
LOC103411419	154	153	2	5	72.3749	-5.03699	0.690038	9.65617e-14	6.89669e-12	103411419	protein_coding	NC_041797.1	XM_029107949.1	XP_028963782.1	receptor-like serine/threonine-protein kinase SD1-8	GO:0003674,GO:0003824,GO:0004672,GO:0004674,GO:0005488,GO:0005515,GO:0005516,GO:0005575,GO:0005623,GO:0005886,GO:0006464,GO:0006468,GO:0006793,GO:0006796,GO:0006807,GO:0008150,GO:0008152,GO:0009987,GO:0016020,GO:0016301,GO:0016310,GO:0016740,GO:0016772,GO:0016773,GO:0019538,GO:0036211,GO:0043170,GO:0043412,GO:0044237,GO:0044238,GO:0044260,GO:0044267,GO:0044464,GO:0071704,GO:0071944,GO:0140096,GO:…	-	-	-	-
LOC103423436	362	281	8	6	149.103	-5.1655	0.505573	5.84145e-25	1.29234e-22	103423436	protein_coding	NC_041800.1	XM_008361521.3	XP_008359743.1	tropinone reductase homolog	-	1.1.1.206	ko:K08081	ko00960,ko01100,ko01110,map00960,map01100,map01110	-
LOC103444728	2	2	88	87	48.3897	5.41934	0.860233	7.99709e-11	3.57923e-09	103444728	protein_coding	NC_041798.1	XM_008383681.3	XP_008381903.2	probable choline kinase 1, transcript variant X2	GO:0003674,GO:0003824,GO:0004103,GO:0004305,GO:0005575,GO:0005622,GO:0005623,GO:0005737,GO:0005829,GO:0006629,GO:0006644,GO:0006646,GO:0006650,GO:0006656,GO:0006657,GO:0006793,GO:0006796,GO:0006807,GO:0006950,GO:0008150,GO:0008152,GO:0008610,GO:0008654,GO:0009058,GO:0009611,GO:0009987,GO:0016301,GO:0016310,GO:0016740,GO:0016772,GO:0016773,GO:0019637,GO:0044237,GO:0044238,GO:0044249,GO:0044255,GO:…	2.7.1.32,2.7.1.82	ko:K02945,ko:K14156	ko00564,ko01100,ko03010,ko05231,map00564,map01100,map03010,map05231	M00090,M00092,M00178
LOC103446733	19	10	414	318	204.538	4.87241	0.414166	2.35998e-32	8.79722e-30	103446733	protein_coding	NC_041798.1	XM_008385862.3	XP_008384084.2	L-ascorbate oxidase homolog	-	-	-	-	-
LOC103442177	152	102	2	5	58.7986	-4.7287	0.711139	9.34161e-12	4.8605e-10	103442177	protein_coding	NC_041805.1	XR_003770887.1		uncharacterized LOC103442177, transcript variant X7	NA	NA	NA	NA	NA
LOC103448769	5	4	146	110	71.3204	4.9432	0.641576	4.61756e-15	3.79616e-13	103448769	protein_coding	NC_041799.1	XM_029089086.1	XP_028944919.1	protein LIGHT-DEPENDENT SHORT HYPOCOTYLS 10-like, transcript variant X2	GO:0005575,GO:0005622,GO:0005623,GO:0005634,GO:0006139,GO:0006351,GO:0006725,GO:0006807,GO:0008150,GO:0008152,GO:0009058,GO:0009059,GO:0009299,GO:0009314,GO:0009416,GO:0009628,GO:0009653,GO:0009987,GO:0010467,GO:0016070,GO:0016071,GO:0018130,GO:0019438,GO:0032502,GO:0032774,GO:0034641,GO:0034645,GO:0034654,GO:0043170,GO:0043226,GO:0043227,GO:0043229,GO:0043231,GO:0044237,GO:0044238,GO:0044249,GO:…	-	-	-	-
LOC103413788	0	0	40	26	17.8399	6.49414	1.61671	2.84138e-06	4.16144e-05	103413788	protein_coding	NC_041800.1	XM_029089608.1	XP_028945441.1	aldo-keto reductase family 4 member C10-like	-	1.1.1.2	ko:K00002	ko00010,ko00040,ko00561,ko00930,ko01100,ko01110,ko01120,ko01130,ko01220,map00010,map00040,map00561,map00930,map01100,map01110,map01120,map01130,map01220	M00014
LOC103416876	0	0	40	15	14.8044	6.12023	1.7484	1.26216e-05	0.000151562	103416876	protein_coding	NC_041804.1	XM_029095344.1	XP_028951177.1	acylamino-acid-releasing enzyme-like	GO:0003674,GO:0003824,GO:0004177,GO:0005575,GO:0005622,GO:0005623,GO:0005634,GO:0005737,GO:0005773,GO:0006508,GO:0006807,GO:0008150,GO:0008152,GO:0008233,GO:0008236,GO:0008238,GO:0009507,GO:0009536,GO:0009987,GO:0016043,GO:0016787,GO:0017171,GO:0019538,GO:0022607,GO:0043170,GO:0043226,GO:0043227,GO:0043229,GO:0043231,GO:0043933,GO:0044085,GO:0044238,GO:0044424,GO:0044444,GO:0044464,GO:0051259,GO:…	3.4.19.1	ko:K01303	-	-
LOC103419083	0	0	40	16	15.0804	6.16217	1.73084	1.08133e-05	0.000132711	103419083	protein_coding	NC_041795.1	XM_029105661.1	XP_028961494.1	cell division protein FtsY homolog, chloroplastic	GO:0005575,GO:0005622,GO:0005623,GO:0005737,GO:0009507,GO:0009532,GO:0009534,GO:0009535,GO:0009536,GO:0009570,GO:0009579,GO:0016020,GO:0031976,GO:0031984,GO:0034357,GO:0042651,GO:0043226,GO:0043227,GO:0043229,GO:0043231,GO:0044422,GO:0044424,GO:0044434,GO:0044435,GO:0044436,GO:0044444,GO:0044446,GO:0044464,GO:0055035	-	ko:K03110	ko02024,ko03060,ko03070,map02024,map03060,map03070	M00335
LOC103443312	0	0	40	57	26.3945	7.10457	1.51654	1.88894e-07	3.8532e-06	103443312	lncRNA	NC_041789.1	XR_003774270.1		uncharacterized LOC103443312, transcript variant X1	NA	NA	NA	NA	NA
LOC103451564	0	0	40	33	19.7716	6.66891	1.57508	1.32532e-06	2.14034e-05	103451564	lncRNA	NC_041795.1	XR_003774761.1		uncharacterized LOC103451564, transcript variant X8	NA	NA	NA	NA	NA
LOC103436604	622	418	16	7	239.136	-5.15945	0.429138	9.62934e-34	3.79759e-31	103436604	protein_coding	NC_041793.1	XM_008375049.3	XP_008373271.1	ABC transporter G family member 11-like	GO:0000003,GO:0001101,GO:0003002,GO:0003006,GO:0003674,GO:0003824,GO:0005215,GO:0005319,GO:0005342,GO:0005488,GO:0005515,GO:0005575,GO:0005623,GO:0005886,GO:0006810,GO:0006811,GO:0006820,GO:0006869,GO:0006950,GO:0006970,GO:0007275,GO:0007389,GO:0008028,GO:0008150,GO:0008509,GO:0008514,GO:0009611,GO:0009628,GO:0009651,GO:0009653,GO:0009719,GO:0009725,GO:0009737,GO:0009790,GO:0009791,GO:0009793,GO:…	-	-	-	-
LOC103436051	12	15	277	351	177.001	4.72554	0.431503	2.68695e-28	7.23933e-26	103436051	protein_coding	NC_041793.1	XM_029102381.1	XP_028958214.1	TMV resistance protein N-like, transcript variant X2	-	-	-	-	-
LOC103433682	113	18	1	2	28.1699	-4.53383	1.23179	7.86414e-06	0.000100568	103433682	protein_coding	NC_041792.1	XM_008371952.3	XP_008370174.2	abscisic acid receptor PYL4-like	GO:0001101,GO:0003674,GO:0004857,GO:0004864,GO:0005488,GO:0005515,GO:0005575,GO:0005622,GO:0005623,GO:0005634,GO:0005737,GO:0007154,GO:0007165,GO:0008150,GO:0008289,GO:0009719,GO:0009725,GO:0009737,GO:0009738,GO:0009755,GO:0009892,GO:0009987,GO:0010033,GO:0010427,GO:0010563,GO:0010605,GO:0010921,GO:0010923,GO:0019208,GO:0019212,GO:0019220,GO:0019222,GO:0019840,GO:0019888,GO:0023052,GO:0030234,GO:…	-	ko:K14496	ko04016,ko04075,map04016,map04075	-
LOC103407786	516	104	13	9	136.479	-4.34671	0.586787	4.36679e-14	3.29166e-12	103407786	protein_coding	NW_021638603.1	XM_008346661.3	XP_008344883.2	serine carboxypeptidase-like	GO:0003674,GO:0003824,GO:0004180,GO:0004185,GO:0005575,GO:0005576,GO:0005622,GO:0005623,GO:0005737,GO:0005773,GO:0005777,GO:0005783,GO:0005789,GO:0006508,GO:0006807,GO:0008150,GO:0008152,GO:0008233,GO:0008236,GO:0008238,GO:0009056,GO:0009057,GO:0009987,GO:0012505,GO:0016020,GO:0016787,GO:0017171,GO:0019538,GO:0030163,GO:0031984,GO:0042175,GO:0042579,GO:0043170,GO:0043226,GO:0043227,GO:0043229,GO:…	-	ko:K09645,ko:K16298	-	-
LOC103441236	1	0	65	31	26.0863	5.75153	1.61662	1.2123e-05	0.000146034	103441236	protein_coding	NC_041796.1	XM_029106837.1	XP_028962670.1	WD repeat-containing protein ATCSA-1	GO:0000209,GO:0003674,GO:0005488,GO:0005575,GO:0006139,GO:0006259,GO:0006281,GO:0006282,GO:0006283,GO:0006289,GO:0006464,GO:0006725,GO:0006807,GO:0006950,GO:0006974,GO:0006979,GO:0008150,GO:0008152,GO:0009314,GO:0009411,GO:0009416,GO:0009628,GO:0009893,GO:0009987,GO:0010604,GO:0016567,GO:0019219,GO:0019222,GO:0019538,GO:0031323,GO:0031325,GO:0032446,GO:0032991,GO:0033554,GO:0034641,GO:0036211,GO:…	-	ko:K10570	ko03420,ko04120,map03420,map04120	M00386
LOC103402155	8	8	199	230	120.202	4.91273	0.50651	1.15918e-22	2.13129e-20	103402155	protein_coding	NC_041796.1	XM_029106479.1	XP_028962312.1	TMV resistance protein N	-	-	-	-	-
LOC103410838	0	0	39	23	16.7454	6.38144	1.64818	4.50237e-06	6.21606e-05	103410838	lncRNA	NC_041796.1	XR_525418.3		uncharacterized LOC103410838	NA	NA	NA	NA	NA
LOC103433514	0	0	39	39	21.1607	6.77708	1.55514	8.18224e-07	1.40565e-05	103433514	protein_coding	NC_041795.1	XM_029105569.1	XP_028961402.1	protein SUPPRESSOR OF npr1-1, CONSTITUTIVE 1-like	-	-	-	-	-
LOC108169277	0	0	39	32	19.229	6.62413	1.58391	1.60599e-06	2.51886e-05	108169277	protein_coding	NC_041798.1	XM_017334737.2	XP_017190226.1	ATP-dependent zinc metalloprotease FTSH 12, chloroplastic-like, transcript variant X2	GO:0003674,GO:0003824,GO:0004176,GO:0005575,GO:0005622,GO:0005623,GO:0005737,GO:0005739,GO:0006508,GO:0006807,GO:0008150,GO:0008152,GO:0008233,GO:0009507,GO:0009526,GO:0009536,GO:0009941,GO:0016462,GO:0016787,GO:0016817,GO:0016818,GO:0016887,GO:0017111,GO:0019538,GO:0031967,GO:0031975,GO:0042623,GO:0043170,GO:0043226,GO:0043227,GO:0043229,GO:0043231,GO:0044238,GO:0044422,GO:0044424,GO:0044434,GO:…	-	ko:K03798	-	M00742
LOC114821758	67	42	0	0	24.3098	-6.75969	1.53548	7.03677e-07	1.22668e-05	114821758	protein_coding	NC_041803.1	XM_029095046.1	XP_028950879.1	uncharacterized LOC114821758	-	-	-	-	-
LOC103428759	182	186	3	8	87.6192	-4.69997	0.596804	1.26307e-15	1.10516e-13	103428759	lncRNA	NC_041796.1	XR_528494.3		uncharacterized LOC103428759	NA	NA	NA	NA	NA
LOC103412831	960	1080	27	45	491.469	-4.5526	0.340303	3.56187e-41	2.06225e-38	103412831	protein_coding	NW_021638561.1	XM_029098340.1	XP_028954173.1	putative disease resistance protein At3g14460	-	-	ko:K19613	ko04014,map04014	-
LOC103422275	2	2	84	95	49.5308	5.45286	0.85891	5.81304e-11	2.67203e-09	103422275	protein_coding	NC_041798.1	XR_003776915.1		uncharacterized LOC103422275, transcript variant X20	NA	NA	NA	NA	NA
LOC103454436	66	21	0	0	18.6841	-6.302	1.65369	5.47258e-06	7.32512e-05	103454436	protein_coding	NC_041790.1	XM_029089683.1	XP_028945516.1	multiple RNA-binding domain-containing protein 1-like, transcript variant X1	GO:0000028,GO:0000447,GO:0000460,GO:0000462,GO:0000466,GO:0000469,GO:0000472,GO:0000478,GO:0000479,GO:0000480,GO:0000966,GO:0000967,GO:0003674,GO:0003676,GO:0003723,GO:0005488,GO:0005575,GO:0005622,GO:0005623,GO:0005634,GO:0005730,GO:0006139,GO:0006364,GO:0006396,GO:0006725,GO:0006807,GO:0006996,GO:0008150,GO:0008152,GO:0009987,GO:0010467,GO:0016043,GO:0016070,GO:0016072,GO:0019843,GO:0022607,GO:…	-	ko:K14787	-	-
LOC114819434	66	36	0	0	22.5589	-6.6412	1.55723	1.21171e-06	1.98156e-05	114819434	protein_coding	NC_041799.1	XM_029087944.1	XP_028943777.1	uncharacterized LOC114819434, transcript variant X2	-	-	-	-	-
LOC114822122	66	69	0	0	31.0836	-7.11922	1.49531	1.35041e-07	2.85306e-06	114822122	lncRNA	NC_041804.1	XR_003770233.1		uncharacterized LOC114822122	NA	NA	NA	NA	NA
LOC114823045	66	66	0	2	30.8605	-5.23832	1.19991	1.17074e-06	1.92729e-05	114823045	protein_coding	NW_021638561.1	XM_029098344.1	XP_028954177.1	putative disease resistance protein At3g14460	-	-	ko:K19613	ko04014,map04014	-
LOC108171557	1	2	63	64	35.1762	5.26968	0.992281	2.21336e-08	5.70358e-07	108171557	protein_coding	NC_041789.1	XM_029101570.1	XP_028957403.1	uncharacterized LOC108171557, transcript variant X2	NA	NA	NA	NA	NA
LOC114825367	109	295	1	3	99.1978	-6.1585	0.872342	3.41439e-13	2.23347e-11	114825367	lncRNA	NC_041794.1	XR_003774041.1		uncharacterized LOC114825367, transcript variant X4	NA	NA	NA	NA	NA
LOC103411304	0	0	38	39	20.8941	6.75712	1.55853	8.94851e-07	1.51529e-05	103411304	protein_coding	NC_041797.1	XR_003775877.1		uncharacterized LOC103411304, transcript variant X4	NA	NA	NA	NA	NA
LOC103443264	0	0	38	24	16.7547	6.38579	1.645	4.37073e-06	6.05582e-05	103443264	protein_coding	NC_041804.1	XM_008382081.3	XP_008380303.2	sugar transport protein 13-like	GO:0001101,GO:0003674,GO:0005215,GO:0005351,GO:0005355,GO:0005356,GO:0005358,GO:0005402,GO:0005575,GO:0005623,GO:0005886,GO:0005911,GO:0006810,GO:0006811,GO:0006812,GO:0006950,GO:0006970,GO:0008150,GO:0008324,GO:0008643,GO:0008645,GO:0009414,GO:0009415,GO:0009506,GO:0009628,GO:0009651,GO:0009679,GO:0009719,GO:0009725,GO:0009737,GO:0010033,GO:0010035,GO:0015075,GO:0015077,GO:0015078,GO:0015144,GO:…	-	-	-	-
LOC114819365	0	0	38	32	18.9624	6.60198	1.58816	1.75941e-06	2.72959e-05	114819365	snoRNA	NC_041798.1	XR_003766421.1		small nucleolar RNA Z266	NA	NA	NA	NA	NA
LOC114821821	65	16	0	0	17.1916	-6.12729	1.72073	1.09213e-05	0.000133869	114821821	protein_coding	NC_041803.1	XM_029095260.1	XP_028951093.1	uncharacterized LOC114821821, transcript variant X1	NA	NA	NA	NA	NA
LOC114825672	65	61	0	0	28.8161	-7.01179	1.50384	2.20163e-07	4.40196e-06	114825672	lncRNA	NC_041794.1	XR_003774509.1		uncharacterized LOC114825672, transcript variant X2	NA	NA	NA	NA	NA
LOC103438492	684	404	19	31	255.398	-4.11239	0.372117	9.08293e-29	2.52209e-26	103438492	protein_coding	NC_041795.1	XM_029105001.1	XP_028960834.1	linoleate 13S-lipoxygenase 2-1, chloroplastic-like	GO:0001101,GO:0003674,GO:0003824,GO:0005575,GO:0005622,GO:0005623,GO:0005737,GO:0006082,GO:0006629,GO:0006631,GO:0006690,GO:0006950,GO:0008150,GO:0008152,GO:0009058,GO:0009507,GO:0009526,GO:0009532,GO:0009534,GO:0009535,GO:0009536,GO:0009570,GO:0009579,GO:0009605,GO:0009607,GO:0009611,GO:0009617,GO:0009620,GO:0009694,GO:0009695,GO:0009719,GO:0009725,GO:0009751,GO:0009753,GO:0009941,GO:0009987,GO:…	1.13.11.12	ko:K00454	ko00591,ko00592,ko01100,ko01110,map00591,map00592,map01100,map01110	M00113
LOC103420858	6	8	156	215	104.196	4.87473	0.546081	1.6607e-19	2.16225e-17	103420858	protein_coding	NC_041796.1	XM_008358902.3	XP_008357124.2	GDSL esterase/lipase EXL3-like	-	-	-	-	-
LOC114819872	3	3	101	110	58.662	5.19125	0.738301	6.41656e-13	3.9326e-11	114819872	snoRNA	NC_041799.1	XR_003767171.1		small nucleolar RNA R71	NA	NA	NA	NA	NA
LOC103425834	430	203	11	17	146.45	-4.12717	0.461159	1.33746e-19	1.75821e-17	103425834	protein_coding	NC_041805.1	XM_008363937.3	XP_008362159.2	uncharacterized LOC103425834, transcript variant X2	-	-	-	-	-
LOC103449678	1	8	62	63	36.1835	3.73076	0.85376	4.08618e-07	7.56932e-06	103449678	protein_coding	NC_041790.1	XM_008389005.3	XP_008387227.1	lachrymatory-factor synthase-like	-	-	-	-	-
LOC103421272	107	29	1	3	30.082	-4.34656	1.06491	2.1278e-06	3.22572e-05	103421272	protein_coding	NC_041789.1	XM_029099981.1	XP_028955814.1	NAC domain-containing protein 71-like	-	-	-	-	-
LOC103400025	64	15	1170	1075	625.337	5.10363	0.366832	1.95138e-44	1.43516e-41	103400025	protein_coding	NC_041790.1	NM_001293925.1	NP_001280854.1	naringenin,2-oxoglutarate 3-dioxygenase	GO:0003674,GO:0003824,GO:0008150,GO:0008152,GO:0009058,GO:0009314,GO:0009411,GO:0009416,GO:0009628,GO:0009812,GO:0009813,GO:0010224,GO:0016491,GO:0016705,GO:0016706,GO:0045486,GO:0050896,GO:0051213,GO:0055114,GO:0071704,GO:1901576	1.14.11.9	ko:K00475	ko00941,ko01100,ko01110,map00941,map01100,map01110	M00138
LOC103417342	239	48	5	1	62.0233	-4.97086	0.834203	6.81054e-10	2.45468e-08	103417342	transcribed_pseudogene	NC_041805.1	XR_003770614.1		shikimate O-hydroxycinnamoyltransferase-like	NA	NA	NA	NA	NA
LOC103422091	4	9	118	75	55.2871	3.9742	0.654692	2.10136e-10	8.54741e-09	103422091	protein_coding	NC_041798.1	XM_029109472.1	XP_028965305.1	ABC transporter G family member 11-like	GO:0000003,GO:0001101,GO:0003002,GO:0003006,GO:0003674,GO:0003824,GO:0005215,GO:0005319,GO:0005342,GO:0005488,GO:0005515,GO:0005575,GO:0005623,GO:0005886,GO:0006810,GO:0006811,GO:0006820,GO:0006869,GO:0006950,GO:0006970,GO:0007275,GO:0007389,GO:0008028,GO:0008150,GO:0008509,GO:0008514,GO:0009611,GO:0009628,GO:0009651,GO:0009653,GO:0009719,GO:0009725,GO:0009737,GO:0009790,GO:0009791,GO:0009793,GO:…	-	-	-	-
LOC103413895	9	4	207	253	127.85	5.3157	0.536535	1.27321e-23	2.52895e-21	103413895	protein_coding	NC_041793.1	XM_008352334.3	XP_008350556.2	beta-amyrin 28-monooxygenase-like	-	1.14.13.201	ko:K20667	-	-
LOC114824053	0	0	37	16	14.2805	6.06357	1.76081	1.46513e-05	0.00017237	114824053	protein_coding	NC_041791.1	XM_029100302.1	XP_028956135.1	kunitz trypsin inhibitor 2-like	GO:0003674,GO:0004857,GO:0004866,GO:0004867,GO:0008150,GO:0009892,GO:0010466,GO:0010605,GO:0010951,GO:0015066,GO:0019222,GO:0030162,GO:0030234,GO:0030414,GO:0031323,GO:0031324,GO:0032268,GO:0032269,GO:0043086,GO:0044092,GO:0045861,GO:0048519,GO:0048523,GO:0050789,GO:0050790,GO:0050794,GO:0051171,GO:0051172,GO:0051246,GO:0051248,GO:0051336,GO:0051346,GO:0052547,GO:0052548,GO:0060255,GO:0061134,GO:…	-	-	-	-
LOC103415488	63	81	0	0	33.5808	-7.22219	1.49168	8.80184e-08	1.9347e-06	103415488	protein_coding	NC_041803.1	XM_008353814.3	XP_008352036.1	uncharacterized LOC103415488	-	-	-	-	-
LOC103455580	63	35	0	7	23.6296	-2.69201	1.23283	0.000213205	0.0017079	103455580	protein_coding	NC_041802.1	XM_029093198.1	XP_028949031.1	zinc finger BED domain-containing protein DAYSLEEPER	-	-	-	-	-
LOC108171182	63	39	0	0	22.7312	-6.65611	1.55215	1.11019e-06	1.83873e-05	108171182	protein_coding	NC_041793.1	XM_029102744.1	XP_028958577.1	uncharacterized LOC108171182, transcript variant X1	-	-	-	-	-
LOC103445034	17	22	342	280	177.552	4.1848	0.400759	6.66293e-26	1.54967e-23	103445034	protein_coding	NC_041795.1	XM_029105510.1	XP_028961343.1	10 kDa chaperonin 1, chloroplastic-like	GO:0003674,GO:0005488,GO:0005515,GO:0005575,GO:0005622,GO:0005623,GO:0005737,GO:0005739,GO:0005759,GO:0006457,GO:0006458,GO:0006950,GO:0006986,GO:0008150,GO:0009507,GO:0009526,GO:0009532,GO:0009536,GO:0009570,GO:0009941,GO:0009987,GO:0010033,GO:0019904,GO:0031967,GO:0031974,GO:0031975,GO:0035966,GO:0042221,GO:0043167,GO:0043169,GO:0043226,GO:0043227,GO:0043229,GO:0043231,GO:0043233,GO:0044422,GO:…	-	ko:K04078	-	-
LOC103449641	18	7	359	317	188.621	4.97458	0.432795	5.39438e-31	1.76858e-28	103449641	protein_coding	NC_041800.1	XM_029090388.1	XP_028946221.1	ubiquitin carboxyl-terminal hydrolase 13-like, transcript variant X1	GO:0001101,GO:0003674,GO:0003824,GO:0004843,GO:0005575,GO:0005622,GO:0005623,GO:0005634,GO:0005737,GO:0005829,GO:0005911,GO:0006508,GO:0006807,GO:0007154,GO:0007165,GO:0008150,GO:0008152,GO:0008233,GO:0008234,GO:0009506,GO:0009719,GO:0009725,GO:0009753,GO:0009755,GO:0009867,GO:0009987,GO:0010033,GO:0016787,GO:0019538,GO:0019783,GO:0023052,GO:0030054,GO:0032870,GO:0036459,GO:0042221,GO:0043170,GO:…	3.4.19.12	ko:K11838	ko04068,ko05168,ko05169,ko05203,map04068,map05168,map05169,map05203	-
LOC108173419	2	3	79	110	52.5953	5.25066	0.800352	1.57137e-11	7.88932e-10	108173419	lncRNA	NC_041793.1	XR_003773203.1		uncharacterized LOC108173419, transcript variant X6	NA	NA	NA	NA	NA
LOC103415751	62	24	0	0	18.6555	-6.31469	1.64055	4.91285e-06	6.68109e-05	103415751	protein_coding	NC_041790.1	XR_003770234.1		uncharacterized LOC103415751, transcript variant X4	NA	NA	NA	NA	NA
LOC103445949	62	32	0	0	20.722	-6.50452	1.58499	2.17306e-06	3.2779e-05	103445949	protein_coding	NC_041798.1	XM_029110085.1	XP_028965918.1	ABC transporter D family member 2, chloroplastic-like, transcript variant X1	GO:0005575,GO:0005622,GO:0005623,GO:0005737,GO:0009507,GO:0009536,GO:0043226,GO:0043227,GO:0043229,GO:0043231,GO:0044424,GO:0044444,GO:0044464	-	-	-	-
LOC114823018	62	68	0	1	30.2976	-5.68724	1.63326	1.47071e-05	0.000172952	114823018	lncRNA	NW_021638537.1	XR_003771177.1		uncharacterized LOC114823018	NA	NA	NA	NA	NA
LOC103415291	0	2	36	51	24.1889	5.05901	1.27317	3.99965e-06	5.60445e-05	103415291	lncRNA	NC_041802.1	XR_003768527.1		uncharacterized LOC103415291, transcript variant X2	NA	NA	NA	NA	NA
LOC103416186	0	0	36	26	16.7734	6.39301	1.63989	4.16322e-06	5.80973e-05	103416186	lncRNA	NC_041803.1	XR_526353.3		uncharacterized LOC103416186	NA	NA	NA	NA	NA
LOC103445036	0	0	36	31	18.1532	6.53071	1.60347	2.36341e-06	3.52594e-05	103445036	lncRNA	NC_041795.1	XR_530713.3		uncharacterized LOC103445036	NA	NA	NA	NA	NA
LOC103411021	442	665	12	17	268.473	-4.97801	0.44011	4.41654e-30	1.3539e-27	103411021	protein_coding	NC_041796.1	XM_029107322.1	XP_028963155.1	protein SIEVE ELEMENT OCCLUSION B-like, transcript variant X1	-	-	-	-	-
LOC103400792	231	245	3930	5292	2617.89	4.49637	0.2626	4.56294e-66	7.30392e-63	103400792	protein_coding	NC_041803.1	XM_008339460.3	XP_008337682.2	1-aminocyclopropane-1-carboxylate oxidase 1	GO:0000302,GO:0001101,GO:0006950,GO:0006979,GO:0007154,GO:0008150,GO:0009267,GO:0009605,GO:0009987,GO:0009991,GO:0010033,GO:0010035,GO:0010038,GO:0010039,GO:0031667,GO:0031668,GO:0031669,GO:0033554,GO:0033993,GO:0034599,GO:0034614,GO:0035690,GO:0042221,GO:0042493,GO:0042594,GO:0050896,GO:0051365,GO:0051716,GO:0070542,GO:0070887,GO:0071229,GO:0071241,GO:0071248,GO:0071281,GO:0071310,GO:0071396,GO:…	1.14.17.4	ko:K05933	ko00270,ko01100,ko01110,map00270,map01100,map01110	M00368
LOC103417386	1	0	59	107	45.459	6.62439	1.4468	3.86858e-07	7.21391e-06	103417386	lncRNA	NC_041791.1	XR_003771934.1		uncharacterized LOC103417386	NA	NA	NA	NA	NA
LOC103422758	1	0	58	79	37.4657	6.35428	1.47009	1.1285e-06	1.86372e-05	103422758	lncRNA	NC_041799.1	XR_003766561.1		uncharacterized LOC103422758, transcript variant X1	NA	NA	NA	NA	NA
LOC103408521	0	0	35	68	28.0969	7.18186	1.51779	1.46709e-07	3.07345e-06	103408521	protein_coding	NW_021639015.1	XM_029098953.1	XP_028954786.1	uncharacterized LOC103408521	NA	NA	NA	NA	NA
LOC103408752	0	0	35	163	54.3125	6.28444	2.64626	9.02124e-05	0.000818287	103408752	protein_coding	NC_041793.1	XM_008347577.3	XP_008345799.2	inositol transporter 4-like	GO:0003674,GO:0005215,GO:0005351,GO:0005355,GO:0005402,GO:0005575,GO:0005623,GO:0005886,GO:0006810,GO:0006811,GO:0006812,GO:0008150,GO:0008324,GO:0008643,GO:0008645,GO:0015075,GO:0015077,GO:0015078,GO:0015144,GO:0015145,GO:0015149,GO:0015291,GO:0015293,GO:0015294,GO:0015295,GO:0015318,GO:0015672,GO:0015749,GO:0016020,GO:0022804,GO:0022857,GO:0022890,GO:0034219,GO:0034220,GO:0044464,GO:0046323,GO:…	-	ko:K08150	-	-
LOC103426622	0	0	35	34	18.7144	6.58137	1.59188	1.90877e-06	2.93288e-05	103426622	lncRNA	NC_041790.1	XR_528151.3		uncharacterized LOC103426622	NA	NA	NA	NA	NA
LOC103431290	60	42	0	0	22.9035	-6.66924	1.54846	1.03419e-06	1.72864e-05	103431290	protein_coding	NC_041803.1	XM_008369426.3	XP_008367648.2	putative cyclin-A3-1	GO:0005575,GO:0005622,GO:0005623,GO:0005634,GO:0005737,GO:0043226,GO:0043227,GO:0043229,GO:0043231,GO:0044424,GO:0044464	-	ko:K06627	ko04110,ko04152,ko04218,ko04914,ko05161,ko05165,ko05169,ko05203,map04110,map04152,map04218,map04914,map05161,map05165,map05169,map05203	M00693
LOC103439545	60	19	0	0	16.962	-6.12884	1.70498	1.00629e-05	0.000124412	103439545	lncRNA	NC_041795.1	XR_003775013.1		uncharacterized LOC103439545, transcript variant X3	NA	NA	NA	NA	NA
LOC103400167	18	1	343	279	172.319	4.48545	1.60692	7.16065e-05	0.000671916	103400167	protein_coding	NC_041803.1	XM_017336987.2	XP_017192476.2	snakin-2-like	-	-	-	-	-
LOC103412412	59	41	0	0	22.4443	-6.63767	1.55392	1.1861e-06	1.94318e-05	103412412	protein_coding	NC_041798.1	XM_029109413.1	XP_028965246.1	TMV resistance protein N-like	-	-	-	-	-
LOC108171230	59	66	0	4	30.0062	-4.36273	1.02366	1.18576e-06	1.94318e-05	108171230	protein_coding	NC_041790.1	XM_029089660.1	XP_028945493.1	TMV resistance protein N-like, transcript variant X2	NA	NA	NA	NA	NA
LOC108170265	192	104	4	13	70.092	-3.70688	0.603715	9.15899e-11	4.0264e-09	108170265	lncRNA	NC_041792.1	XR_001786630.2		uncharacterized LOC108170265	NA	NA	NA	NA	NA
LOC103422296	1	0	57	62	32.5078	6.14301	1.50201	2.59192e-06	3.83531e-05	103422296	protein_coding	NC_041798.1	XM_008360347.3	XP_008358569.1	serpin-ZX-like	GO:0003674,GO:0004857,GO:0004866,GO:0004867,GO:0004869,GO:0005575,GO:0005576,GO:0005615,GO:0005622,GO:0005623,GO:0005634,GO:0005737,GO:0005829,GO:0006139,GO:0006259,GO:0006281,GO:0006725,GO:0006807,GO:0006950,GO:0006974,GO:0008150,GO:0008152,GO:0009892,GO:0009987,GO:0010466,GO:0010605,GO:0010951,GO:0019222,GO:0030162,GO:0030234,GO:0030414,GO:0031323,GO:0031324,GO:0032268,GO:0032269,GO:0033554,GO:…	1.6.5.3	ko:K05579,ko:K13963,ko:K14297	ko00190,ko01100,ko03013,ko05146,ko05164,map00190,map01100,map03013,map05146,map05164	M00145,M00427
LOC108169798	1	0	57	63	32.7838	6.15598	1.49967	2.46465e-06	3.66564e-05	108169798	lncRNA	NC_041804.1	XR_001786137.2		uncharacterized LOC108169798, transcript variant X3	NA	NA	NA	NA	NA
LOC108173761	14	2	273	137	113.924	4.86815	0.576283	1.10938e-17	1.26311e-15	108173761	protein_coding	NC_041803.1	XM_029093512.1	XP_028949345.1	TMV resistance protein N-like	-	-	-	-	-
LOC108175009	3	0	92	66	43.3454	5.61338	0.977877	2.12206e-09	6.89086e-08	108175009	lncRNA	NC_041801.1	XR_003767918.1		uncharacterized LOC108175009, transcript variant X4	NA	NA	NA	NA	NA
LOC103446844	130	64	2	0	43.1827	-5.76149	1.13005	5.68398e-08	1.31078e-06	103446844	protein_coding	NC_041791.1	XM_008386001.3	XP_008384223.2	probable L-type lectin-domain containing receptor kinase S.7	GO:0002229,GO:0002239,GO:0005575,GO:0005623,GO:0005886,GO:0006950,GO:0006952,GO:0008150,GO:0009605,GO:0009607,GO:0016020,GO:0043207,GO:0044464,GO:0050896,GO:0051704,GO:0051707,GO:0071944,GO:0098542	1.14.11.33,2.7.11.1	ko:K04730,ko:K10859	ko04010,ko04064,ko04620,ko04624,ko04722,ko05133,ko05140,ko05142,ko05145,ko05152,ko05162,ko05169,map04010,map04064,map04620,map04624,map04722,map05133,map05140,map05142,map05145,map05152,map05162,map05169	M00686
LOC103405824	0	0	34	61	25.8985	7.06594	1.52684	2.45339e-07	4.83081e-06	103405824	protein_coding	NC_041805.1	XM_017323895.2	XP_017179384.2	cytochrome P450 71A4-like	GO:0003674,GO:0003824,GO:0004497,GO:0005575,GO:0005622,GO:0005623,GO:0005737,GO:0005783,GO:0005794,GO:0005911,GO:0006629,GO:0006720,GO:0006721,GO:0006722,GO:0008150,GO:0008152,GO:0009058,GO:0009506,GO:0009507,GO:0009536,GO:0009987,GO:0012505,GO:0016020,GO:0016491,GO:0016705,GO:0016709,GO:0019748,GO:0030054,GO:0043226,GO:0043227,GO:0043229,GO:0043231,GO:0044237,GO:0044238,GO:0044255,GO:0044424,GO:…	1.14.14.1,1.14.14.19,1.14.14.32,4.99.1.6	ko:K00512,ko:K07408,ko:K07418,ko:K11868	ko00140,ko00380,ko00590,ko00591,ko00830,ko00980,ko01100,ko04212,ko04726,ko04750,ko04913,ko04917,ko04927,ko04934,ko05204,map00140,map00380,map00590,map00591,map00830,map00980,map01100,map04212,map04726,map04750,map04913,map04917,map04927,map04934,map05204	M00109,M00110
LOC103405884	0	1	34	19	14.5668	4.37547	2.05662	0.00029874	0.0022657	103405884	protein_coding	NW_021638545.1	XM_008344907.3	XP_008343129.2	GDSL esterase/lipase At5g37690	-	-	-	-	-
LOC103444261	0	3	34	27	17.2911	3.7473	1.44736	9.71628e-05	0.000870021	103444261	lncRNA	NC_041797.1	XR_530632.3		uncharacterized LOC103444261	NA	NA	NA	NA	NA
LOC108172671	0	0	34	26	16.2401	6.33812	1.65396	5.10091e-06	6.88863e-05	108172671	lncRNA	NC_041797.1	XR_003775788.1		uncharacterized LOC108172671, transcript variant X2	NA	NA	NA	NA	NA
LOC108173103	0	0	34	31	17.6199	6.4814	1.61469	2.88119e-06	4.19491e-05	108173103	protein_coding	NC_041791.1	XM_029100318.1	XP_028956151.1	protein argonaute MEL1-like	GO:0000003,GO:0000228,GO:0000280,GO:0000785,GO:0000790,GO:0002252,GO:0002376,GO:0003674,GO:0003676,GO:0003723,GO:0005488,GO:0005575,GO:0005622,GO:0005623,GO:0005634,GO:0005694,GO:0005730,GO:0005731,GO:0005737,GO:0005829,GO:0006325,GO:0006464,GO:0006482,GO:0006807,GO:0006950,GO:0006952,GO:0006955,GO:0006996,GO:0007049,GO:0007140,GO:0007143,GO:0007275,GO:0007276,GO:0007292,GO:0008150,GO:0008152,GO:…	-	ko:K11593	-	-
LOC114819941	0	0	34	38	19.5516	6.65094	1.57833	1.42911e-06	2.27554e-05	114819941	protein_coding	NC_041800.1	XM_029089670.1	XP_028945503.1	PHD finger-like domain-containing protein 5B	-	-	ko:K12834	ko03040,map03040	M00352
LOC114823849	0	0	34	33	18.1718	6.53299	1.60251	2.33332e-06	3.4887e-05	114823849	protein_coding	NC_041791.1	XM_029099385.1	XP_028955218.1	putative disease resistance RPP13-like protein 1, transcript variant X3	-	-	ko:K05285	ko00563,ko01100,map00563,map01100	M00065
LOC103435689	218	79	5	2	66.0884	-4.89505	0.733498	7.93992e-12	4.17913e-10	103435689	protein_coding	NC_041793.1	XM_029102684.1	XP_028958517.1	probable galacturonosyltransferase 6, transcript variant X2	GO:0000139,GO:0005575,GO:0005622,GO:0005623,GO:0005737,GO:0005794,GO:0012505,GO:0016020,GO:0031090,GO:0031984,GO:0043226,GO:0043227,GO:0043229,GO:0043231,GO:0044422,GO:0044424,GO:0044431,GO:0044444,GO:0044446,GO:0044464,GO:0098588,GO:0098791	2.4.1.43	ko:K13648	ko00520,map00520	-
LOC103442670	19	26	346	339	196.335	4.12037	0.384732	3.81205e-27	9.78618e-25	103442670	protein_coding	NC_041797.1	XM_008381478.3	XP_008379700.2	GDSL esterase/lipase At2g04570	-	-	-	-	-
LOC103422350	3	0	90	54	39.5007	5.47154	0.99913	9.26297e-09	2.60936e-07	103422350	protein_coding	NC_041798.1	XM_008360400.3	XP_008358622.2	exonuclease 1	-	-	ko:K10746	ko03430,map03430	-
LOC114827510	3	3	90	76	46.3467	4.83635	0.769096	9.43146e-11	4.12619e-09	114827510	protein_coding	NC_041798.1	XM_029109403.1	XP_028965236.1	probable serine/threonine-protein kinase At1g54610	GO:0003674,GO:0003824,GO:0004672,GO:0004674,GO:0004693,GO:0005575,GO:0005622,GO:0005623,GO:0005634,GO:0005886,GO:0006464,GO:0006468,GO:0006793,GO:0006796,GO:0006807,GO:0008150,GO:0008152,GO:0009987,GO:0016020,GO:0016301,GO:0016310,GO:0016740,GO:0016772,GO:0016773,GO:0019538,GO:0036211,GO:0043170,GO:0043226,GO:0043227,GO:0043229,GO:0043231,GO:0043412,GO:0044237,GO:0044238,GO:0044260,GO:0044267,GO:…	2.7.11.22,2.7.11.23	ko:K08819	-	-
LOC114827534	3	10	90	78	48.7068	3.73826	0.695261	5.59843e-09	1.68151e-07	114827534	protein_coding	NC_041790.1	XM_029109527.1	XP_028965360.1	probable disease resistance protein RPP1	-	-	-	-	-
LOC103435775	57	72	0	0	30.0505	-7.06204	1.5047	1.87411e-07	3.82583e-06	103435775	protein_coding	NC_041793.1	XM_017332086.2	XP_017187575.1	WD repeat-containing protein WDS homolog, transcript variant X1	GO:0005575,GO:0005622,GO:0005623,GO:0005634,GO:0005654,GO:0005737,GO:0005829,GO:0031974,GO:0031981,GO:0043226,GO:0043227,GO:0043229,GO:0043231,GO:0043233,GO:0044422,GO:0044424,GO:0044428,GO:0044444,GO:0044446,GO:0044464,GO:0070013	-	ko:K17985,ko:K22382	ko04137,ko04140,map04137,map04140	-
LOC114822855	9	14	186	105	83.9925	3.79566	0.543637	5.42192e-13	3.35321e-11	114822855	snoRNA	NC_041805.1	XR_003771044.1		small nucleolar RNA U3	NA	NA	NA	NA	NA
LOC103437743	8	10	170	160	93.6698	4.35866	0.51438	9.18979e-18	1.05072e-15	103437743	protein_coding	NW_021638785.1	XM_029098745.1	XP_028954578.1	probable alpha,alpha-trehalose-phosphate synthase [UDP-forming] 10, transcript variant X2	GO:0003674,GO:0003824,GO:0005575,GO:0005622,GO:0005623,GO:0005737,GO:0005975,GO:0005984,GO:0005991,GO:0005992,GO:0006793,GO:0006796,GO:0006950,GO:0008150,GO:0008152,GO:0009058,GO:0009311,GO:0009312,GO:0009987,GO:0016051,GO:0016311,GO:0016787,GO:0016788,GO:0016791,GO:0033554,GO:0034637,GO:0042578,GO:0044237,GO:0044238,GO:0044249,GO:0044262,GO:0044424,GO:0044464,GO:0046351,GO:0050896,GO:0051716,GO:…	2.4.1.15,3.1.3.12	ko:K16055	ko00500,ko01100,map00500,map01100	-
LOC103421823	42	35	704	716	402.768	4.43531	0.307021	1.19559e-47	1.0167e-44	103421823	protein_coding	NC_041797.1	NM_001328846.1	NP_001315775.1	GDSL esterase/lipase APG-like	GO:0005575,GO:0005576,GO:0048046	-	-	-	-
LOC103444234	326	257	9	21	140.077	-3.95418	0.447789	3.45278e-19	4.34986e-17	103444234	protein_coding	NC_041797.1	XM_008383155.3	XP_008381377.2	uncharacterized LOC103444234	-	-	ko:K10706	-	-
LOC103405643	0	0	33	3	9.62657	4.72575	2.34894	0.000340458	0.00253406	103405643	protein_coding	NC_041805.1	XM_008344665.3	XP_008342887.2	zinc finger CCCH domain-containing protein 2-like	GO:0000932,GO:0003674,GO:0003700,GO:0005575,GO:0005622,GO:0005623,GO:0005634,GO:0005737,GO:0006355,GO:0008150,GO:0009889,GO:0010029,GO:0010187,GO:0010468,GO:0010494,GO:0010556,GO:0019219,GO:0019222,GO:0031323,GO:0031326,GO:0032991,GO:0035770,GO:0036464,GO:0043226,GO:0043227,GO:0043228,GO:0043229,GO:0043231,GO:0043232,GO:0044424,GO:0044444,GO:0044464,GO:0048519,GO:0048580,GO:0048581,GO:0050789,GO:…	-	-	-	-
LOC103407359	0	0	33	8	11.0063	5.37377	2.06495	9.75186e-05	0.000872919	103407359	protein_coding	NC_041790.1	XM_029094193.1	XP_028950026.1	beta-D-glucosyl crocetin beta-1,6-glucosyltransferase-like	-	2.4.1.330	ko:K21354	-	-
LOC103420904	0	0	33	29	16.8014	6.40005	1.63544	3.98186e-06	5.58816e-05	103420904	lncRNA	NC_041791.1	XR_003771985.1		uncharacterized LOC103420904, transcript variant X4	NA	NA	NA	NA	NA
LOC103426165	0	0	33	19	14.0418	6.05308	1.75262	1.43643e-05	0.000169432	103426165	protein_coding	NC_041805.1	NM_001328874.1	NP_001315803.1	beta-amyrin synthase-like	GO:0003674,GO:0003824,GO:0006629,GO:0006720,GO:0006721,GO:0006722,GO:0008150,GO:0008152,GO:0008299,GO:0008610,GO:0009058,GO:0009987,GO:0016104,GO:0016114,GO:0016853,GO:0016866,GO:0019742,GO:0019745,GO:0031559,GO:0042300,GO:0044237,GO:0044238,GO:0044249,GO:0044255,GO:0071704,GO:1901360,GO:1901362,GO:1901576	5.4.99.39,5.4.99.40,5.4.99.55	ko:K15813,ko:K20658,ko:K21928	ko00909,ko01110,map00909,map01110	-
LOC103438379	0	0	33	24	15.4216	6.24357	1.6828	7.26622e-06	9.38882e-05	103438379	protein_coding	NC_041795.1	XM_008376927.3	XP_008375149.2	protein gamma response 1-like, transcript variant X1	GO:0000003,GO:0006950,GO:0006974,GO:0007276,GO:0008150,GO:0009314,GO:0009628,GO:0009987,GO:0010212,GO:0019953,GO:0022414,GO:0032501,GO:0032504,GO:0033554,GO:0044703,GO:0048609,GO:0050896,GO:0051704,GO:0051716	-	ko:K13096,ko:K19720	ko04611,ko04926,ko04933,ko04974,ko05146,map04611,map04926,map04933,map04974,map05146	-
LOC103445092	0	0	33	21	14.5937	6.13435	1.72132	1.08219e-05	0.000132711	103445092	lncRNA	NC_041797.1	XR_003776372.1		uncharacterized LOC103445092	NA	NA	NA	NA	NA
LOC103448416	0	0	33	24	15.4216	6.24357	1.6828	7.26622e-06	9.38882e-05	103448416	protein_coding	NC_041790.1	XM_008387685.3	XP_008385907.2	uncharacterized LOC103448416, transcript variant X1	-	-	-	-	-
LOC103448891	0	0	33	32	17.6292	6.48241	1.61433	2.86703e-06	4.18325e-05	103448891	protein_coding	NC_041790.1	XM_029097331.1	XP_028953164.1	TMV resistance protein N-like	-	-	-	-	-
LOC108173818	0	0	33	57	24.5281	6.98653	1.53493	3.50336e-07	6.62548e-06	108173818	lncRNA	NC_041793.1	XR_003773078.1		uncharacterized LOC108173818, transcript variant X2	NA	NA	NA	NA	NA
LOC114823296	0	0	33	27	16.2495	6.34073	1.65226	5.02021e-06	6.79313e-05	114823296	lncRNA	NW_021638836.1	XR_003771410.1		uncharacterized LOC114823296	NA	NA	NA	NA	NA
LOC114824418	0	0	33	21	14.5937	6.13435	1.72132	1.08219e-05	0.000132711	114824418	lncRNA	NC_041792.1	XR_003772731.1		uncharacterized LOC114824418, transcript variant X1	NA	NA	NA	NA	NA
LOC114823135	5	2	121	60	50.3403	4.76432	0.759116	1.01234e-10	4.40764e-09	114823135	protein_coding	NW_021638626.1	XM_029098487.1	XP_028954320.1	probable lysophospholipase BODYGUARD 3, transcript variant X2	GO:0001101,GO:0005575,GO:0005618,GO:0005623,GO:0006725,GO:0006810,GO:0006833,GO:0006950,GO:0006952,GO:0006970,GO:0007275,GO:0008150,GO:0008152,GO:0009058,GO:0009059,GO:0009505,GO:0009605,GO:0009607,GO:0009620,GO:0009628,GO:0009698,GO:0009699,GO:0009719,GO:0009725,GO:0009737,GO:0009791,GO:0009889,GO:0009891,GO:0009893,GO:0009987,GO:0010033,GO:0010115,GO:0010143,GO:0010148,GO:0010345,GO:0010556,GO:…	-	-	-	-
LOC103417985	2	4	72	85	44.0884	4.73858	0.781675	3.65793e-10	1.39411e-08	103417985	protein_coding	NC_041791.1	XM_029100491.1	XP_028956324.1	uncharacterized LOC103417985	NA	NA	NA	NA	NA
LOC103445150	1	0	54	44	26.7408	5.82211	1.57807	8.6104e-06	0.000108929	103445150	protein_coding	NC_041798.1	XM_008384136.3	XP_008382358.1	auxin-responsive protein SAUR50	-	-	ko:K14488	ko04075,map04075	-
LOC103448015	2	1	71	74	40.0113	5.48436	0.974051	4.04767e-09	1.24599e-07	103448015	protein_coding	NC_041799.1	XR_003766807.1		glucan endo-1,3-beta-glucosidase 1-like, transcript variant X3	NA	NA	NA	NA	NA
LOC103432742	55	16	0	0	15.1826	-5.90488	1.7865	2.09048e-05	0.000234485	103432742	protein_coding	NC_041793.1	XM_029101894.1	XP_028957727.1	uncharacterized LOC103432742, transcript variant X1	-	-	-	-	-
LOC114821157	55	53	0	0	24.7405	-6.78366	1.5317	6.30254e-07	1.11294e-05	114821157	protein_coding	NC_041802.1	XM_029093088.1	XP_028948921.1	glutaminyl-peptide cyclotransferase-like, transcript variant X1	GO:0003674,GO:0003824,GO:0005575,GO:0005623,GO:0005886,GO:0006464,GO:0006807,GO:0008150,GO:0008152,GO:0009987,GO:0016020,GO:0016603,GO:0016740,GO:0016746,GO:0016755,GO:0017186,GO:0018193,GO:0018199,GO:0019538,GO:0036211,GO:0043170,GO:0043412,GO:0044237,GO:0044238,GO:0044260,GO:0044267,GO:0044464,GO:0071704,GO:0071944,GO:0140096,GO:1901564	-	-	-	-
LOC114826403	55	10	0	0	13.6326	-5.60008	1.9344	5.27165e-05	0.000516386	114826403	protein_coding	NC_041796.1	XM_029106522.1	XP_028962355.1	pentatricopeptide repeat-containing protein At5g42310, chloroplastic-like	GO:0003674,GO:0003676,GO:0003723,GO:0003727,GO:0003729,GO:0003824,GO:0004518,GO:0004519,GO:0005488,GO:0005575,GO:0005622,GO:0005623,GO:0005737,GO:0006139,GO:0006396,GO:0006397,GO:0006417,GO:0006725,GO:0006807,GO:0006996,GO:0008150,GO:0008152,GO:0009295,GO:0009451,GO:0009507,GO:0009532,GO:0009536,GO:0009570,GO:0009579,GO:0009657,GO:0009658,GO:0009889,GO:0009891,GO:0009893,GO:0009987,GO:0010239,GO:…	-	-	-	-
LOC114827762	55	34	0	0	19.8324	-6.43812	1.59552	2.75458e-06	4.04739e-05	114827762	protein_coding	NC_041798.1	XM_029110293.1	XP_028966126.1	probable leucine-rich repeat receptor-like serine/threonine-protein kinase At3g14840, transcript variant X2	GO:0002376,GO:0002682,GO:0003674,GO:0003824,GO:0004672,GO:0004674,GO:0005575,GO:0005623,GO:0005886,GO:0005911,GO:0006464,GO:0006468,GO:0006793,GO:0006796,GO:0006807,GO:0006950,GO:0006952,GO:0006955,GO:0008150,GO:0008152,GO:0009506,GO:0009605,GO:0009607,GO:0009611,GO:0009814,GO:0009861,GO:0009987,GO:0016020,GO:0016301,GO:0016310,GO:0016740,GO:0016772,GO:0016773,GO:0019538,GO:0030054,GO:0031347,GO:…	-	-	-	-
LOC103403019	0	1	32	55	23.9679	5.58699	1.65441	1.91052e-05	0.000216441	103403019	protein_coding	NC_041790.1	XM_008341834.3	XP_008340056.1	abscisic acid 8'-hydroxylase 4-like, transcript variant X2	GO:0003674,GO:0003824,GO:0004497,GO:0006629,GO:0006694,GO:0007275,GO:0008150,GO:0008152,GO:0008202,GO:0008610,GO:0009058,GO:0010268,GO:0010295,GO:0010817,GO:0016125,GO:0016128,GO:0016129,GO:0016131,GO:0016132,GO:0016491,GO:0016705,GO:0016709,GO:0032501,GO:0032502,GO:0042445,GO:0042446,GO:0042592,GO:0044238,GO:0048856,GO:0048878,GO:0055088,GO:0055114,GO:0065007,GO:0065008,GO:0071704,GO:1901360,GO:…	1.14.13.93	ko:K09843	ko00906,map00906	-
LOC103406771	0	0	32	27	15.9828	6.31188	1.66018	5.58447e-06	7.45362e-05	103406771	lncRNA	NC_041790.1	XR_003776935.1		uncharacterized LOC103406771	NA	NA	NA	NA	NA
LOC103414089	0	2	32	19	14.2919	3.70543	1.73317	0.000297852	0.00226071	103414089	protein_coding	NC_041800.1	XM_008352501.1	XP_008350723.1	uncharacterized LOC103414089	-	-	-	-	-
LOC103449966	0	0	32	24	15.155	6.21237	1.692	8.09774e-06	0.000103259	103449966	protein_coding	NC_041795.1	XM_029105593.1	XP_028961426.1	receptor-like protein 6	GO:0008150,GO:0009888,GO:0010073,GO:0032501,GO:0032502,GO:0048507,GO:0048856	-	ko:K19613	ko04014,map04014	-
LOC114821288	0	0	32	33	17.6386	6.483	1.61432	2.86289e-06	4.17946e-05	114821288	protein_coding	NC_041803.1	XM_029093311.1	XP_028949144.1	putative disease resistance protein RGA1	-	-	ko:K15078	ko03460,map03460	-
LOC103440212	12088	11760	448	503	5724.6	-4.38726	0.23043	3.73737e-81	1.27126e-77	103440212	protein_coding	NC_041796.1	XM_008378879.3	XP_008377101.1	prolyl endopeptidase, transcript variant X1	GO:0003674,GO:0003824,GO:0004175,GO:0005488,GO:0005575,GO:0005622,GO:0005623,GO:0005634,GO:0005737,GO:0005829,GO:0006508,GO:0006807,GO:0008150,GO:0008152,GO:0008233,GO:0016787,GO:0019538,GO:0033218,GO:0042277,GO:0043170,GO:0043226,GO:0043227,GO:0043229,GO:0043231,GO:0044238,GO:0044424,GO:0044444,GO:0044464,GO:0070011,GO:0071704,GO:0140096,GO:1901564	3.4.21.26	ko:K01322	ko04614,map04614	-
LOC103455093	13	11	239	303	152.791	4.69319	0.448027	4.60993e-26	1.09083e-23	103455093	protein_coding	NC_041795.1	XM_017337295.2	XP_017192784.2	sedoheptulose-1,7-bisphosphatase, chloroplastic	GO:0000271,GO:0003674,GO:0003824,GO:0005575,GO:0005576,GO:0005622,GO:0005623,GO:0005737,GO:0005975,GO:0005976,GO:0005982,GO:0005984,GO:0005985,GO:0005986,GO:0005996,GO:0006000,GO:0006002,GO:0006006,GO:0006073,GO:0006094,GO:0006793,GO:0006796,GO:0006950,GO:0006952,GO:0008150,GO:0008152,GO:0009058,GO:0009059,GO:0009250,GO:0009311,GO:0009312,GO:0009507,GO:0009526,GO:0009532,GO:0009536,GO:0009570,GO:…	3.1.3.37	ko:K01100	ko00710,ko01100,ko01120,ko01200,map00710,map01100,map01120,map01200	M00165,M00167
LOC103424423	90	83	1	1	40.0643	-5.65492	1.12876	8.78697e-08	1.93299e-06	103424423	transcribed_pseudogene	NC_041802.1	XR_003768315.1		uncharacterized LOC103424423	NA	NA	NA	NA	NA
LOC108173512	5	9	115	102	62.1389	4.07224	0.603401	3.63724e-12	2.01582e-10	108173512	lncRNA	NC_041789.1	XR_001790223.2		uncharacterized LOC108173512	NA	NA	NA	NA	NA
LOC108173319	53	85	0	0	32.6051	-7.16689	1.50322	1.26928e-07	2.70051e-06	108173319	protein_coding	NC_041791.1	XM_017332117.2	XP_017187606.1	zinc finger BED domain-containing protein DAYSLEEPER-like, transcript variant X2	-	-	-	-	-
LOC114821202	53	30	0	0	18.3973	-6.30985	1.62881	4.59847e-06	6.31987e-05	114821202	lncRNA	NC_041802.1	XR_003768642.1		uncharacterized LOC114821202, transcript variant X1	NA	NA	NA	NA	NA
LOC103417493	0	0	31	7	10.1971	5.13949	2.15875	0.000155981	0.00130281	103417493	protein_coding	NC_041791.1	XM_029100691.1	XP_028956524.1	uncharacterized LOC103417493	-	-	-	-	-
LOC103424509	0	0	31	15	12.4048	5.7753	1.86504	3.36369e-05	0.000351778	103424509	protein_coding	NC_041802.1	XM_008362589.3	XP_008360811.2	transcription factor WER-like	-	-	ko:K09422	-	-
LOC103429177	0	0	31	37	18.4758	6.55767	1.59845	2.1314e-06	3.22938e-05	103429177	protein_coding	NC_041797.1	XM_029107977.1	XP_028963810.1	glutamate receptor 3.7-like	GO:0001101,GO:0003674,GO:0004888,GO:0005215,GO:0005216,GO:0005261,GO:0005262,GO:0005575,GO:0005623,GO:0005886,GO:0005911,GO:0006810,GO:0006811,GO:0006812,GO:0006816,GO:0007154,GO:0007165,GO:0008066,GO:0008150,GO:0008324,GO:0009506,GO:0009719,GO:0009987,GO:0010033,GO:0010243,GO:0015075,GO:0015085,GO:0015267,GO:0015318,GO:0016020,GO:0019722,GO:0019932,GO:0022803,GO:0022838,GO:0022857,GO:0022890,GO:…	-	ko:K05387	-	-
LOC103438843	0	0	31	29	16.2681	6.34415	1.65039	4.92731e-06	6.69222e-05	103438843	protein_coding	NC_041795.1	XM_008377387.3	XP_008375609.2	beta-D-glucosyl crocetin beta-1,6-glucosyltransferase-like	-	2.4.1.330	ko:K21354	-	-
LOC103415988	517	448	17	53	238.752	-3.4681	0.419701	1.92919e-17	2.09988e-15	103415988	lncRNA	NC_041803.1	XR_003769269.1		uncharacterized LOC103415988, transcript variant X11	NA	NA	NA	NA	NA
LOC103401293	117	108	2	4	53.0411	-4.77901	0.75435	7.02793e-11	3.17681e-09	103401293	lncRNA	NC_041801.1	XR_003767997.1		uncharacterized LOC103401293	NA	NA	NA	NA	NA
LOC103443430	5	21	113	136	74.088	3.28948	0.634945	5.27472e-09	1.59484e-07	103443430	protein_coding	NC_041792.1	XM_029100804.1	XP_028956637.1	pentatricopeptide repeat-containing protein At1g63080, mitochondrial-like, transcript variant X1	NA	NA	NA	NA	NA
LOC103417873	11497	3651	445	384	3477.48	-3.82407	0.335257	1.39937e-30	4.42788e-28	103417873	transcribed_pseudogene	NC_041789.1	XR_003774273.1		acidic endochitinase SE2-like	NA	NA	NA	NA	NA
LOC103447533	52	65	0	0	27.2377	-6.91779	1.51967	3.64686e-07	6.84402e-06	103447533	lncRNA	NC_041799.1	XR_001791369.2		uncharacterized LOC103447533, transcript variant X5	NA	NA	NA	NA	NA
LOC108171444	52	30	0	0	18.1964	-6.29147	1.6333	4.91573e-06	6.68167e-05	108171444	protein_coding	NC_041803.1	XM_029093488.1	XP_028949321.1	tRNA modification GTPase MnmE-like	-	-	ko:K03650	-	-
LOC103440605	5	1	112	136	68.6549	5.44618	0.733622	3.35227e-14	2.56242e-12	103440605	protein_coding	NC_041796.1	XM_029106704.1	XP_028962537.1	uncharacterized LOC103440605	NA	NA	NA	NA	NA
LOC103427610	3	7	82	49	37.7962	3.70771	0.797099	1.31973e-07	2.79475e-06	103427610	protein_coding	NC_041800.1	XM_029089601.1	XP_028945434.1	uncharacterized LOC103427610	-	-	-	-	-
LOC103421794	74	107	1104	826	564.802	3.60093	0.319454	4.81566e-30	1.45604e-27	103421794	protein_coding	NC_041792.1	NM_001319252.1	NP_001306181.1	polyketide synthase 5	GO:0003674,GO:0003824,GO:0008150,GO:0008152,GO:0009058,GO:0009812,GO:0009813,GO:0016210,GO:0016740,GO:0016746,GO:0016747,GO:0071704,GO:1901576	2.3.1.74	ko:K00660	ko00941,ko01100,ko01110,ko04712,map00941,map01100,map01110,map04712	M00137
LOC103408523	108	92	1591	1667	929.683	4.26447	0.253176	5.43584e-64	8.21779e-61	103408523	protein_coding	NC_041792.1	XM_008347365.3	XP_008345587.1	uncharacterized LOC103408523	-	-	-	-	-
LOC103424387	0	2	30	17	13.2067	3.41579	1.79707	0.000527544	0.00365933	103424387	lncRNA	NC_041798.1	XR_003776750.1		uncharacterized LOC103424387, transcript variant X2	NA	NA	NA	NA	NA
LOC103424595	0	1	30	31	16.8117	4.8172	1.9099	0.000127418	0.00109724	103424595	protein_coding	NC_041802.1	XM_029092086.1	XP_028947919.1	protein NEN1-like	GO:0003674,GO:0003824,GO:0004518,GO:0004527,GO:0005575,GO:0005618,GO:0005622,GO:0005623,GO:0005737,GO:0005829,GO:0005886,GO:0006139,GO:0006725,GO:0006807,GO:0006950,GO:0006974,GO:0008150,GO:0008152,GO:0008408,GO:0009380,GO:0009987,GO:0016020,GO:0016787,GO:0016788,GO:0030312,GO:0032991,GO:0033554,GO:0034641,GO:0043170,GO:0044237,GO:0044238,GO:0044424,GO:0044444,GO:0044464,GO:0046483,GO:0050896,GO:…	-	-	-	-
LOC108174740	0	0	30	29	16.0015	6.31488	1.65867	5.50051e-06	7.35528e-05	108174740	lncRNA	NC_041800.1	XR_003767659.1		uncharacterized LOC108174740, transcript variant X2	NA	NA	NA	NA	NA
LOC103406358	51	75	0	0	29.6201	-7.03257	1.51226	2.28515e-07	4.54265e-06	103406358	protein_coding	NC_041790.1	XM_008345352.3	XP_008343574.2	cyclin-dependent kinase 12-like, transcript variant X1	NA	NA	NA	NA	NA
LOC103452125	51	15	0	0	14.1207	-5.75302	1.84274	3.21286e-05	0.000339132	103452125	protein_coding	NC_041795.1	XM_029105024.1	XP_028960857.1	geraniol 8-hydroxylase-like	GO:0003674,GO:0003824,GO:0004497,GO:0005575,GO:0006629,GO:0006720,GO:0006721,GO:0008150,GO:0008152,GO:0008299,GO:0008610,GO:0009058,GO:0009403,GO:0009404,GO:0009987,GO:0016020,GO:0016101,GO:0016102,GO:0016114,GO:0016491,GO:0016705,GO:0016709,GO:0019748,GO:0036202,GO:0044237,GO:0044238,GO:0044249,GO:0044255,GO:0044550,GO:0051501,GO:0051502,GO:0052314,GO:0052315,GO:0055114,GO:0071704,GO:1901576	1.14.13.145,1.14.13.192,1.14.13.193	ko:K16084,ko:K20556,ko:K21718	ko00904,ko01110,map00904,map01110	-
LOC114819107	3	7	81	57	39.7372	3.81201	0.761491	3.51998e-08	8.59065e-07	114819107	protein_coding	NC_041797.1	XM_029108136.1	XP_028963969.1	UDP-glycosyltransferase 71A15-like	GO:0001101,GO:0003674,GO:0003824,GO:0005575,GO:0005622,GO:0005623,GO:0005737,GO:0005829,GO:0006066,GO:0006082,GO:0006629,GO:0006714,GO:0006720,GO:0006721,GO:0006950,GO:0006970,GO:0008150,GO:0008152,GO:0008194,GO:0008300,GO:0009056,GO:0009628,GO:0009651,GO:0009687,GO:0009719,GO:0009725,GO:0009737,GO:0009987,GO:0010033,GO:0016020,GO:0016042,GO:0016054,GO:0016107,GO:0016115,GO:0016740,GO:0016757,GO:…	2.4.1.218	ko:K08237	-	-
LOC103448834	8689	9401	346	223	4327.89	-4.73782	0.268114	2.97557e-70	5.78366e-67	103448834	protein_coding	NC_041802.1	XM_008388100.3	XP_008386322.2	CASP-like protein 1F2	GO:0003674,GO:0005488,GO:0048037,GO:0051536,GO:0051540	-	-	-	-
LOC114824255	2	4	65	32	27.5964	3.90026	0.982837	2.07147e-06	3.15086e-05	114824255	snRNA	NC_041791.1	XR_003772394.1		U2 spliceosomal RNA	NA	NA	NA	NA	NA
LOC103454623	84	101	1	0	43.2327	-6.26304	1.50615	2.01211e-06	3.07087e-05	103454623	protein_coding	NC_041794.1	XM_017337250.2	XP_017192739.1	uncharacterized LOC103454623, transcript variant X1	-	-	-	-	-
LOC103413935	0	0	29	19	12.9753	5.8979	1.80622	2.28338e-05	0.000252173	103413935	protein_coding	NC_041800.1	XM_008352365.2	XP_008350587.1	WAT1-related protein At1g09380-like	GO:0003674,GO:0005215,GO:0005575,GO:0005622,GO:0005623,GO:0005737,GO:0005886,GO:0005887,GO:0005938,GO:0006810,GO:0007154,GO:0007165,GO:0008150,GO:0009719,GO:0009725,GO:0009733,GO:0009734,GO:0009755,GO:0009987,GO:0010033,GO:0016020,GO:0016021,GO:0022857,GO:0023052,GO:0031224,GO:0031226,GO:0032870,GO:0042221,GO:0044424,GO:0044425,GO:0044444,GO:0044459,GO:0044464,GO:0050789,GO:0050794,GO:0050896,GO:…	-	-	-	-
LOC103447987	0	1	29	15	12.1298	3.76366	2.18628	0.000773461	0.00503648	103447987	protein_coding	NC_041799.1	XM_008387218.3	XP_008385440.2	stress-response A/B barrel domain-containing protein At5g22580	GO:0005575,GO:0005622,GO:0005623,GO:0005737,GO:0009507,GO:0009536,GO:0043226,GO:0043227,GO:0043229,GO:0043231,GO:0044424,GO:0044444,GO:0044464	-	-	-	-
LOC103450515	0	2	29	16	12.6641	3.25501	1.82282	0.000707863	0.00467048	103450515	protein_coding	NC_041800.1	XM_008389879.3	XP_008388101.1	uncharacterized LOC103450515	-	-	-	-	-
LOC108170352	0	0	29	19	12.9753	5.8979	1.80622	2.28338e-05	0.000252173	108170352	lncRNA	NC_041793.1	XR_003773485.1		uncharacterized LOC108170352	NA	NA	NA	NA	NA
LOC108171499	0	0	29	25	14.6311	6.14935	1.71065	9.99471e-06	0.000123794	108171499	lncRNA	NC_041804.1	XR_003770369.1		uncharacterized LOC108171499	NA	NA	NA	NA	NA
LOC108172495	0	0	29	37	17.9425	6.50734	1.61091	2.64087e-06	3.89926e-05	108172495	lncRNA	NC_041791.1	XR_003772270.1		uncharacterized LOC108172495	NA	NA	NA	NA	NA
LOC114823837	0	1	29	14	11.8539	3.67295	2.20014	0.000882098	0.00560702	114823837	protein_coding	NC_041791.1	XM_029099274.1	XP_028955107.1	uncharacterized LOC114823837, transcript variant X1	-	-	ko:K13095	-	-
LOC114826409	0	1	29	41	19.3046	5.14636	1.79941	6.18144e-05	0.000590416	114826409	protein_coding	NC_041796.1	XM_029106548.1	XP_028962381.1	GDSL esterase/lipase EXL3-like	-	-	-	-	-
LOC114826949	0	0	29	27	15.183	6.21952	1.6875	7.79833e-06	9.99097e-05	114826949	protein_coding	NC_041797.1	XM_029107982.1	XP_028963815.1	L-ascorbate oxidase homolog	-	-	-	-	-
LOC103448895	23	24	359	287	185.739	3.98468	0.381829	6.56972e-26	1.54116e-23	103448895	protein_coding	NC_041793.1	XM_008388153.3	XP_008386375.1	tryptophan aminotransferase-related protein 3-like	-	-	-	-	-
LOC103427796	237	95	7	12	77.3315	-3.69989	0.584262	2.90868e-11	1.38376e-09	103427796	protein_coding	NC_041795.1	XM_008365879.3	XP_008364101.2	ABC transporter G family member 6-like	GO:0003674,GO:0003824,GO:0005215,GO:0005575,GO:0005623,GO:0005886,GO:0006725,GO:0006810,GO:0007275,GO:0008150,GO:0008152,GO:0009058,GO:0009555,GO:0009605,GO:0009607,GO:0009624,GO:0009653,GO:0009698,GO:0009699,GO:0009987,GO:0010208,GO:0010345,GO:0010927,GO:0015399,GO:0015405,GO:0016020,GO:0016021,GO:0016043,GO:0016462,GO:0016787,GO:0016817,GO:0016818,GO:0016887,GO:0017111,GO:0019438,GO:0019748,GO:…	-	ko:K05681	ko01523,ko02010,ko04976,map01523,map02010,map04976	-
LOC103433227	9	5	163	145	86.5734	4.6296	0.552528	2.06601e-17	2.23985e-15	103433227	lncRNA	NC_041792.1	XR_529100.3		uncharacterized LOC103433227	NA	NA	NA	NA	NA
LOC103409510	49	48	0	0	22.2435	-6.61915	1.55832	1.29735e-06	2.09902e-05	103409510	lncRNA	NC_041794.1	XR_525176.3		uncharacterized LOC103409510	NA	NA	NA	NA	NA
LOC103437871	49	24	0	1	16.3197	-4.22855	2.09131	0.000378924	0.0027749	103437871	protein_coding	NC_041794.1	XM_008376386.3	XP_008374608.1	UDP-glycosyltransferase 83A1-like, transcript variant X2	-	-	-	-	-
LOC114819911	49	21	0	0	15.2688	-5.953	1.74924	1.65994e-05	0.000192378	114819911	lncRNA	NC_041800.1	XR_003767198.1		uncharacterized LOC114819911	NA	NA	NA	NA	NA
LOC103428468	3	1	78	54	36.5595	5.01013	0.914715	9.52805e-09	2.66746e-07	103428468	lncRNA	NC_041795.1	XR_003774848.1		uncharacterized LOC103428468, transcript variant X6	NA	NA	NA	NA	NA
LOC103402356	48	28	0	0	16.8762	-6.15849	1.67129	7.97357e-06	0.000101867	103402356	protein_coding	NC_041803.1	XM_029093555.1	XP_028949388.1	uncharacterized LOC103402356	GO:0005575,GO:0005622,GO:0005623,GO:0005634,GO:0005737,GO:0005739,GO:0009507,GO:0009536,GO:0009579,GO:0043226,GO:0043227,GO:0043229,GO:0043231,GO:0044424,GO:0044444,GO:0044464	-	ko:K02437	ko00260,ko00630,ko01100,ko01110,ko01130,ko01200,map00260,map00630,map01100,map01110,map01130,map01200	M00532
LOC103425603	48	52	0	0	23.0759	-6.67284	1.55081	1.04742e-06	1.74713e-05	103425603	lncRNA	NC_041804.1	XR_003770224.1		uncharacterized LOC103425603, transcript variant X1	NA	NA	NA	NA	NA
LOC103431369	48	23	0	1	15.8605	-4.13878	2.1121	0.000437227	0.00311787	103431369	lncRNA	NC_041802.1	XR_528869.3		uncharacterized LOC103431369	NA	NA	NA	NA	NA
LOC103439120	1	0	47	94	38.6721	6.3831	1.47944	1.14628e-06	1.89045e-05	103439120	protein_coding	NC_041795.1	XM_017333086.2	XP_017188575.1	uncharacterized LOC103439120	-	-	-	-	-
LOC103421509	0	0	28	15	11.6049	5.62807	1.92045	4.88053e-05	0.000483117	103421509	protein_coding	NC_041793.1	XR_003773631.1		probable pectinesterase 48, transcript variant X3	NA	NA	NA	NA	NA
LOC103426658	0	0	28	19	12.7087	5.85484	1.82202	2.58177e-05	0.000280459	103426658	lncRNA	NC_041790.1	XR_003766596.1		uncharacterized LOC103426658	NA	NA	NA	NA	NA
LOC103447318	0	0	28	10	10.2251	5.23779	2.09573	0.000122388	0.00105761	103447318	lncRNA	NC_041795.1	XR_531044.2		uncharacterized LOC103447318	NA	NA	NA	NA	NA
LOC103447764	0	0	28	31	16.0202	6.31571	1.65903	5.50343e-06	7.35556e-05	103447764	protein_coding	NC_041791.1	XM_008386963.3	XP_008385185.2	3-ketoacyl-CoA synthase 12-like	GO:0005575,GO:0005622,GO:0005623,GO:0005737,GO:0005783,GO:0006950,GO:0008150,GO:0009266,GO:0009314,GO:0009409,GO:0009416,GO:0009628,GO:0012505,GO:0043226,GO:0043227,GO:0043229,GO:0043231,GO:0044424,GO:0044444,GO:0044464,GO:0050896	2.3.1.199	ko:K15397	ko00062,ko01110,map00062,map01110	M00415
LOC103448330	0	0	28	19	12.7087	5.85484	1.82202	2.58177e-05	0.000280459	103448330	protein_coding	NC_041799.1	XM_029088850.1	XP_028944683.1	uncharacterized LOC103448330, transcript variant X2	NA	NA	NA	NA	NA
LOC108174117	0	0	28	21	13.2606	5.94994	1.78343	1.92839e-05	0.000218102	108174117	lncRNA	NC_041789.1	XR_001790886.2		uncharacterized LOC108174117	NA	NA	NA	NA	NA
LOC114824440	0	0	28	29	15.4682	6.25339	1.67709	6.90649e-06	8.99662e-05	114824440	lncRNA	NC_041792.1	XR_003772766.1		uncharacterized LOC114824440	NA	NA	NA	NA	NA
LOC114827026	0	0	28	18	12.4327	5.80324	1.84374	3.00606e-05	0.000320662	114827026	lncRNA	NC_041797.1	XR_003776259.1		uncharacterized LOC114827026	NA	NA	NA	NA	NA
LOC103439059	51	124	723	402	345.983	1.95314	1.01678	0.000601675	0.00407892	103439059	protein_coding	NC_041805.1	XM_029097648.1	XP_028953481.1	inositol oxygenase 1-like, transcript variant X1	GO:0003674,GO:0003824,GO:0008150,GO:0008152,GO:0016491,GO:0016701,GO:0050113,GO:0055114	1.13.99.1	ko:K00469	ko00053,ko00562,map00053,map00562	-
LOC103433106	34	4	494	320	227.883	4.179	1.31183	2.51526e-05	0.00027422	103433106	protein_coding	NC_041792.1	XM_008371330.3	XP_008369552.1	S-adenosylmethionine synthase 3, transcript variant X1	GO:0000003,GO:0000902,GO:0000904,GO:0003006,GO:0003674,GO:0003824,GO:0004478,GO:0005488,GO:0005507,GO:0005575,GO:0005622,GO:0005623,GO:0005634,GO:0005737,GO:0005829,GO:0005886,GO:0005911,GO:0008150,GO:0009506,GO:0009653,GO:0009826,GO:0009856,GO:0009860,GO:0009932,GO:0009987,GO:0016020,GO:0016043,GO:0016049,GO:0016740,GO:0016765,GO:0022414,GO:0030054,GO:0030154,GO:0032501,GO:0032502,GO:0032989,GO:…	2.5.1.6	ko:K00789	ko00270,ko01100,ko01110,ko01230,map00270,map01100,map01110,map01230	M00034,M00035,M00368,M00609
LOC103423396	23	24	346	241	169.579	3.84081	0.398239	1.68068e-22	2.96978e-20	103423396	protein_coding	NC_041800.1	XM_008361469.3	XP_008359691.2	probable protein phosphatase 2C 38	GO:0002831,GO:0002832,GO:0003674,GO:0003824,GO:0005575,GO:0005622,GO:0005623,GO:0005737,GO:0005886,GO:0006793,GO:0006796,GO:0008150,GO:0008152,GO:0009987,GO:0016020,GO:0016311,GO:0016787,GO:0016788,GO:0016791,GO:0031347,GO:0031348,GO:0032101,GO:0032102,GO:0042578,GO:0043900,GO:0043901,GO:0044237,GO:0044424,GO:0044464,GO:0048519,GO:0048583,GO:0048585,GO:0048831,GO:0050789,GO:0050793,GO:0051093,GO:…	3.1.3.43	ko:K01102	-	-
LOC103407734	6	1	117	101	60.5305	5.06347	0.715511	4.81007e-13	3.0229e-11	103407734	protein_coding	NC_041790.1	XM_029109945.1	XP_028965778.1	TMV resistance protein N-like	-	-	-	-	-
LOC103416896	47	130	0	3	43.8521	-5.28836	1.04343	7.02035e-08	1.57882e-06	103416896	protein_coding	NC_041804.1	XM_029096355.1	XP_028952188.1	phosphoenolpyruvate carboxylase kinase 1-like	GO:0003674,GO:0003824,GO:0004672,GO:0004674,GO:0004683,GO:0005488,GO:0005515,GO:0005516,GO:0005575,GO:0005622,GO:0005623,GO:0005634,GO:0005737,GO:0006464,GO:0006468,GO:0006793,GO:0006796,GO:0006807,GO:0007154,GO:0007165,GO:0008150,GO:0008152,GO:0009314,GO:0009416,GO:0009628,GO:0009636,GO:0009931,GO:0009987,GO:0010033,GO:0010243,GO:0010857,GO:0014070,GO:0016301,GO:0016310,GO:0016740,GO:0016772,GO:…	2.7.11.17	ko:K04515,ko:K08794	ko04012,ko04020,ko04024,ko04066,ko04114,ko04217,ko04261,ko04310,ko04360,ko04713,ko04720,ko04722,ko04725,ko04728,ko04740,ko04745,ko04750,ko04911,ko04912,ko04916,ko04921,ko04922,ko04925,ko04934,ko04971,ko05031,ko05152,ko05200,ko05205,ko05214,map04012,map04020,map04024,map04066,map04114,map04217,map04261,map04310,map04360,map04713,map04720,map04722,map04725,map04728,map04740,map04745,map04750,map049…	-
LOC103422599	47	22	0	0	15.1253	-5.94015	1.75035	1.70205e-05	0.000196006	103422599	protein_coding	NC_041793.1	XM_008360660.3	XP_008358882.2	oxalate--CoA ligase-like	-	6.2.1.8	ko:K12261,ko:K22133	ko00630,ko01100,ko04146,map00630,map01100,map04146	-
LOC103434410	47	66	0	0	26.4916	-6.87006	1.52902	4.71622e-07	8.61328e-06	103434410	lncRNA	NW_021638980.1	XR_529257.3		uncharacterized LOC103434410	NA	NA	NA	NA	NA
LOC114826055	10	3	169	161	92.2726	4.8426	0.56426	3.5093e-18	4.14294e-16	114826055	lncRNA	NC_041795.1	XR_003774880.1		uncharacterized LOC114826055	NA	NA	NA	NA	NA
LOC103425932	7	3	129	118	69.1388	4.76843	0.627469	1.07176e-14	8.40486e-13	103425932	protein_coding	NC_041805.1	XM_008364027.3	XP_008362249.2	putative dehydration-responsive element-binding protein 2H	GO:0001067,GO:0003674,GO:0003676,GO:0003677,GO:0003700,GO:0005488,GO:0005575,GO:0005622,GO:0005623,GO:0005634,GO:0006355,GO:0008150,GO:0009889,GO:0009891,GO:0009893,GO:0010468,GO:0010556,GO:0010557,GO:0010604,GO:0010628,GO:0019219,GO:0019222,GO:0031323,GO:0031325,GO:0031326,GO:0031328,GO:0043226,GO:0043227,GO:0043229,GO:0043231,GO:0043565,GO:0044212,GO:0044424,GO:0044464,GO:0045893,GO:0045935,GO:…	-	-	-	-
LOC103446636	79	86	1	2	38.9053	-5.17216	0.988017	3.21006e-08	7.9411e-07	103446636	protein_coding	NC_041796.1	XM_008385771.2	XP_008383993.1	protein WHAT'S THIS FACTOR 1 homolog, chloroplastic	-	-	-	-	-
LOC103446072	8	9	142	142	80.9787	4.22317	0.535634	1.09908e-15	9.71044e-14	103446072	protein_coding	NC_041798.1	XM_008385128.3	XP_008383350.1	subtilisin-like protease SBT2.2, transcript variant X1	GO:0003674,GO:0003824,GO:0004175,GO:0004252,GO:0006508,GO:0006807,GO:0008150,GO:0008152,GO:0008233,GO:0008236,GO:0016787,GO:0017171,GO:0019538,GO:0043170,GO:0044238,GO:0070011,GO:0071704,GO:0140096,GO:1901564	-	-	-	-
LOC103434716	178	119	5	1	68.1095	-5.15889	0.730387	5.16537e-13	3.20913e-11	103434716	lncRNA	NC_041791.1	XR_003772072.1		uncharacterized LOC103434716, transcript variant X6	NA	NA	NA	NA	NA
LOC103425256	272	100	9	7	84.808	-4.11164	0.584452	5.47631e-13	3.37917e-11	103425256	protein_coding	NC_041795.1	XM_029105704.1	XP_028961537.1	receptor-like protein EIX1	NA	NA	NA	NA	NA
LOC103427086	6	3	115	119	65.4811	4.82811	0.649366	3.68253e-14	2.79134e-12	103427086	protein_coding	NC_041791.1	XM_008365153.3	XP_008363375.2	uncharacterized LOC103427086	-	-	-	-	-
LOC103435313	3023	1782	128	186	1153.1	-3.62234	0.278136	2.73211e-39	1.42973e-36	103435313	protein_coding	NC_041793.1	XM_008373699.3	XP_008371921.2	zinc transporter 1-like	GO:0000041,GO:0003674,GO:0005215,GO:0005385,GO:0005575,GO:0005623,GO:0005886,GO:0006810,GO:0006811,GO:0006812,GO:0006829,GO:0008150,GO:0008324,GO:0015075,GO:0015318,GO:0016020,GO:0022857,GO:0022890,GO:0030001,GO:0034220,GO:0044464,GO:0046873,GO:0046915,GO:0051179,GO:0051234,GO:0055085,GO:0070838,GO:0071577,GO:0071944,GO:0072509,GO:0072511,GO:0098655,GO:0098660,GO:0098662	-	ko:K14709	-	-
LOC103427372	45	51	626	504	328.205	3.76603	0.322724	6.27953e-32	2.22566e-29	103427372	protein_coding	NC_041791.1	XM_029100308.1	XP_028956141.1	probable solanesyl-diphosphate synthase 3, chloroplastic	GO:0003674,GO:0003824,GO:0005575,GO:0005622,GO:0005623,GO:0005737,GO:0006732,GO:0008150,GO:0008152,GO:0009058,GO:0009108,GO:0009507,GO:0009532,GO:0009536,GO:0009570,GO:0009987,GO:0010236,GO:0016740,GO:0016765,GO:0042180,GO:0042181,GO:0043226,GO:0043227,GO:0043229,GO:0043231,GO:0044237,GO:0044249,GO:0044281,GO:0044283,GO:0044422,GO:0044424,GO:0044434,GO:0044435,GO:0044444,GO:0044446,GO:0044464,GO:…	2.5.1.84,2.5.1.85	ko:K05356	ko00900,ko01110,map00900,map01110	-
LOC103412614	46	35	0	2	18.8346	-4.22767	1.52397	7.10952e-05	0.000667579	103412614	protein_coding	NC_041798.1	XM_029109342.1	XP_028965175.1	probable LRR receptor-like serine/threonine-protein kinase At1g53440	-	-	-	-	-
LOC114821167	46	39	0	0	19.3159	-6.39489	1.60371	3.22554e-06	4.62208e-05	114821167	lncRNA	NC_041802.1	XR_003768583.1		uncharacterized LOC114821167, transcript variant X1	NA	NA	NA	NA	NA
LOC103412238	0	0	27	27	14.6497	6.15235	1.70921	9.86975e-06	0.000122414	103412238	protein_coding	NC_041798.1	XM_029109956.1	XP_028965789.1	uncharacterized LOC103412238, transcript variant X2	-	-	-	-	-
LOC103415366	0	2	27	25	14.6144	3.81388	1.69455	0.000229354	0.00181377	103415366	protein_coding	NC_041802.1	XM_008353705.3	XP_008351927.1	probable calcium-binding protein CML27	GO:0003674,GO:0005488,GO:0005509,GO:0005575,GO:0005622,GO:0005623,GO:0005737,GO:0005773,GO:0005886,GO:0016020,GO:0043167,GO:0043169,GO:0043226,GO:0043227,GO:0043229,GO:0043231,GO:0044424,GO:0044444,GO:0044464,GO:0046872,GO:0071944	-	ko:K13448	ko04626,map04626	-
LOC103420748	0	5	27	18	13.4577	1.74436	1.35418	0.00452244	0.0214286	103420748	protein_coding	NC_041795.1	XM_029105988.1	XP_028961821.1	uncharacterized LOC103420748	NA	NA	NA	NA	NA
LOC103421585	0	1	27	25	14.3561	4.36456	2.04993	0.000298245	0.00226257	103421585	protein_coding	NC_041797.1	XM_029107645.1	XP_028963478.1	triacylglycerol lipase 2-like	GO:0002213,GO:0003674,GO:0003824,GO:0006950,GO:0006952,GO:0008150,GO:0016298,GO:0016787,GO:0016788,GO:0050896	3.1.1.13,3.1.1.3	ko:K01052,ko:K14452	ko00100,ko00561,ko01100,ko04142,ko04975,ko04979,map00100,map00561,map01100,map04142,map04975,map04979	M00098
LOC103436285	0	1	27	31	16.0118	4.68162	1.95592	0.000167691	0.00138447	103436285	protein_coding	NC_041793.1	XM_008374711.2	XP_008372933.2	pathogenesis-related protein 1-like	-	-	ko:K13449	ko04016,ko04075,ko04626,map04016,map04075,map04626	-
LOC114820762	0	1	27	12	10.7687	3.32009	2.22899	0.00142829	0.00832978	114820762	snRNA	NC_041801.1	XR_003768240.1		U2 spliceosomal RNA	NA	NA	NA	NA	NA
LOC114826907	0	0	27	39	17.9612	6.50439	1.6143	2.72692e-06	4.00891e-05	114826907	protein_coding	NC_041797.1	XM_029107799.1	XP_028963632.1	uncharacterized LOC114826907	GO:0003674,GO:0003824,GO:0004672,GO:0004674,GO:0004675,GO:0004888,GO:0005488,GO:0005515,GO:0005575,GO:0005623,GO:0005886,GO:0006464,GO:0006468,GO:0006793,GO:0006796,GO:0006807,GO:0007154,GO:0007165,GO:0007166,GO:0007167,GO:0007178,GO:0008150,GO:0008152,GO:0009987,GO:0016020,GO:0016301,GO:0016310,GO:0016740,GO:0016772,GO:0016773,GO:0019199,GO:0019538,GO:0019899,GO:0019900,GO:0019901,GO:0023052,GO:…	-	-	-	-
LOC114827674	78	49	1	0	28.5945	-5.5929	1.65951	1.93871e-05	0.000218996	114827674	protein_coding	NC_041798.1	XM_029109891.1	XP_028965724.1	nuclear pore complex protein NUP160-like	GO:0005575,GO:0005622,GO:0005623,GO:0005634,GO:0005635,GO:0005643,GO:0006403,GO:0006405,GO:0006406,GO:0006611,GO:0006810,GO:0006886,GO:0006913,GO:0006950,GO:0008104,GO:0008150,GO:0008152,GO:0009266,GO:0009409,GO:0009628,GO:0009719,GO:0009725,GO:0009733,GO:0010033,GO:0010467,GO:0012505,GO:0015031,GO:0015833,GO:0015931,GO:0016020,GO:0016973,GO:0031090,GO:0031503,GO:0031965,GO:0031967,GO:0031975,GO:…	-	ko:K14303	ko03013,map03013	M00427
LOC103423917	7	13	127	94	64.5659	3.57391	0.588413	1.01233e-10	4.40764e-09	103423917	protein_coding	NC_041791.1	XM_029099870.1	XP_028955703.1	uncharacterized LOC103423917	-	-	-	-	-
LOC103435914	16	14	244	219	132.322	4.1489	0.431663	2.84177e-22	4.89432e-20	103435914	protein_coding	NC_041793.1	XM_008374347.3	XP_008372569.1	dCTP pyrophosphatase 1-like	-	3.6.1.12	ko:K16904	ko00240,ko01100,map00240,map01100	-
LOC103412814	588	470	23	29	253.675	-4.04817	0.35055	3.16033e-31	1.06171e-28	103412814	protein_coding	NC_041799.1	XM_029088208.1	XP_028944041.1	putative disease resistance RPP13-like protein 1	GO:0002376,GO:0005575,GO:0005623,GO:0005886,GO:0006950,GO:0006952,GO:0006955,GO:0007154,GO:0007165,GO:0008150,GO:0008219,GO:0009626,GO:0009987,GO:0012501,GO:0016020,GO:0023052,GO:0033554,GO:0034050,GO:0044464,GO:0045087,GO:0050789,GO:0050794,GO:0050896,GO:0051716,GO:0065007,GO:0071944	-	ko:K19613	ko04014,map04014	-
LOC103453433	127	77	3	7	48.1366	-3.9029	0.704651	3.3052e-09	1.03858e-07	103453433	protein_coding	NC_041790.1	XM_029094338.1	XP_028950171.1	rust resistance kinase Lr10-like, transcript variant X1	-	-	-	-	-
LOC103449788	45	37	0	0	18.5984	-6.33161	1.61929	4.12455e-06	5.75871e-05	103449788	lncRNA	NC_041798.1	XR_003776664.1		uncharacterized LOC103449788, transcript variant X4	NA	NA	NA	NA	NA
LOC103439067	9	4	151	117	75.3888	4.53069	0.584008	3.18276e-15	2.6649e-13	103439067	protein_coding	NC_041791.1	XM_008377619.3	XP_008375841.2	ABC transporter G family member 15-like	GO:0003674,GO:0003824,GO:0005215,GO:0005575,GO:0005623,GO:0005886,GO:0006810,GO:0008150,GO:0009628,GO:0015399,GO:0015405,GO:0016020,GO:0016021,GO:0016462,GO:0016787,GO:0016817,GO:0016818,GO:0016887,GO:0017111,GO:0022804,GO:0022857,GO:0031224,GO:0042623,GO:0042626,GO:0043492,GO:0044425,GO:0044464,GO:0050896,GO:0051179,GO:0051234,GO:0055085,GO:0071944,GO:0080167	-	-	-	-
LOC103414674	1	1	44	48	25.4366	5.19561	1.2341	1.96253e-06	3.00362e-05	103414674	protein_coding	NC_041804.1	XM_008353037.3	XP_008351259.1	uncharacterized LOC103414674, transcript variant X2	-	-	-	-	-
LOC103441430	599	185	24	10	177.287	-4.12035	0.500177	6.07209e-17	6.23524e-15	103441430	protein_coding	NC_041797.1	XM_008380109.3	XP_008378331.1	zinc transporter 8-like, transcript variant X2	GO:0000041,GO:0003674,GO:0005215,GO:0005385,GO:0005575,GO:0005623,GO:0005886,GO:0006810,GO:0006811,GO:0006812,GO:0006829,GO:0008150,GO:0008324,GO:0015075,GO:0015318,GO:0016020,GO:0022857,GO:0022890,GO:0030001,GO:0034220,GO:0044464,GO:0046873,GO:0046915,GO:0051179,GO:0051234,GO:0055085,GO:0070838,GO:0071577,GO:0071944,GO:0072509,GO:0072511,GO:0098655,GO:0098660,GO:0098662	-	ko:K14709	-	-
LOC103410648	0	0	26	7	8.86399	4.72761	2.28795	0.000309297	0.00233276	103410648	lncRNA	NC_041793.1	XR_525380.3		uncharacterized LOC103410648	NA	NA	NA	NA	NA
LOC103410677	0	0	26	40	17.9705	6.50234	1.61648	2.78443e-06	4.08684e-05	103410677	protein_coding	NW_021638542.1	XM_008349354.3	XP_008347576.2	uncharacterized LOC103410677, transcript variant X1	-	-	-	-	-
LOC103433516	0	1	26	42	18.7807	5.07067	1.83103	7.50954e-05	0.000699348	103433516	protein_coding	NC_041795.1	XR_003774816.1		uncharacterized LOC103433516, transcript variant X7	NA	NA	NA	NA	NA
LOC103443105	0	1	26	15	11.33	3.53956	2.20871	0.00105195	0.00650987	103443105	protein_coding	NC_041804.1	XM_008381890.3	XP_008380112.1	uncharacterized LOC103443105	-	-	-	-	-
LOC103445140	0	0	26	35	16.5907	6.37187	1.6463	4.53624e-06	6.25254e-05	103445140	protein_coding	NC_041798.1	XM_008384126.3	XP_008382348.2	fatty acyl-CoA reductase 3-like	GO:0003674,GO:0003824,GO:0005575,GO:0005622,GO:0005623,GO:0005737,GO:0005886,GO:0006139,GO:0006163,GO:0006637,GO:0006725,GO:0006732,GO:0006753,GO:0006790,GO:0006793,GO:0006796,GO:0006807,GO:0006950,GO:0006970,GO:0008150,GO:0008152,GO:0009058,GO:0009117,GO:0009150,GO:0009259,GO:0009507,GO:0009536,GO:0009611,GO:0009628,GO:0009651,GO:0009698,GO:0009699,GO:0009987,GO:0010345,GO:0016020,GO:0016491,GO:…	1.2.1.84	ko:K13356	ko00073,ko04146,ko04212,map00073,map04146,map04212	-
LOC108174603	0	0	26	22	13.0033	5.912	1.79612	2.14932e-05	0.000239604	108174603	lncRNA	NC_041790.1	XR_003777012.1		uncharacterized LOC108174603	NA	NA	NA	NA	NA
LOC108175205	0	1	26	12	10.5021	3.2374	2.2295	0.0015898	0.00906952	108175205	lncRNA	NC_041798.1	XR_003776755.1		uncharacterized LOC108175205, transcript variant X2	NA	NA	NA	NA	NA
LOC114821638	0	0	26	30	15.2109	6.22082	1.68807	7.80407e-06	9.99362e-05	114821638	protein_coding	NC_041803.1	XM_029094592.1	XP_028950425.1	uncharacterized LOC114821638	-	-	-	-	-
LOC114825523	0	0	26	26	14.1071	6.07936	1.73411	1.26317e-05	0.000151562	114825523	protein_coding	NC_041794.1	XM_029104264.1	XP_028960097.1	putative nuclease HARBI1	-	-	-	-	-
LOC103450685	100	50	2	2	34.0912	-4.61795	0.943956	1.29451e-07	2.74776e-06	103450685	lncRNA	NC_041800.1	XR_003767293.1		uncharacterized LOC103450685, transcript variant X7	NA	NA	NA	NA	NA
LOC103430621	44	16	0	1	13.2487	-3.51666	2.21214	0.00108789	0.00668859	103430621	protein_coding	NC_041801.1	XM_008368766.3	XP_008366988.2	F-box protein SKIP28-like	GO:0000003,GO:0003006,GO:0007275,GO:0008150,GO:0009790,GO:0009791,GO:0009793,GO:0010154,GO:0022414,GO:0032501,GO:0032502,GO:0048316,GO:0048608,GO:0048731,GO:0048856,GO:0061458	-	-	-	-
LOC103455695	5	4	97	116	59.9114	4.68092	0.660546	4.70097e-13	2.96805e-11	103455695	protein_coding	NC_041802.1	XM_029092538.1	XP_028948371.1	kinase-interacting family protein, transcript variant X1	-	-	-	-	-
LOC114824763	5	2	97	66	45.597	4.62272	0.755051	2.49769e-10	9.96587e-09	114824763	protein_coding	NC_041793.1	XM_029101992.1	XP_028957825.1	auxin-responsive protein SAUR50-like	-	-	ko:K14488	ko04075,map04075	-
LOC103418030	123	60	3	4	42.1136	-4.20451	0.783788	1.13094e-08	3.10523e-07	103418030	protein_coding	NC_041790.1	XM_029110052.1	XP_028965885.1	3-hydroxyisobutyryl-CoA hydrolase-like protein 3, mitochondrial, transcript variant X7	GO:0005575,GO:0005622,GO:0005623,GO:0005737,GO:0005829,GO:0016020,GO:0044424,GO:0044444,GO:0044464	3.1.2.4	ko:K05605	ko00280,ko00410,ko00640,ko01100,ko01200,map00280,map00410,map00640,map01100,map01200	M00013
LOC103403764	38	133	509	646	355.971	1.66129	1.12311	0.00297526	0.0151502	103403764	protein_coding	NC_041804.1	XM_029096418.1	XP_028952251.1	flowering-promoting factor 1-like protein 3	-	-	-	-	-
LOC103430479	9	5	147	78	63.8184	4.15433	0.620311	5.48255e-12	2.95428e-10	103430479	protein_coding	NC_041800.1	XM_008368623.3	XP_008366845.2	gamma conglutin 1-like	GO:0003674,GO:0003824,GO:0004175,GO:0004190,GO:0005488,GO:0005515,GO:0006508,GO:0006807,GO:0008150,GO:0008152,GO:0008233,GO:0009056,GO:0009057,GO:0016787,GO:0019538,GO:0030163,GO:0042802,GO:0043170,GO:0044238,GO:0070001,GO:0070011,GO:0071704,GO:0140096,GO:1901564,GO:1901565,GO:1901575	-	-	-	-
LOC103452445	6	0	109	97	57.0354	5.18443	0.764669	3.68303e-12	2.03291e-10	103452445	protein_coding	NC_041791.1	XM_008391934.3	XP_008390156.1	dirigent protein 22-like	-	-	-	-	-
LOC103403119	1	6	43	31	21.7704	2.87792	1.20182	0.000116356	0.00101321	103403119	protein_coding	NC_041804.1	XM_008341943.3	XP_008340165.2	deacetylvindoline O-acetyltransferase-like	GO:0003674,GO:0003824,GO:0005975,GO:0005984,GO:0005985,GO:0008150,GO:0008152,GO:0009311,GO:0009987,GO:0016740,GO:0016746,GO:0044237,GO:0044238,GO:0044262,GO:0071704	2.3.1.133	ko:K13065	ko00940,ko00941,ko00945,ko01100,ko01110,map00940,map00941,map00945,map01100,map01110	M00039
LOC103419614	1	0	43	13	15.2533	4.44502	2.07723	0.000288178	0.00219845	103419614	protein_coding	NC_041793.1	XM_029103291.1	XP_028959124.1	gibberellin 2-beta-dioxygenase 8-like, transcript variant X1	GO:0003674,GO:0003824,GO:0006082,GO:0006629,GO:0006720,GO:0006721,GO:0008150,GO:0008152,GO:0009685,GO:0009987,GO:0010817,GO:0016101,GO:0016491,GO:0016705,GO:0016706,GO:0019752,GO:0042445,GO:0043436,GO:0044237,GO:0044238,GO:0044255,GO:0044281,GO:0045543,GO:0051213,GO:0052635,GO:0055114,GO:0065007,GO:0065008,GO:0071704	1.14.11.13	ko:K04125	ko00904,ko01110,map00904,map01110	-
LOC103430397	1	0	43	15	15.8052	4.57711	2.03062	0.000224789	0.00178129	103430397	protein_coding	NC_041800.1	XM_008368536.3	XP_008366758.1	copper transporter 2-like	GO:0000003,GO:0000041,GO:0003006,GO:0003674,GO:0005215,GO:0005375,GO:0005575,GO:0006810,GO:0006811,GO:0006812,GO:0006825,GO:0007275,GO:0007276,GO:0008150,GO:0008324,GO:0009555,GO:0009987,GO:0015075,GO:0015318,GO:0016020,GO:0019953,GO:0022412,GO:0022414,GO:0022622,GO:0022857,GO:0022890,GO:0030001,GO:0030154,GO:0032501,GO:0032502,GO:0032504,GO:0034220,GO:0035434,GO:0044703,GO:0046873,GO:0046915,GO:…	-	ko:K14686	ko01524,ko04978,map01524,map04978	-
LOC103424228	1018	446	44	59	347.74	-3.47674	0.359006	6.24227e-23	1.17962e-20	103424228	protein_coding	NC_041802.1	XM_029092490.1	XP_028948323.1	glucomannan 4-beta-mannosyltransferase 9-like, transcript variant X1	GO:0000030,GO:0003674,GO:0003824,GO:0008150,GO:0008152,GO:0009292,GO:0009294,GO:0009605,GO:0009607,GO:0009617,GO:0009987,GO:0016740,GO:0016757,GO:0016758,GO:0019187,GO:0043207,GO:0044764,GO:0050896,GO:0051704,GO:0051707,GO:0051753,GO:0070085,GO:0097502	2.4.1.32	ko:K13680	-	-
LOC103427605	43	51	0	0	21.8131	-6.58066	1.56939	1.58145e-06	2.48324e-05	103427605	transcribed_pseudogene	NC_041794.1	XR_003774046.1		disease resistance protein RPM1-like	NA	NA	NA	NA	NA
LOC103428246	43	34	0	0	17.4216	-6.21861	1.65006	6.30013e-06	8.29812e-05	103428246	lncRNA	NC_041795.1	XR_003774767.1		uncharacterized LOC103428246, transcript variant X2	NA	NA	NA	NA	NA
LOC103436499	43	19	0	0	13.5468	-5.70352	1.84142	3.42414e-05	0.000356729	103436499	protein_coding	NC_041793.1	XM_008374934.3	XP_008373156.1	putative leucine-rich repeat receptor-like serine/threonine-protein kinase At2g14440	-	-	-	-	-
LOC103436594	43	20	0	0	13.8051	-5.74907	1.82176	2.99843e-05	0.000320225	103436594	protein_coding	NC_041793.1	XM_008375035.3	XP_008373257.3	uncharacterized LOC103436594	NA	NA	NA	NA	NA
GLB1	32	23	428	342	220.863	4.03394	0.358876	1.0615e-29	3.17424e-27	103444928	protein_coding	NW_021638448.1	NM_001294062.1	NP_001280991.1	galactosidase, beta 1	-	-	ko:K21893,ko:K21894	-	-
LOC103435140	5	14	95	51	44.0243	2.76654	0.821446	3.79057e-06	5.34174e-05	103435140	protein_coding	NC_041798.1	XM_008373527.2	XP_008371749.2	uncharacterized LOC103435140	-	-	-	-	-
LOC114823198	6	15	107	73	53.754	3.09327	0.691198	7.92497e-08	1.76188e-06	114823198	protein_coding	NW_021638681.1	XM_029098616.1	XP_028954449.1	uncharacterized LOC114823198, transcript variant X2	-	-	-	-	-
LOC103407082	0	6	25	28	15.9423	1.92172	1.32418	0.00248605	0.0130953	103407082	protein_coding	NC_041790.1	XM_029090875.1	XP_028946708.1	peroxidase 72, transcript variant X2	GO:0000003,GO:0003006,GO:0003674,GO:0003824,GO:0004601,GO:0005575,GO:0005618,GO:0005623,GO:0005975,GO:0005976,GO:0006725,GO:0007275,GO:0008150,GO:0008152,GO:0009056,GO:0009058,GO:0009505,GO:0009636,GO:0009698,GO:0009699,GO:0009791,GO:0009808,GO:0009809,GO:0009845,GO:0009987,GO:0010154,GO:0010383,GO:0016209,GO:0016491,GO:0016684,GO:0016998,GO:0019438,GO:0019748,GO:0022414,GO:0030312,GO:0032501,GO:…	1.11.1.7	ko:K00430	ko00940,ko01100,ko01110,map00940,map01100,map01110	-
LOC103409262	0	0	25	16	11.081	5.52744	1.95593	6.14259e-05	0.000587116	103409262	protein_coding	NC_041799.1	XM_029088673.1	XP_028944506.1	uncharacterized LOC103409262, transcript variant X2	GO:0000166,GO:0003674,GO:0003676,GO:0003677,GO:0005488,GO:0005515,GO:0005575,GO:0005622,GO:0005623,GO:0005634,GO:0005694,GO:0008150,GO:0008327,GO:0009628,GO:0009893,GO:0010369,GO:0010604,GO:0019219,GO:0019222,GO:0019899,GO:0031323,GO:0031325,GO:0036094,GO:0043226,GO:0043227,GO:0043228,GO:0043229,GO:0043231,GO:0043232,GO:0043565,GO:0044422,GO:0044424,GO:0044427,GO:0044446,GO:0044464,GO:0045935,GO:…	-	-	-	-
LOC103439651	0	1	25	16	11.3393	3.55443	2.20504	0.00102694	0.0063787	103439651	protein_coding	NC_041795.1	XM_017333303.2	XP_017188792.1	uncharacterized LOC103439651, transcript variant X1	GO:0005575,GO:0005622,GO:0005623,GO:0005737,GO:0009507,GO:0009534,GO:0009536,GO:0009579,GO:0031976,GO:0031984,GO:0043226,GO:0043227,GO:0043229,GO:0043231,GO:0044422,GO:0044424,GO:0044434,GO:0044435,GO:0044444,GO:0044446,GO:0044464	-	-	-	-
LOC103449806	0	0	25	9	9.14928	4.89567	2.21996	0.000229427	0.00181382	103449806	protein_coding	NC_041790.1	XM_008389126.3	XP_008387348.2	probable pectinesterase 53	GO:0005575,GO:0005618,GO:0005622,GO:0005623,GO:0005737,GO:0030312,GO:0044424,GO:0044464,GO:0071944	3.1.1.11	ko:K01051	ko00040,ko01100,map00040,map01100	M00081
LOC103451840	0	2	25	14	11.0457	2.7349	1.85225	0.00169759	0.00959153	103451840	protein_coding	NC_041801.1	XM_008391271.3	XP_008389493.1	HVA22-like protein c	GO:0001101,GO:0005575,GO:0005911,GO:0006950,GO:0006970,GO:0006972,GO:0008150,GO:0009414,GO:0009415,GO:0009506,GO:0009628,GO:0009651,GO:0009719,GO:0009725,GO:0009737,GO:0010033,GO:0010035,GO:0030054,GO:0033993,GO:0042221,GO:0042538,GO:0050896,GO:0055044,GO:0097305,GO:1901700	-	ko:K17279	-	-
LOC103453749	0	0	25	13	10.2531	5.29926	2.05506	0.000104014	0.000920607	103453749	protein_coding	NC_041802.1	XR_003768328.1		ubiquitin carboxyl-terminal hydrolase 12-like, transcript variant X3	NA	NA	NA	NA	NA
LOC108170295	0	0	25	26	13.8405	6.04119	1.74775	1.43242e-05	0.000169033	108170295	lncRNA	NC_041792.1	XR_003772730.1		uncharacterized LOC108170295, transcript variant X2	NA	NA	NA	NA	NA
LOC108171108	0	0	25	30	14.9443	6.18676	1.69952	8.83003e-06	0.000111242	108171108	lncRNA	NC_041795.1	XR_001787531.2		uncharacterized LOC108171108	NA	NA	NA	NA	NA
LOC108173803	0	2	25	35	16.8407	4.23518	1.56463	8.34866e-05	0.000764413	108173803	lncRNA	NC_041798.1	XR_003776661.1		uncharacterized LOC108173803, transcript variant X2	NA	NA	NA	NA	NA
LOC114819267	164	88	5	17	61.7042	-3.00938	0.672659	6.56166e-08	1.48673e-06	114819267	protein_coding	NC_041800.1	XM_029090271.1	XP_028946104.1	probable inactive leucine-rich repeat receptor-like protein kinase At3g03770, transcript variant X1	-	-	-	-	-
LOC103424027	21	16	289	360	184.751	4.34993	0.398064	3.68301e-28	9.82568e-26	103424027	protein_coding	NC_041801.1	XM_008362091.3	XP_008360313.2	pyruvate, phosphate dikinase, chloroplastic-like, transcript variant X2	GO:0005575,GO:0005622,GO:0005623,GO:0005634,GO:0005737,GO:0005829,GO:0009507,GO:0009532,GO:0009536,GO:0009570,GO:0043226,GO:0043227,GO:0043229,GO:0043231,GO:0044422,GO:0044424,GO:0044434,GO:0044435,GO:0044444,GO:0044446,GO:0044464	2.7.9.1	ko:K01006	ko00620,ko00710,ko00720,ko01100,ko01120,ko01200,map00620,map00710,map00720,map01100,map01120,map01200	M00169,M00171,M00172,M00173
LOC103445660	9	4	143	78	62.4935	4.23678	0.632067	5.60436e-12	3.01395e-10	103445660	protein_coding	NC_041798.1	XM_029109963.1	XP_028965796.1	long-chain-alcohol oxidase FAO2	GO:0003674,GO:0003824,GO:0005575,GO:0005622,GO:0005623,GO:0005737,GO:0005783,GO:0008150,GO:0008152,GO:0012505,GO:0016491,GO:0043226,GO:0043227,GO:0043229,GO:0043231,GO:0044424,GO:0044444,GO:0044464,GO:0055114	1.1.3.20	ko:K17756	-	-
LOC103422401	4	2	81	128	58.2392	5.18602	0.756323	2.17381e-12	1.25859e-10	103422401	protein_coding	NC_041795.1	XM_008360465.3	XP_008358687.2	probable inactive purple acid phosphatase 27	GO:0003674,GO:0003824,GO:0003993,GO:0006793,GO:0006796,GO:0008150,GO:0008152,GO:0009987,GO:0016311,GO:0016787,GO:0016788,GO:0016791,GO:0042578,GO:0044237	-	ko:K22390	-	-
LOC103452570	72	124	1	17	51.4546	-0.972849	1.24807	0.0397547	0.118632	103452570	protein_coding	NC_041802.1	XM_008392073.3	XP_008390295.1	mavicyanin-like	-	-	-	-	-
LOC103450046	38	64	492	482	288.358	3.42928	0.361094	3.32332e-22	5.58236e-20	103450046	protein_coding	NC_041800.1	XM_008389362.3	XP_008387584.2	phenylalanine ammonia-lyase 1	GO:0001101,GO:0003674,GO:0003824,GO:0006464,GO:0006508,GO:0006511,GO:0006725,GO:0006807,GO:0008150,GO:0008152,GO:0009056,GO:0009057,GO:0009058,GO:0009636,GO:0009698,GO:0009699,GO:0009719,GO:0009725,GO:0009739,GO:0009987,GO:0010033,GO:0010243,GO:0014070,GO:0016598,GO:0016829,GO:0016840,GO:0016841,GO:0019438,GO:0019538,GO:0019748,GO:0019941,GO:0030163,GO:0033993,GO:0036211,GO:0042221,GO:0042493,GO:…	4.3.1.24,4.3.1.25	ko:K10775,ko:K13064	ko00360,ko00940,ko01100,ko01110,map00360,map00940,map01100,map01110	M00039,M00137,M00350
LOC114821797	42	54	0	0	22.3872	-6.61741	1.56486	1.38276e-06	2.21339e-05	114821797	lncRNA	NC_041803.1	XR_003769604.1		uncharacterized LOC114821797, transcript variant X2	NA	NA	NA	NA	NA
LOC114823470	42	24	0	0	14.6375	-5.88399	1.76454	1.97192e-05	0.000222563	114823470	lncRNA	NW_021639000.1	XR_003771539.1		uncharacterized LOC114823470	NA	NA	NA	NA	NA
LOC103419701	3	4	68	55	34.9441	4.16177	0.810987	3.20256e-08	7.92977e-07	103419701	protein_coding	NW_021638658.1	XM_029098553.1	XP_028954386.1	aquaporin NIP1-1-like	GO:0001666,GO:0003674,GO:0005215,GO:0005342,GO:0005372,GO:0005575,GO:0005622,GO:0005623,GO:0005737,GO:0005783,GO:0005886,GO:0005887,GO:0006810,GO:0006811,GO:0006820,GO:0006833,GO:0006855,GO:0006950,GO:0008028,GO:0008150,GO:0008509,GO:0008514,GO:0009628,GO:0012505,GO:0012506,GO:0015075,GO:0015103,GO:0015105,GO:0015129,GO:0015250,GO:0015267,GO:0015318,GO:0015698,GO:0015700,GO:0015711,GO:0015718,GO:…	-	ko:K09874	-	-
LOC103420063	3	1	68	6	20.6474	3.56315	1.52836	0.000178632	0.00146369	103420063	protein_coding	NC_041789.1	XM_008358124.3	XP_008356346.2	18.1 kDa class I heat shock protein-like	GO:0005575,GO:0005622,GO:0005623,GO:0005737,GO:0006950,GO:0008150,GO:0009266,GO:0009408,GO:0009507,GO:0009536,GO:0009628,GO:0043226,GO:0043227,GO:0043229,GO:0043231,GO:0044424,GO:0044444,GO:0044464,GO:0050896	-	ko:K13993	ko04141,map04141	-
LOC103442187	111	1	1362	2	386.257	0.470743	1.28855	0.192167	0.36461	103442187	protein_coding	NC_041805.1	XM_008380955.3	XP_008379177.1	class I heat shock protein-like	-	-	ko:K13993	ko04141,map04141	-
LOC103441069	92	58	1134	1148	652.617	4.18131	0.271604	8.19249e-54	8.25682e-51	103441069	protein_coding	NC_041796.1	XM_008379763.3	XP_008377985.1	peamaclein	-	-	-	-	-
LOC108172204	95	86	2	0	41.8344	-5.71879	1.12597	6.29654e-08	1.43743e-06	108172204	lncRNA	NC_041803.1	XR_003769633.1		uncharacterized LOC108172204, transcript variant X2	NA	NA	NA	NA	NA
LOC103421996	49	97	618	265	272.805	2.6285	0.491258	3.12843e-10	1.2179e-08	103421996	protein_coding	NC_041798.1	XM_008360038.3	XP_008358260.2	uncharacterized LOC103421996	-	-	-	-	-
LOC103447330	648	664	28	36	319.109	-4.08219	0.341057	2.21124e-33	8.59604e-31	103447330	protein_coding	NC_041799.1	XM_029088173.1	XP_028944006.1	cinnamoyl-CoA reductase 1-like, transcript variant X1	-	-	-	-	-
LOC108173018	5	0	92	69	44.5751	5.0482	0.841488	5.36909e-10	1.96905e-08	108173018	lncRNA	NC_041793.1	XR_003773559.1		uncharacterized LOC108173018, transcript variant X2	NA	NA	NA	NA	NA
LOC103442495	33	57	426	550	286.712	3.61385	0.374522	1.16699e-22	2.13129e-20	103442495	protein_coding	NC_041797.1	XM_008381289.3	XP_008379511.2	cinnamoyl-CoA reductase-like SNL6	-	-	-	-	-
LOC103450272	24	50	319	309	188.062	3.22414	0.423367	1.42617e-15	1.23595e-13	103450272	protein_coding	NC_041800.1	XM_008389599.2	XP_008387821.2	NADPH-dependent aldo-keto reductase, chloroplastic-like, transcript variant X1	GO:0005575,GO:0005622,GO:0005623,GO:0005634,GO:0005737,GO:0005829,GO:0043226,GO:0043227,GO:0043229,GO:0043231,GO:0044424,GO:0044444,GO:0044464	1.1.1.2	ko:K00002	ko00010,ko00040,ko00561,ko00930,ko01100,ko01110,ko01120,ko01130,ko01220,map00010,map00040,map00561,map00930,map01100,map01110,map01120,map01130,map01220	M00014
LOC103433609	330	130	13	26	110.519	-3.12517	0.52786	6.7191e-11	3.06265e-09	103433609	protein_coding	NC_041792.1	XM_008371877.3	XP_008370099.1	dnaJ homolog subfamily B member 4-like	GO:0000226,GO:0001578,GO:0005575,GO:0005622,GO:0005623,GO:0005737,GO:0005856,GO:0005929,GO:0005930,GO:0006996,GO:0007010,GO:0007017,GO:0008150,GO:0009987,GO:0016043,GO:0022607,GO:0030030,GO:0030031,GO:0031514,GO:0032838,GO:0035082,GO:0036126,GO:0042995,GO:0043226,GO:0043228,GO:0043229,GO:0043232,GO:0044085,GO:0044422,GO:0044424,GO:0044430,GO:0044441,GO:0044444,GO:0044446,GO:0044463,GO:0044464,GO:…	-	ko:K09510	-	-
LOC103416592	76	63	933	150	321.699	1.69112	1.2922	0.00451031	0.0213923	103416592	protein_coding	NC_041804.1	XM_008354830.3	XP_008353052.2	bidirectional sugar transporter N3-like	GO:0000003,GO:0000139,GO:0001101,GO:0003006,GO:0003674,GO:0005215,GO:0005575,GO:0005622,GO:0005623,GO:0005737,GO:0005794,GO:0005886,GO:0005887,GO:0006810,GO:0006950,GO:0006970,GO:0007275,GO:0007568,GO:0008150,GO:0008515,GO:0008643,GO:0009628,GO:0009719,GO:0009725,GO:0009737,GO:0009751,GO:0009790,GO:0009791,GO:0009793,GO:0009987,GO:0010033,GO:0010150,GO:0010154,GO:0010431,GO:0012505,GO:0014070,GO:…	-	ko:K15382	-	-
LOC103421299	23	26	305	276	168.822	3.7683	0.385417	4.26116e-23	8.16581e-21	103421299	protein_coding	NC_041799.1	XM_029088645.1	XP_028944478.1	fatty acyl-CoA reductase 3-like	GO:0003674,GO:0003824,GO:0005575,GO:0005622,GO:0005623,GO:0005737,GO:0005783,GO:0006139,GO:0006163,GO:0006637,GO:0006725,GO:0006732,GO:0006753,GO:0006790,GO:0006793,GO:0006796,GO:0006807,GO:0008150,GO:0008152,GO:0009058,GO:0009117,GO:0009150,GO:0009259,GO:0009698,GO:0009699,GO:0009987,GO:0010025,GO:0010166,GO:0010345,GO:0012505,GO:0016491,GO:0016620,GO:0016903,GO:0019438,GO:0019637,GO:0019693,GO:…	1.2.1.84	ko:K13356	ko00073,ko04146,ko04212,map00073,map04146,map04212	-
LOC103404640	41	19	0	1	13.4209	-3.59429	2.19787	0.00096688	0.00606152	103404640	protein_coding	NC_041805.1	XM_008343568.3	XP_008341790.2	receptor-like protein kinase FERONIA	GO:0000003,GO:0001558,GO:0003674,GO:0003824,GO:0004672,GO:0005575,GO:0005618,GO:0005623,GO:0005886,GO:0005911,GO:0006464,GO:0006468,GO:0006793,GO:0006796,GO:0006807,GO:0006950,GO:0006952,GO:0007275,GO:0008150,GO:0008152,GO:0009506,GO:0009605,GO:0009607,GO:0009620,GO:0009719,GO:0009723,GO:0009725,GO:0009741,GO:0009787,GO:0009788,GO:0009791,GO:0009856,GO:0009966,GO:0009968,GO:0009987,GO:0010033,GO:…	-	-	-	-
LOC103418694	41	13	0	0	11.595	-5.2838	2.02316	9.82108e-05	0.000877672	103418694	protein_coding	NC_041797.1	XM_029107824.1	XP_028963657.1	uncharacterized LOC103418694, transcript variant X1	-	-	-	-	-
LOC103422624	41	41	0	0	18.8281	-6.34752	1.6172	3.93168e-06	5.52344e-05	103422624	lncRNA	NC_041799.1	XR_003766552.1		uncharacterized LOC103422624	NA	NA	NA	NA	NA
LOC114821006	41	82	0	0	29.4193	-7.0012	1.52802	3.07941e-07	5.90952e-06	114821006	protein_coding	NC_041802.1	XM_029092571.1	XP_028948404.1	protein EARLY FLOWERING 5-like, transcript variant X1	-	-	ko:K05747,ko:K12866	ko03040,ko04062,ko04144,ko04520,ko04530,ko04666,ko04810,ko05100,ko05130,ko05131,ko05132,ko05231,map03040,map04062,map04144,map04520,map04530,map04666,map04810,map05100,map05130,map05131,map05132,map05231	M00353
LOC114823046	41	10	0	0	10.8201	-5.04189	2.12865	0.000163886	0.00135883	114823046	lncRNA	NW_021638561.1	XR_003771201.1		uncharacterized LOC114823046, transcript variant X2	NA	NA	NA	NA	NA
LOC114826893	41	55	0	0	22.4446	-6.61901	1.56592	1.39018e-06	2.22265e-05	114826893	lncRNA	NC_041797.1	XR_003775892.1		uncharacterized LOC114826893	NA	NA	NA	NA	NA
LOC103406245	452	88	19	69	137.645	-0.742746	0.872791	0.0645983	0.168602	103406245	protein_coding	NC_041789.1	XM_008345247.3	XP_008343469.2	protein NTM1-like 9	-	-	-	-	-
LOC103438795	54	35	666	598	362.484	4.07184	0.308022	2.99232e-40	1.62854e-37	103438795	protein_coding	NC_041795.1	XM_029105361.1	XP_028961194.1	uncharacterized LOC103438795, transcript variant X4	-	-	-	-	-
LOC103417323	0	0	24	21	12.1941	5.77131	1.85103	3.22392e-05	0.000340168	103417323	protein_coding	NC_041791.1	XM_029099499.1	XP_028955332.1	THO complex subunit 3	GO:0000151,GO:0000346,GO:0000347,GO:0000445,GO:0005575,GO:0005622,GO:0005623,GO:0005634,GO:0006139,GO:0006396,GO:0006403,GO:0006405,GO:0006406,GO:0006611,GO:0006725,GO:0006807,GO:0006810,GO:0006886,GO:0006913,GO:0008104,GO:0008150,GO:0008152,GO:0009892,GO:0009987,GO:0010033,GO:0010267,GO:0010467,GO:0010468,GO:0010605,GO:0010608,GO:0010629,GO:0014070,GO:0015031,GO:0015833,GO:0015931,GO:0016070,GO:…	5.4.99.30	ko:K12880,ko:K13379	ko00520,ko03013,ko03040,map00520,map03013,map03040	M00406
LOC103446991	0	0	24	9	8.88265	4.80479	2.2482	0.000266251	0.00206136	103446991	protein_coding	NC_041798.1	XM_008386164.3	XP_008384386.2	protein DMR6-LIKE OXYGENASE 2-like	-	-	-	-	-
LOC103427183	5	3	90	83	48.6801	4.53601	0.708718	4.48053e-11	2.08417e-09	103427183	protein_coding	NC_041791.1	XM_029099769.1	XP_028955602.1	uncharacterized LOC103427183, transcript variant X2	-	-	-	-	-
LOC103418267	69	68	1	0	31.6946	-5.77345	1.60711	1.10894e-05	0.000135624	103418267	protein_coding	NC_041790.1	XM_029090453.1	XP_028946286.1	alpha-mannosidase-like	GO:0000323,GO:0003674,GO:0003824,GO:0004553,GO:0004559,GO:0005575,GO:0005622,GO:0005623,GO:0005737,GO:0005764,GO:0005773,GO:0005975,GO:0005996,GO:0006013,GO:0006464,GO:0006517,GO:0006807,GO:0008150,GO:0008152,GO:0009100,GO:0009987,GO:0015923,GO:0016787,GO:0016798,GO:0019318,GO:0019538,GO:0036211,GO:0043170,GO:0043226,GO:0043227,GO:0043229,GO:0043231,GO:0043412,GO:0044237,GO:0044238,GO:0044260,GO:…	3.2.1.24	ko:K01191	ko00511,map00511	-
LOC103420148	40	47	0	0	20.1771	-6.45564	1.595	2.63574e-06	3.8938e-05	103420148	lncRNA	NC_041794.1	XR_003774327.1		uncharacterized LOC103420148	NA	NA	NA	NA	NA
LOC103421168	40	47	0	1	20.4531	-4.85114	1.91084	0.000122757	0.0010604	103421168	lncRNA	NC_041796.1	XR_527204.3		uncharacterized LOC103421168, transcript variant X2	NA	NA	NA	NA	NA
LOC103413635	9	16	136	197	96.5656	3.88617	0.513115	9.07913e-15	7.2452e-13	103413635	protein_coding	NC_041799.1	XM_008352090.3	XP_008350312.1	non-specific lipid transfer protein GPI-anchored 2-like, transcript variant X1	GO:0003674,GO:0005488,GO:0005575,GO:0005623,GO:0005886,GO:0006810,GO:0006869,GO:0007275,GO:0008150,GO:0008289,GO:0010876,GO:0016020,GO:0031224,GO:0031225,GO:0031226,GO:0032501,GO:0032502,GO:0033036,GO:0042335,GO:0044425,GO:0044459,GO:0044464,GO:0046658,GO:0048856,GO:0051179,GO:0051234,GO:0071702,GO:0071944	-	-	-	-
LOC103438103	586	502	26	3	255.165	-4.28569	1.40345	3.66929e-05	0.000379131	103438103	protein_coding	NC_041794.1	XM_008376645.3	XP_008374867.2	probable S-adenosylmethionine-dependent methyltransferase At5g37990	-	-	-	-	-
LOC103445270	3	4	65	97	45.7343	4.59175	0.754453	3.06444e-10	1.19849e-08	103445270	protein_coding	NC_041793.1	XM_008384262.3	XP_008382484.3	D-aminoacyl-tRNA deacylase-like	GO:0002161,GO:0003674,GO:0003824,GO:0005575,GO:0005622,GO:0005623,GO:0005737,GO:0005829,GO:0006139,GO:0006399,GO:0006450,GO:0006725,GO:0006807,GO:0008150,GO:0008152,GO:0009987,GO:0016070,GO:0016787,GO:0016788,GO:0034641,GO:0034660,GO:0043170,GO:0044237,GO:0044238,GO:0044424,GO:0044444,GO:0044464,GO:0046483,GO:0051499,GO:0052689,GO:0065007,GO:0065008,GO:0071704,GO:0090304,GO:0106074,GO:0140098,GO:…	3.1.1.96	ko:K09716	-	-
LOC103412741	5	4	88	78	47.0254	4.30898	0.696225	1.45715e-10	6.13808e-09	103412741	protein_coding	NC_041805.1	XM_029097465.1	XP_028953298.1	E3 ubiquitin-protein ligase RMA1H1-like	GO:0001101,GO:0003674,GO:0003824,GO:0004842,GO:0005488,GO:0005515,GO:0005575,GO:0005622,GO:0005623,GO:0005737,GO:0005783,GO:0005789,GO:0006464,GO:0006508,GO:0006511,GO:0006515,GO:0006807,GO:0006810,GO:0006886,GO:0006950,GO:0006970,GO:0008104,GO:0008150,GO:0008152,GO:0009056,GO:0009057,GO:0009266,GO:0009409,GO:0009414,GO:0009415,GO:0009611,GO:0009628,GO:0009719,GO:0009723,GO:0009725,GO:0009987,GO:…	2.3.2.27	ko:K10666	ko04141,map04141	-
LOC114823098	2	7	52	84	39.2549	3.92104	0.798683	6.29235e-08	1.43743e-06	114823098	lncRNA	NW_021638603.1	XR_003771232.1		uncharacterized LOC114823098	NA	NA	NA	NA	NA
LOC103426403	1	0	39	38	21.0856	5.37404	1.71996	3.4481e-05	0.000358814	103426403	lncRNA	NC_041797.1	XR_003776252.1		uncharacterized LOC103426403	NA	NA	NA	NA	NA
LOC103454744	16	14	213	226	125.988	4.07323	0.436511	3.93854e-21	6.12431e-19	103454744	protein_coding	NC_041802.1	XM_008394342.3	XP_008392564.2	probable phospholipid hydroperoxide glutathione peroxidase	GO:0003674,GO:0003824,GO:0004601,GO:0004602,GO:0005575,GO:0005576,GO:0005622,GO:0005623,GO:0005737,GO:0005739,GO:0005829,GO:0005886,GO:0006950,GO:0006970,GO:0008150,GO:0008152,GO:0009507,GO:0009536,GO:0009628,GO:0009636,GO:0009651,GO:0009987,GO:0010035,GO:0010038,GO:0016020,GO:0016209,GO:0016491,GO:0016684,GO:0042221,GO:0043226,GO:0043227,GO:0043229,GO:0043231,GO:0044424,GO:0044444,GO:0044464,GO:…	1.11.1.9	ko:K00432	ko00480,ko00590,ko04918,map00480,map00590,map04918	-
LOC103405149	39	41	0	0	18.4263	-6.30882	1.62812	4.58747e-06	6.30794e-05	103405149	protein_coding	NC_041805.1	XM_008344115.3	XP_008342337.2	thioredoxin O2, mitochondrial-like	GO:0003674,GO:0003824,GO:0004791,GO:0005575,GO:0005622,GO:0005623,GO:0005737,GO:0005739,GO:0005759,GO:0006950,GO:0006979,GO:0008150,GO:0008152,GO:0009636,GO:0009987,GO:0015035,GO:0015036,GO:0016209,GO:0016491,GO:0016651,GO:0016667,GO:0016668,GO:0016671,GO:0019725,GO:0031974,GO:0033554,GO:0034599,GO:0042221,GO:0042592,GO:0043226,GO:0043227,GO:0043229,GO:0043231,GO:0043233,GO:0044422,GO:0044424,GO:…	-	ko:K03671	ko04621,ko05418,map04621,map05418	-
LOC103435548	39	22	0	0	13.5182	-5.71405	1.82932	3.235e-05	0.000341073	103435548	protein_coding	NC_041790.1	XM_029109061.1	XP_028964894.1	TMV resistance protein N-like	-	-	-	-	-
LOC103436943	39	36	0	0	17.1347	-6.18609	1.66046	7.12473e-06	9.2323e-05	103436943	lncRNA	NC_041794.1	XR_003774438.1		uncharacterized LOC103436943, transcript variant X2	NA	NA	NA	NA	NA
LOC103445617	39	18	0	0	12.4849	-5.51667	1.91384	5.51995e-05	0.000537228	103445617	lncRNA	NC_041798.1	XR_003776836.1		uncharacterized LOC103445617, transcript variant X1	NA	NA	NA	NA	NA
LOC103450324	39	22	0	0	13.5182	-5.71405	1.82932	3.235e-05	0.000341073	103450324	protein_coding	NC_041803.1	XM_029094669.1	XP_028950502.1	ATP-dependent zinc metalloprotease FTSH, chloroplastic-like	GO:0003674,GO:0003824,GO:0004176,GO:0006091,GO:0006508,GO:0006807,GO:0008150,GO:0008152,GO:0008233,GO:0008237,GO:0009056,GO:0009057,GO:0009314,GO:0009416,GO:0009628,GO:0009642,GO:0009644,GO:0009765,GO:0009892,GO:0009987,GO:0010109,GO:0010205,GO:0010206,GO:0010304,GO:0015979,GO:0016462,GO:0016787,GO:0016817,GO:0016818,GO:0016887,GO:0017111,GO:0019222,GO:0019538,GO:0019684,GO:0030091,GO:0030163,GO:…	-	ko:K03798	-	M00742
LOC103429603	0	0	23	6	7.78816	4.24909	2.41109	0.000621917	0.0041942	103429603	lncRNA	NC_041790.1	XR_003768924.1		uncharacterized LOC103429603, transcript variant X2	NA	NA	NA	NA	NA
LOC103438597	0	0	23	25	13.0313	5.91652	1.79421	2.11865e-05	0.000236792	103438597	protein_coding	NC_041795.1	XM_008377127.3	XP_008375349.1	transcription termination factor MTERF15, mitochondrial-like	NA	NA	NA	NA	NA
LOC103441084	0	0	23	21	11.9275	5.72088	1.87111	3.69706e-05	0.000381366	103441084	protein_coding	NC_041796.1	XM_008379778.3	XP_008378000.2	protein DCL homolog, chloroplastic-like	-	-	-	-	-
LOC103441470	0	2	23	20	12.1682	3.14713	1.8256	0.000834688	0.00534059	103441470	lncRNA	NC_041796.1	XR_530252.3		uncharacterized LOC103441470	NA	NA	NA	NA	NA
LOC103441493	0	0	23	15	10.2717	5.32579	2.03754	9.67519e-05	0.000867484	103441493	protein_coding	NC_041796.1	XM_029106361.1	XP_028962194.1	putative L-ascorbate peroxidase 6	GO:0000003,GO:0000302,GO:0003006,GO:0003674,GO:0003824,GO:0004130,GO:0004601,GO:0005575,GO:0005622,GO:0005623,GO:0005737,GO:0005829,GO:0006950,GO:0006979,GO:0007275,GO:0008150,GO:0008152,GO:0009056,GO:0009636,GO:0009791,GO:0009845,GO:0009987,GO:0010154,GO:0010431,GO:0016209,GO:0016491,GO:0016684,GO:0016999,GO:0017001,GO:0017144,GO:0021700,GO:0022414,GO:0032501,GO:0032502,GO:0032504,GO:0033554,GO:…	1.11.1.11	ko:K00434	ko00053,ko00480,map00053,map00480	-
LOC103448639	0	0	23	14	9.99579	5.24237	2.07256	0.000115663	0.00100814	103448639	lncRNA	NW_021638525.1	XR_003771159.1		uncharacterized LOC103448639, transcript variant X2	NA	NA	NA	NA	NA
LOC108173644	0	0	23	10	8.89198	4.83393	2.23275	0.000251122	0.00196084	108173644	protein_coding	NC_041790.1	XM_029098050.1	XP_028953883.1	serine/threonine-protein phosphatase 4 catalytic subunit-like	-	3.1.3.16	ko:K04382	ko03015,ko04013,ko04071,ko04111,ko04113,ko04114,ko04136,ko04138,ko04140,ko04151,ko04152,ko04261,ko04350,ko04390,ko04391,ko04530,ko04728,ko04730,ko05142,ko05160,ko05165,map03015,map04013,map04071,map04111,map04113,map04114,map04136,map04138,map04140,map04151,map04152,map04261,map04350,map04390,map04391,map04530,map04728,map04730,map05142,map05160,map05165	-
LOC108175207	0	0	23	17	10.8237	5.47515	1.97419	6.88837e-05	0.000648603	108175207	lncRNA	NC_041802.1	XR_003768562.1		uncharacterized LOC108175207	NA	NA	NA	NA	NA
LOC114819148	0	0	23	19	11.3756	5.60571	1.91889	4.99995e-05	0.000493145	114819148	protein_coding	NC_041803.1	XM_029093861.1	XP_028949694.1	uncharacterized LOC114819148	-	-	-	-	-
LOC114821154	0	0	23	37	16.3427	6.33672	1.66095	5.34175e-06	7.17472e-05	114821154	lncRNA	NC_041802.1	XR_003768566.1		uncharacterized LOC114821154	NA	NA	NA	NA	NA
LOC103449437	5	3	87	66	43.189	4.34734	0.73604	7.61283e-10	2.71864e-08	103449437	protein_coding	NC_041790.1	XM_008388758.3	XP_008386980.2	strigolactone esterase D14-like	-	-	-	-	-
LOC103432782	7	11	110	126	68.3471	3.85021	0.566658	2.05969e-12	1.19506e-10	103432782	protein_coding	NC_041792.1	XM_008370989.3	XP_008369211.2	protein ECERIFERUM 2	-	-	-	-	-
LOC103400887	149	64	1702	1854	1011.89	4.33946	0.291577	1.95926e-50	1.83846e-47	103400887	protein_coding	NC_041803.1	XM_008339568.3	XP_008337790.1	pectinesterase/pectinesterase inhibitor PPE8B	GO:0003674,GO:0003824,GO:0004857,GO:0005575,GO:0005618,GO:0005623,GO:0006950,GO:0006952,GO:0008150,GO:0009505,GO:0009605,GO:0009607,GO:0009617,GO:0016787,GO:0016788,GO:0030234,GO:0030312,GO:0030599,GO:0042742,GO:0043086,GO:0043207,GO:0044092,GO:0044464,GO:0046910,GO:0050790,GO:0050829,GO:0050896,GO:0051704,GO:0051707,GO:0052689,GO:0065007,GO:0065009,GO:0071944,GO:0098542,GO:0098772	3.1.1.11	ko:K01051	ko00040,ko01100,map00040,map01100	M00081
LOC103420048	171	86	6	8	60.3768	-3.77452	0.624496	1.79671e-10	7.4417e-09	103420048	protein_coding	NC_041791.1	XM_029099637.1	XP_028955470.1	acyl-lipid omega-3 desaturase (cytochrome b5), endoplasmic reticulum-like	GO:0003674,GO:0003824,GO:0005575,GO:0005622,GO:0005623,GO:0005737,GO:0005783,GO:0005789,GO:0006082,GO:0006629,GO:0006631,GO:0006633,GO:0006636,GO:0008150,GO:0008152,GO:0008610,GO:0009058,GO:0009628,GO:0009987,GO:0012505,GO:0016020,GO:0016053,GO:0016491,GO:0016705,GO:0019752,GO:0031984,GO:0032787,GO:0033559,GO:0042175,GO:0042389,GO:0043226,GO:0043227,GO:0043229,GO:0043231,GO:0043436,GO:0044237,GO:…	1.14.19.25,1.14.19.35,1.14.19.36	ko:K10257	-	-
HD3	3	6	63	67	37.4391	3.88501	0.773414	3.65195e-08	8.84923e-07	103445972	protein_coding	NC_041789.1	NM_001294086.1	NP_001281015.1	homeobox-leucine zipper protein ANTHOCYANINLESS 2	GO:0000003,GO:0003006,GO:0003674,GO:0003700,GO:0006355,GO:0007275,GO:0008150,GO:0009314,GO:0009411,GO:0009416,GO:0009605,GO:0009628,GO:0009653,GO:0009664,GO:0009791,GO:0009827,GO:0009888,GO:0009889,GO:0009908,GO:0009987,GO:0010015,GO:0010053,GO:0010054,GO:0010468,GO:0010556,GO:0016043,GO:0019219,GO:0019222,GO:0021700,GO:0022414,GO:0022622,GO:0030154,GO:0031323,GO:0031326,GO:0032501,GO:0032502,GO:…	-	ko:K09338	-	-
LOC103427787	2	5	51	55	30.4689	3.87612	0.886696	4.96507e-07	9.01932e-06	103427787	protein_coding	NC_041793.1	XM_029103358.1	XP_028959191.1	tropinone reductase-like 3	GO:0000253,GO:0001101,GO:0001523,GO:0003674,GO:0003824,GO:0004033,GO:0004090,GO:0005102,GO:0005488,GO:0005515,GO:0005575,GO:0005622,GO:0005623,GO:0005634,GO:0005737,GO:0005739,GO:0005777,GO:0005782,GO:0005783,GO:0005789,GO:0005829,GO:0006066,GO:0006082,GO:0006605,GO:0006625,GO:0006629,GO:0006720,GO:0006721,GO:0006725,GO:0006807,GO:0006810,GO:0006886,GO:0006996,GO:0007031,GO:0007275,GO:0008104,GO:…	-	ko:K11147	ko00830,ko01100,ko04146,map00830,map01100,map04146	-
LOC103450230	2	4	51	41	26.3472	3.83348	0.974441	2.15498e-06	3.25966e-05	103450230	protein_coding	NC_041800.1	XM_008389542.3	XP_008387764.2	transcription factor AS1, transcript variant X1	GO:0000981,GO:0000988,GO:0000989,GO:0001067,GO:0001076,GO:0001134,GO:0001135,GO:0003674,GO:0003676,GO:0003677,GO:0003700,GO:0005488,GO:0005575,GO:0005622,GO:0005623,GO:0005634,GO:0006355,GO:0006357,GO:0008150,GO:0009889,GO:0009987,GO:0010468,GO:0010556,GO:0019219,GO:0019222,GO:0030154,GO:0031323,GO:0031326,GO:0032502,GO:0043226,GO:0043227,GO:0043229,GO:0043231,GO:0043565,GO:0044212,GO:0044424,GO:…	-	ko:K09422	-	-
LOC103450464	567	354	6342	6260	3623.78	4.04055	0.226007	8.09936e-72	2.00363e-68	103450464	protein_coding	NC_041803.1	NM_001293939.1	NP_001280868.1	bifunctional dihydroflavonol 4-reductase/flavanone 4-reductase	GO:0003674,GO:0003824,GO:0005575,GO:0005622,GO:0005623,GO:0005737,GO:0005783,GO:0005789,GO:0008150,GO:0008152,GO:0009058,GO:0009718,GO:0009812,GO:0009813,GO:0012505,GO:0016020,GO:0016491,GO:0016614,GO:0016616,GO:0019898,GO:0031090,GO:0031312,GO:0031984,GO:0042175,GO:0042406,GO:0042440,GO:0043226,GO:0043227,GO:0043229,GO:0043231,GO:0044422,GO:0044424,GO:0044425,GO:0044432,GO:0044444,GO:0044446,GO:…	1.1.1.219,1.1.1.234	ko:K13082	ko00941,ko01100,ko01110,map00941,map01100,map01110	M00138
LOC103430265	190	213	2141	1677	1126.82	3.45518	0.267299	7.0756e-39	3.50075e-36	103430265	protein_coding	NC_041789.1	XM_008368428.3	XP_008366650.1	phenylalanine ammonia-lyase 1	GO:0001101,GO:0003674,GO:0003824,GO:0006464,GO:0006508,GO:0006511,GO:0006725,GO:0006807,GO:0008150,GO:0008152,GO:0009056,GO:0009057,GO:0009058,GO:0009636,GO:0009698,GO:0009699,GO:0009719,GO:0009725,GO:0009739,GO:0009987,GO:0010033,GO:0010243,GO:0014070,GO:0016598,GO:0016829,GO:0016840,GO:0016841,GO:0019438,GO:0019538,GO:0019748,GO:0019941,GO:0030163,GO:0033993,GO:0036211,GO:0042221,GO:0042493,GO:…	4.3.1.24,4.3.1.25	ko:K10775,ko:K13064	ko00360,ko00940,ko01100,ko01110,map00360,map00940,map01100,map01110	M00039,M00137,M00350
LOC103450745	846	618	9419	10195	5654.32	4.0002	0.215047	1.43802e-77	4.34793e-74	103450745	protein_coding	NC_041800.1	NM_001294366.1	NP_001281295.1	non-specific lipid-transfer protein	GO:0001101,GO:0003674,GO:0005215,GO:0005319,GO:0005488,GO:0005515,GO:0005516,GO:0005575,GO:0005576,GO:0005618,GO:0005622,GO:0005623,GO:0005737,GO:0005768,GO:0005794,GO:0005802,GO:0005886,GO:0005911,GO:0006649,GO:0006810,GO:0006811,GO:0006820,GO:0006869,GO:0006950,GO:0007275,GO:0008150,GO:0009414,GO:0009415,GO:0009505,GO:0009506,GO:0009507,GO:0009534,GO:0009536,GO:0009579,GO:0009628,GO:0009889,GO:…	-	-	-	-
LOC103441317	261	224	2919	3580	1876.5	3.98554	0.241386	1.37371e-61	1.86908e-58	103441317	protein_coding	NC_041803.1	XM_017333810.2	XP_017189299.2	BURP domain protein RD22	GO:0005575,GO:0005622,GO:0005623,GO:0005737,GO:0005768,GO:0005794,GO:0005802,GO:0006950,GO:0006970,GO:0008150,GO:0009628,GO:0009651,GO:0012505,GO:0031410,GO:0031982,GO:0031984,GO:0043226,GO:0043227,GO:0043229,GO:0043231,GO:0044422,GO:0044424,GO:0044431,GO:0044444,GO:0044446,GO:0044464,GO:0050896,GO:0097708,GO:0098791	-	-	-	-
LOC103410915	38	7	0	0	9.4424	-4.54014	2.30317	0.000388512	0.00283436	103410915	protein_coding	NC_041797.1	XM_029108414.1	XP_028964247.1	boron transporter 4-like, transcript variant X1	GO:0003674,GO:0005215,GO:0005575,GO:0005623,GO:0005886,GO:0005887,GO:0006810,GO:0006811,GO:0006820,GO:0006855,GO:0006873,GO:0006885,GO:0007154,GO:0008150,GO:0008509,GO:0009605,GO:0009987,GO:0009991,GO:0010036,GO:0015075,GO:0015103,GO:0015238,GO:0015318,GO:0015562,GO:0015698,GO:0015893,GO:0016020,GO:0016021,GO:0019725,GO:0022857,GO:0030003,GO:0030004,GO:0030641,GO:0031224,GO:0031226,GO:0031667,GO:…	-	-	-	-
LOC103411534	38	13	0	0	10.9923	-5.14664	2.07191	0.000128969	0.0011064	103411534	transcribed_pseudogene	NC_041800.1	XR_003767582.1		benzyl alcohol O-benzoyltransferase-like	NA	NA	NA	NA	NA
LOC103437534	38	10	0	0	10.2174	-4.88192	2.18009	0.000216589	0.00172992	103437534	lncRNA	NC_041791.1	XR_529701.3		uncharacterized LOC103437534	NA	NA	NA	NA	NA
LOC103450660	18	14	230	255	138.925	4.13213	0.424068	7.78642e-23	1.45126e-20	103450660	protein_coding	NC_041796.1	XM_008390026.3	XP_008388248.2	probable N-succinyldiaminopimelate aminotransferase DapC	GO:0003674,GO:0003824,GO:0005488,GO:0008144,GO:0008483,GO:0010326,GO:0016740,GO:0016769,GO:0019842,GO:0030170,GO:0036094,GO:0043167,GO:0043168,GO:0048037,GO:0050662,GO:0070279,GO:0097159,GO:1901363	-	-	-	-
LOC103452562	403	300	18	23	169.605	-3.78687	0.39174	1.27575e-22	2.31438e-20	103452562	protein_coding	NC_041802.1	XR_003768350.1		uncharacterized LOC103452562, transcript variant X23	NA	NA	NA	NA	NA
LOC108169230	65	44	1	0	24.6913	-5.30517	1.752	4.27243e-05	0.000432842	108169230	protein_coding	NW_021639148.1	XM_029099049.1	XP_028954882.1	disease resistance protein RPP2B-like, transcript variant X3	-	-	-	-	-
LOC103440575	2	0	50	68	32.4981	5.6015	1.17483	2.53662e-07	4.97668e-06	103440575	protein_coding	NC_041789.1	XM_008379278.3	XP_008377500.1	tubulin beta-1 chain	GO:0003674,GO:0005198,GO:0005200,GO:0005575,GO:0005622,GO:0005623,GO:0005737,GO:0005794,GO:0005856,GO:0006950,GO:0006970,GO:0006996,GO:0007010,GO:0007017,GO:0008150,GO:0009628,GO:0009651,GO:0009987,GO:0012505,GO:0016020,GO:0016043,GO:0032991,GO:0043226,GO:0043227,GO:0043228,GO:0043229,GO:0043231,GO:0043232,GO:0044422,GO:0044424,GO:0044430,GO:0044444,GO:0044446,GO:0044464,GO:0045298,GO:0050896,GO:…	-	ko:K07375	ko04145,ko04540,ko05130,map04145,map04540,map05130	-
LOC103454820	2	2	50	49	27.7716	4.54994	0.981305	3.47532e-07	6.58568e-06	103454820	protein_coding	NC_041802.1	XM_008394413.3	XP_008392635.1	growth-regulating factor 8-like	GO:0005575,GO:0005622,GO:0005623,GO:0005634,GO:0005737,GO:0007275,GO:0008150,GO:0009507,GO:0009526,GO:0009536,GO:0009941,GO:0031967,GO:0031975,GO:0032501,GO:0032502,GO:0043226,GO:0043227,GO:0043229,GO:0043231,GO:0044422,GO:0044424,GO:0044434,GO:0044435,GO:0044444,GO:0044446,GO:0044464,GO:0048366,GO:0048367,GO:0048731,GO:0048827,GO:0048856,GO:0099402	-	-	-	-
LOC103406534	4	4	73	77	42.5492	4.30889	0.734076	9.0753e-10	3.17425e-08	103406534	protein_coding	NC_041789.1	XM_029103471.1	XP_028959304.1	disease resistance protein RPP4-like	-	-	ko:K19613	ko04014,map04014	-
LOC103450809	435	228	4761	3808	2466.54	3.96508	0.256939	4.39826e-54	4.60329e-51	103450809	lncRNA	NC_041800.1	XR_531608.3		uncharacterized LOC103450809	NA	NA	NA	NA	NA
LOC103439561	1765	925	89	134	654.243	-3.2601	0.311007	1.09192e-26	2.75123e-24	103439561	protein_coding	NC_041795.1	XM_008378120.3	XP_008376342.2	cytochrome P450 714A1-like	GO:0003674,GO:0003824,GO:0004497,GO:0006725,GO:0006807,GO:0008150,GO:0008152,GO:0009058,GO:0009308,GO:0009690,GO:0009691,GO:0009987,GO:0010817,GO:0016491,GO:0018130,GO:0019438,GO:0033397,GO:0033398,GO:0033400,GO:0033466,GO:0034641,GO:0034754,GO:0042445,GO:0042446,GO:0044237,GO:0044249,GO:0044271,GO:0046483,GO:0055114,GO:0065007,GO:0065008,GO:0071704,GO:0072521,GO:0072522,GO:1901360,GO:1901362,GO:…	-	ko:K20661	-	-
LOC103428136	5	0	84	61	40.2344	4.89272	0.862486	3.3604e-09	1.05349e-07	103428136	lncRNA	NC_041793.1	XR_528421.3		uncharacterized LOC103428136	NA	NA	NA	NA	NA
LOC103426818	1379	957	69	80	564.728	-3.67459	0.276821	1.07986e-40	6.12188e-38	103426818	protein_coding	NC_041800.1	XR_003767732.1		putative disease resistance protein RGA3, transcript variant X19	NA	NA	NA	NA	NA
LOC114819532	166	124	6	6	68.6367	-4.21616	0.597568	5.11833e-13	3.19449e-11	114819532	lncRNA	NC_041799.1	XR_003766781.1		uncharacterized LOC114819532, transcript variant X5	NA	NA	NA	NA	NA
LOC103436862	26	29	313	206	153.016	3.4241	0.410486	9.03448e-18	1.03733e-15	103436862	protein_coding	NC_041797.1	XM_008375315.3	XP_008373537.1	pleiotropic drug resistance protein 1-like, transcript variant X1	GO:0000302,GO:0001101,GO:0002229,GO:0002239,GO:0003674,GO:0003824,GO:0005215,GO:0005575,GO:0005623,GO:0005886,GO:0006810,GO:0006811,GO:0006812,GO:0006820,GO:0006855,GO:0006869,GO:0006950,GO:0006952,GO:0006979,GO:0008150,GO:0009605,GO:0009607,GO:0009719,GO:0009723,GO:0009725,GO:0009751,GO:0009753,GO:0010033,GO:0010035,GO:0010193,GO:0010876,GO:0014070,GO:0015399,GO:0015405,GO:0015692,GO:0015711,GO:…	-	-	-	-
LOC103417585	0	2	22	33	15.4889	3.97666	1.65425	0.000162669	0.00135108	103417585	protein_coding	NC_041789.1	NM_001328817.1	NP_001315746.1	myb-related protein Myb4-like	GO:0000981,GO:0000988,GO:0000989,GO:0001067,GO:0001076,GO:0001101,GO:0001134,GO:0001135,GO:0003674,GO:0003676,GO:0003677,GO:0003700,GO:0005488,GO:0005575,GO:0005622,GO:0005623,GO:0005634,GO:0006355,GO:0006357,GO:0008150,GO:0009719,GO:0009725,GO:0009751,GO:0009753,GO:0009889,GO:0009909,GO:0009987,GO:0010033,GO:0010468,GO:0010556,GO:0014070,GO:0019219,GO:0019222,GO:0030154,GO:0031323,GO:0031326,GO:…	-	ko:K09422	-	-
LOC103417714	0	0	22	7	7.79748	4.30067	2.39211	0.000573346	0.00392698	103417714	lncRNA	NC_041789.1	XR_003772474.1		uncharacterized LOC103417714, transcript variant X1	NA	NA	NA	NA	NA
LOC103422637	0	0	22	27	13.3166	5.9586	1.77983	1.87494e-05	0.000213031	103422637	lncRNA	NC_041799.1	XR_527458.3		uncharacterized LOC103422637	NA	NA	NA	NA	NA
LOC103436413	0	3	22	22	12.7118	2.62213	1.64497	0.0012524	0.00751	103436413	protein_coding	NC_041793.1	XM_029102115.1	XP_028957948.1	transcription factor bHLH140-like, transcript variant X1	GO:0003674,GO:0003824,GO:0006139,GO:0006163,GO:0006725,GO:0006753,GO:0006790,GO:0006793,GO:0006796,GO:0006807,GO:0008150,GO:0008152,GO:0009117,GO:0009150,GO:0009259,GO:0009987,GO:0016787,GO:0016817,GO:0016819,GO:0019637,GO:0019693,GO:0034641,GO:0044237,GO:0044238,GO:0044281,GO:0046483,GO:0047627,GO:0055086,GO:0071704,GO:0072521,GO:1901135,GO:1901360,GO:1901564	3.1.11.7,3.1.11.8,3.1.12.2	ko:K10863	-	-
LOC103438383	0	0	22	27	13.3166	5.9586	1.77983	1.87494e-05	0.000213031	103438383	protein_coding	NC_041795.1	XM_008376933.3	XP_008375155.1	UDP-glucose flavonoid 3-O-glucosyltransferase 7-like	-	2.4.1.263	ko:K13496,ko:K14595	ko00906,ko01100,ko01110,map00906,map01100,map01110	-
LOC103438841	0	1	22	25	13.023	4.04859	2.12669	0.000498586	0.00349139	103438841	protein_coding	NC_041795.1	XM_029105371.1	XP_028961204.1	IQ domain-containing protein IQM3-like, transcript variant X2	-	-	-	-	-
LOC103441259	0	0	22	8	8.07344	4.46037	2.3491	0.000453866	0.00321546	103441259	protein_coding	NC_041795.1	XM_029104988.1	XP_028960821.1	uncharacterized LOC103441259	-	-	-	-	-
LOC103442447	0	1	22	8	8.33176	2.40735	2.15217	0.00470167	0.0220513	103442447	protein_coding	NC_041797.1	NM_001293840.1	NP_001280769.1	truncated transcription factor CAULIFLOWER A	-	-	ko:K09264	-	-
LOC103445044	0	0	22	25	12.7647	5.87123	1.81207	2.42846e-05	0.000266143	103445044	lncRNA	NC_041795.1	XR_530721.3		uncharacterized LOC103445044, transcript variant X1	NA	NA	NA	NA	NA
LOC103445872	0	0	22	19	11.1089	5.54743	1.94244	5.76777e-05	0.000556767	103445872	protein_coding	NC_041798.1	XM_017334735.2	XP_017190224.1	ATP-dependent zinc metalloprotease FTSH 12, chloroplastic-like, transcript variant X1	GO:0003674,GO:0003824,GO:0004176,GO:0005575,GO:0005622,GO:0005623,GO:0005737,GO:0005739,GO:0006508,GO:0006807,GO:0008150,GO:0008152,GO:0008233,GO:0009507,GO:0009526,GO:0009536,GO:0009941,GO:0016462,GO:0016787,GO:0016817,GO:0016818,GO:0016887,GO:0017111,GO:0019538,GO:0031967,GO:0031975,GO:0042623,GO:0043170,GO:0043226,GO:0043227,GO:0043229,GO:0043231,GO:0044238,GO:0044422,GO:0044424,GO:0044434,GO:…	-	ko:K03798	-	M00742
LOC114821637	0	0	22	14	9.72917	5.16671	2.10082	0.000134243	0.00114443	114821637	lncRNA	NC_041803.1	XR_003769314.1		uncharacterized LOC114821637	NA	NA	NA	NA	NA
LOC103448759	64	19	1	2	18.5842	-3.61689	1.46645	0.00012766	0.00109864	103448759	protein_coding	NC_041790.1	XM_008388030.3	XP_008386252.2	fatty alcohol:caffeoyl-CoA acyltransferase-like	GO:0000271,GO:0003674,GO:0003824,GO:0005975,GO:0005976,GO:0006725,GO:0008150,GO:0008152,GO:0009058,GO:0009059,GO:0009664,GO:0009698,GO:0009699,GO:0009832,GO:0009987,GO:0010345,GO:0010383,GO:0010393,GO:0016043,GO:0016051,GO:0016740,GO:0016746,GO:0016747,GO:0017144,GO:0019438,GO:0019748,GO:0033692,GO:0034637,GO:0034645,GO:0042546,GO:0043170,GO:0044036,GO:0044038,GO:0044085,GO:0044237,GO:0044238,GO:…	2.3.1.188	ko:K15400	ko00073,map00073	-
LOC114824454	64	84	1	1	35.0992	-5.44086	1.16788	3.99444e-07	7.42464e-06	114824454	protein_coding	NC_041789.1	XM_029101515.1	XP_028957348.1	wall-associated receptor kinase-like 20	GO:0003674,GO:0003824,GO:0004672,GO:0004674,GO:0005575,GO:0005623,GO:0005886,GO:0006464,GO:0006468,GO:0006793,GO:0006796,GO:0006807,GO:0007154,GO:0007165,GO:0007166,GO:0008150,GO:0008152,GO:0009987,GO:0016020,GO:0016301,GO:0016310,GO:0016740,GO:0016772,GO:0016773,GO:0019538,GO:0023052,GO:0036211,GO:0043170,GO:0043412,GO:0044237,GO:0044238,GO:0044260,GO:0044267,GO:0044464,GO:0050789,GO:0050794,GO:…	-	-	-	-
LOC103437547	126	51	4	10	42.3137	-3.03132	0.819187	1.5693e-06	2.46701e-05	103437547	protein_coding	NC_041794.1	XM_029103827.1	XP_028959660.1	cycloeucalenol cycloisomerase-like, transcript variant X2	GO:0005575,GO:0016020	5.5.1.9	ko:K08246	ko00100,ko01100,ko01110,map00100,map01100,map01110	-
LOC103434432	23	11	279	228	144.769	4.1249	0.425779	1.34259e-22	2.41951e-20	103434432	protein_coding	NC_041793.1	XM_008372782.3	XP_008371004.1	cysteine proteinase inhibitor 1-like	GO:0002020,GO:0003674,GO:0004857,GO:0004866,GO:0004869,GO:0005488,GO:0005515,GO:0005575,GO:0005618,GO:0005623,GO:0006950,GO:0008150,GO:0009266,GO:0009408,GO:0009628,GO:0009892,GO:0009987,GO:0010029,GO:0010030,GO:0010466,GO:0010605,GO:0010951,GO:0019222,GO:0019899,GO:0030162,GO:0030234,GO:0030312,GO:0030414,GO:0031323,GO:0031324,GO:0032268,GO:0032269,GO:0033554,GO:0034605,GO:0043086,GO:0044092,GO:…	-	ko:K13899,ko:K13902	ko04970,map04970	-
LOC103411541	37	38	0	2	17.8014	-4.05743	1.58595	0.000114348	0.000998579	103411541	protein_coding	NC_041793.1	XR_003773470.1		retinoblastoma-related protein-like, transcript variant X2	NA	NA	NA	NA	NA
LOC103420713	37	53	0	0	21.1244	-6.51854	1.58779	2.14916e-06	3.25267e-05	103420713	lncRNA	NC_041795.1	XR_003774905.1		uncharacterized LOC103420713, transcript variant X3	NA	NA	NA	NA	NA
LOC103428618	37	75	0	0	26.8075	-6.86199	1.54522	5.77183e-07	1.02925e-05	103428618	protein_coding	NC_041796.1	XR_003775214.1		MDIS1-interacting receptor like kinase 2-like, transcript variant X2	NA	NA	NA	NA	NA
LOC103430626	37	22	0	1	13.3923	-3.60906	2.19096	0.00093906	0.00590837	103430626	protein_coding	NW_021638602.1	XM_008368771.3	XP_008366993.2	21 kDa protein-like	-	-	-	-	-
LOC103433718	37	47	0	0	19.5744	-6.40131	1.60984	3.32408e-06	4.73834e-05	103433718	lncRNA	NC_041790.1	XR_003769105.1		uncharacterized LOC103433718, transcript variant X2	NA	NA	NA	NA	NA
LOC103440829	37	38	0	0	17.2495	-6.19422	1.65972	6.98657e-06	9.08354e-05	103440829	protein_coding	NC_041789.1	XM_008379538.3	XP_008377760.2	receptor-like protein EIX1	GO:0008150,GO:0009888,GO:0010073,GO:0032501,GO:0032502,GO:0048507,GO:0048856	-	-	-	-
LOC103445190	37	35	0	0	16.4746	-6.11382	1.68294	9.2095e-06	0.000115544	103445190	protein_coding	NC_041804.1	XR_003770327.1		pre-mRNA-splicing factor SLU7-like, transcript variant X2	NA	NA	NA	NA	NA
LOC114823352	37	54	0	0	21.3827	-6.53683	1.58473	2.00621e-06	3.06358e-05	114823352	protein_coding	NC_041790.1	XM_029098857.1	XP_028954690.1	60S ribosomal protein L8-3-like	GO:0002181,GO:0003674,GO:0003676,GO:0003723,GO:0003735,GO:0005198,GO:0005488,GO:0005575,GO:0005622,GO:0005623,GO:0005737,GO:0005829,GO:0005840,GO:0006412,GO:0006518,GO:0006807,GO:0008150,GO:0008152,GO:0009058,GO:0009059,GO:0009987,GO:0010467,GO:0015934,GO:0019538,GO:0022625,GO:0022626,GO:0032991,GO:0034641,GO:0034645,GO:0043043,GO:0043170,GO:0043226,GO:0043228,GO:0043229,GO:0043232,GO:0043603,GO:…	-	ko:K02938	ko03010,map03010	M00177
LOC114827629	37	27	0	0	14.408	-5.85641	1.77097	2.11106e-05	0.000236404	114827629	protein_coding	NC_041798.1	XM_029109738.1	XP_028965571.1	probable amidase At4g34880	-	3.5.1.4	ko:K01426	ko00330,ko00360,ko00380,ko00627,ko00643,ko01120,map00330,map00360,map00380,map00627,map00643,map01120	-
LOC103437045	17	35	214	159	113.392	2.92452	0.505291	7.12099e-11	3.20412e-09	103437045	protein_coding	NC_041794.1	XM_008375508.3	XP_008373730.3	acidic repeat-containing protein-like	NA	NA	NA	NA	NA
LOC103429720	1	3	37	36	20.7754	3.908	1.18564	1.59665e-05	0.000185914	103429720	protein_coding	NC_041799.1	XM_008367849.3	XP_008366071.2	uncharacterized LOC103429720, transcript variant X1	-	-	-	-	-
LOC114824792	1	0	37	36	20.0005	5.26101	1.76022	4.66568e-05	0.000465746	114824792	lncRNA	NC_041793.1	XR_003773137.1		uncharacterized LOC114824792, transcript variant X13	NA	NA	NA	NA	NA
LOC103424204	297	146	13	20	106.367	-3.36311	0.487952	3.70229e-13	2.39303e-11	103424204	protein_coding	NC_041801.1	XM_029091776.1	XP_028947609.1	probable receptor-like serine/threonine-protein kinase At5g57670	GO:0003674,GO:0003824,GO:0004672,GO:0004674,GO:0004675,GO:0004888,GO:0005575,GO:0005623,GO:0005886,GO:0006464,GO:0006468,GO:0006793,GO:0006796,GO:0006807,GO:0007154,GO:0007165,GO:0007166,GO:0007167,GO:0007178,GO:0008150,GO:0008152,GO:0009987,GO:0016020,GO:0016301,GO:0016310,GO:0016740,GO:0016772,GO:0016773,GO:0019199,GO:0019538,GO:0023052,GO:0036211,GO:0038023,GO:0043170,GO:0043412,GO:0044237,GO:…	2.7.11.1	ko:K04733	ko04010,ko04064,ko04620,ko04621,ko04624,ko04722,ko05133,ko05140,ko05142,ko05145,ko05152,ko05162,ko05164,map04010,map04064,map04620,map04621,map04624,map04722,map05133,map05140,map05142,map05145,map05152,map05162,map05164	M00686
LOC103409035	124	85	4	3	48.7633	-4.44801	0.735133	3.55758e-10	1.35777e-08	103409035	protein_coding	NC_041793.1	XM_029102838.1	XP_028958671.1	protein SOMBRERO-like	GO:0001101,GO:0003674,GO:0003700,GO:0006355,GO:0006950,GO:0008150,GO:0009414,GO:0009415,GO:0009628,GO:0009889,GO:0010035,GO:0010468,GO:0010556,GO:0019219,GO:0019222,GO:0031323,GO:0031326,GO:0042221,GO:0050789,GO:0050794,GO:0050896,GO:0051171,GO:0051252,GO:0060255,GO:0065007,GO:0080090,GO:0140110,GO:1901700,GO:1903506,GO:2000112,GO:2001141	-	-	-	-
LOC103423349	3	3	60	65	35.3123	4.4089	0.825424	1.50088e-08	4.01592e-07	103423349	protein_coding	NC_041800.1	XM_029090811.1	XP_028946644.1	UDP-glycosyltransferase 86A1-like, transcript variant X2	GO:0003674,GO:0003824,GO:0005575,GO:0005622,GO:0005623,GO:0008194,GO:0016740,GO:0016757,GO:0016758,GO:0035251,GO:0043226,GO:0043227,GO:0043229,GO:0043231,GO:0044424,GO:0044464,GO:0046527,GO:0080043,GO:0080044	-	-	-	-
LOC103446808	84	47	2	1	29.8259	-4.75395	1.06201	7.00698e-07	1.22384e-05	103446808	lncRNA	NC_041798.1	XR_530951.3		uncharacterized LOC103446808	NA	NA	NA	NA	NA
LOC103448270	10	27	135	117	77.2651	2.74572	0.617455	4.03461e-08	9.66459e-07	103448270	protein_coding	NC_041799.1	XM_029088799.1	XP_028944632.1	ABC transporter G family member 15-like, transcript variant X2	GO:0003674,GO:0003824,GO:0005215,GO:0005575,GO:0005623,GO:0005886,GO:0006810,GO:0008150,GO:0009628,GO:0015399,GO:0015405,GO:0016020,GO:0016021,GO:0016462,GO:0016787,GO:0016817,GO:0016818,GO:0016887,GO:0017111,GO:0022804,GO:0022857,GO:0031224,GO:0042623,GO:0042626,GO:0043492,GO:0044425,GO:0044464,GO:0050896,GO:0051179,GO:0051234,GO:0055085,GO:0071944,GO:0080167	-	-	-	-
LOC103411945	36	44	0	0	18.5986	-6.31722	1.62973	4.55677e-06	6.27207e-05	103411945	lncRNA	NC_041798.1	XR_003776595.1		uncharacterized LOC103411945, transcript variant X8	NA	NA	NA	NA	NA
LOC103444619	36	22	0	0	12.9155	-5.6137	1.86707	4.21156e-05	0.00042779	103444619	protein_coding	NC_041794.1	XM_008383575.2	XP_008381797.2	transposon TX1 uncharacterized 149 kDa protein	-	-	-	-	-
LOC103447421	36	22	0	0	12.9155	-5.6137	1.86707	4.21156e-05	0.00042779	103447421	lncRNA	NW_021638561.1	XR_531076.3		uncharacterized LOC103447421	NA	NA	NA	NA	NA
LOC103452571	36	35	0	0	16.2737	-6.08999	1.69099	1.00205e-05	0.000123969	103452571	protein_coding	NC_041802.1	XM_008392076.3	XP_008390298.1	N6-adenosine-methyltransferase MT-A70-like, transcript variant X2	GO:0001510,GO:0003674,GO:0003824,GO:0005575,GO:0005622,GO:0005623,GO:0005634,GO:0005654,GO:0005737,GO:0006139,GO:0006725,GO:0006807,GO:0008150,GO:0008152,GO:0008168,GO:0008173,GO:0008174,GO:0008757,GO:0009451,GO:0009507,GO:0009536,GO:0009987,GO:0016070,GO:0016071,GO:0016422,GO:0016556,GO:0016604,GO:0016607,GO:0016740,GO:0016741,GO:0031974,GO:0031981,GO:0032259,GO:0032991,GO:0034641,GO:0034708,GO:…	2.1.1.62	ko:K05925	-	-
LOC108171752	36	10	0	0	9.81558	-4.76307	2.21643	0.000263784	0.00204659	108171752	lncRNA	NC_041796.1	XR_001788292.2		uncharacterized LOC108171752	NA	NA	NA	NA	NA
LOC108174595	36	23	0	0	13.1738	-5.6605	1.84774	3.71036e-05	0.000382304	108174595	lncRNA	NC_041802.1	XR_003768620.1		uncharacterized LOC108174595, transcript variant X1	NA	NA	NA	NA	NA
LOC103426628	83	25	904	621	435.532	4.09477	0.370278	8.32803e-29	2.33631e-26	103426628	transcribed_pseudogene	NC_041790.1	XR_003766365.1		probable serine incorporator	NA	NA	NA	NA	NA
LOC103419464	1	0	36	29	17.8022	4.98743	1.86012	9.06663e-05	0.000821309	103419464	protein_coding	NC_041795.1	XM_008357559.3	XP_008355781.2	receptor-like protein 6	GO:0008150,GO:0009888,GO:0010073,GO:0032501,GO:0032502,GO:0048507,GO:0048856	-	ko:K19613	ko04014,map04014	-
LOC103454759	1	0	36	15	13.9388	4.2313	2.1148	0.000395438	0.00287718	103454759	protein_coding	NC_041794.1	XM_008394359.3	XP_008392581.1	14 kDa proline-rich protein DC2.15-like	-	-	-	-	-
LOC103421453	4	6	70	88	45.3014	4.067	0.70215	1.10119e-09	3.77069e-08	103421453	protein_coding	NC_041793.1	XM_029102665.1	XP_028958498.1	uncharacterized LOC103421453, transcript variant X22	NA	NA	NA	NA	NA
LOC103437261	3	3	59	29	25.1114	3.73226	1.03449	5.47737e-06	7.32794e-05	103437261	protein_coding	NC_041805.1	XM_008375734.3	XP_008373956.1	uncharacterized LOC103437261	-	-	-	-	-
LOC103405811	0	0	21	7	7.53086	4.17793	2.41531	0.000675925	0.00449933	103405811	protein_coding	NC_041790.1	XM_008344821.3	XP_008343043.1	cytochrome P450 704C1	-	-	-	-	-
LOC103407399	0	0	21	7	7.53086	4.17793	2.41531	0.000675925	0.00449933	103407399	protein_coding	NC_041793.1	XM_008346333.3	XP_008344555.2	glutamate--tRNA ligase-like	GO:0000003,GO:0003006,GO:0005575,GO:0005622,GO:0005623,GO:0005737,GO:0005739,GO:0006082,GO:0006139,GO:0006399,GO:0006412,GO:0006418,GO:0006424,GO:0006518,GO:0006520,GO:0006725,GO:0006807,GO:0006996,GO:0007005,GO:0007275,GO:0008150,GO:0008152,GO:0009058,GO:0009059,GO:0009507,GO:0009532,GO:0009536,GO:0009570,GO:0009657,GO:0009658,GO:0009791,GO:0009908,GO:0009987,GO:0010467,GO:0016043,GO:0016070,GO:…	6.1.1.17	ko:K01885	ko00860,ko00970,ko01100,ko01110,ko01120,map00860,map00970,map01100,map01110,map01120	M00121,M00359,M00360
LOC103413906	0	0	21	28	13.3259	5.95666	1.78214	1.89852e-05	0.000215261	103413906	protein_coding	NC_041790.1	XM_008352342.3	XP_008350564.2	disease resistance protein RPS4B-like, transcript variant X2	-	-	-	-	-
LOC103415013	0	0	21	16	10.0144	5.26334	2.05936	0.000109549	0.000962525	103415013	protein_coding	NC_041797.1	XM_008353371.3	XP_008351593.2	beta-glucuronosyltransferase GlcAT14C-like	-	2.4.2.26	ko:K00771,ko:K20891	ko00532,ko00534,ko01100,map00532,map00534,map01100	M00057
LOC103418005	0	0	21	34	14.9816	6.17755	1.70983	9.47246e-06	0.000118078	103418005	protein_coding	NW_021638525.1	XM_029098264.1	XP_028954097.1	protein PopC-like, transcript variant X2	-	-	-	-	-
LOC103432067	0	0	21	23	11.9461	5.72327	1.87052	3.67796e-05	0.000379684	103432067	protein_coding	NW_021638880.1	XM_029098840.1	XP_028954673.1	uncharacterized LOC103432067	NA	NA	NA	NA	NA
LOC103442161	0	0	21	21	11.3942	5.61148	1.91569	4.91563e-05	0.000485757	103442161	protein_coding	NC_041805.1	XM_029097289.1	XP_028953122.1	uncharacterized LOC103442161	NA	NA	NA	NA	NA
LOC103444176	0	0	21	20	11.1183	5.55051	1.94074	5.71762e-05	0.000553225	103444176	protein_coding	NC_041797.1	XM_008383096.3	XP_008381318.1	uncharacterized LOC103444176	-	-	-	-	-
LOC103448572	0	0	21	9	8.08277	4.49551	2.33408	0.000427367	0.00306524	103448572	protein_coding	NC_041799.1	XM_008387839.3	XP_008386061.1	G-type lectin S-receptor-like serine/threonine-protein kinase At4g27290	GO:0003674,GO:0003824,GO:0004672,GO:0004674,GO:0004675,GO:0004888,GO:0005488,GO:0005515,GO:0005575,GO:0005622,GO:0005623,GO:0005737,GO:0005773,GO:0005886,GO:0005911,GO:0006464,GO:0006468,GO:0006793,GO:0006796,GO:0006807,GO:0007154,GO:0007165,GO:0007166,GO:0007167,GO:0007178,GO:0008150,GO:0008152,GO:0009506,GO:0009987,GO:0016020,GO:0016301,GO:0016310,GO:0016740,GO:0016772,GO:0016773,GO:0019199,GO:…	-	-	-	-
LOC103456047	0	0	21	43	17.4652	6.43612	1.64325	3.88798e-06	5.46487e-05	103456047	protein_coding	NC_041790.1	XM_008395680.3	XP_008393902.2	GDSL esterase/lipase EXL3-like	-	-	-	-	-
LOC114824845	0	0	21	37	15.8095	6.27151	1.68325	6.91338e-06	9.00129e-05	114824845	lncRNA	NC_041793.1	XR_003773234.1		uncharacterized LOC114824845	NA	NA	NA	NA	NA
LOC103411999	121	82	4	1	46.8337	-4.8351	0.816935	8.52021e-10	2.9955e-08	103411999	protein_coding	NC_041798.1	XM_008350611.3	XP_008348833.1	uncharacterized LOC103411999	-	-	-	-	-
LOC103439156	4	1	69	37	29.6695	4.37958	0.9516	3.52654e-07	6.66419e-06	103439156	lncRNA	NC_041789.1	XR_003773698.1		uncharacterized LOC103439156, transcript variant X6	NA	NA	NA	NA	NA
LOC103411043	2	10	47	17	20.2077	1.33545	0.970608	0.00654464	0.0287991	103411043	protein_coding	NC_041797.1	XM_029107779.1	XP_028963612.1	protein NRT1/ PTR FAMILY 5.8-like	GO:0008150,GO:0009605,GO:0009607,GO:0009624,GO:0043207,GO:0050896,GO:0051704,GO:0051707	-	ko:K14638	-	-
LOC103445051	2	0	47	45	25.3512	5.20718	1.25128	2.29689e-06	3.44369e-05	103445051	protein_coding	NC_041795.1	XR_003774776.1		pantothenate kinase 1-like, transcript variant X13	NA	NA	NA	NA	NA
LOC103446799	8	7	111	156	76.06	4.31465	0.567941	1.04888e-14	8.24913e-13	103446799	protein_coding	NC_041789.1	XM_008385975.3	XP_008384197.2	8-hydroxygeraniol dehydrogenase-like	GO:0006725,GO:0008150,GO:0008152,GO:0009058,GO:0009698,GO:0009699,GO:0009808,GO:0009809,GO:0009987,GO:0019438,GO:0019748,GO:0044237,GO:0044249,GO:0044550,GO:0071704,GO:1901360,GO:1901362,GO:1901576	1.1.1.195	ko:K00083	ko00940,ko01100,ko01110,map00940,map01100,map01110	M00039
LOC103426463	35	35	0	1	16.3487	-4.24408	2.08181	0.000365291	0.00268948	103426463	lncRNA	NC_041795.1	XR_003774676.1		uncharacterized LOC103426463, transcript variant X4	NA	NA	NA	NA	NA
LOC108172476	175	139	7	2	73.4825	-4.72607	0.642429	6.66613e-14	4.91596e-12	108172476	lncRNA	NC_041791.1	XR_003772162.1		uncharacterized LOC108172476, transcript variant X3	NA	NA	NA	NA	NA
LOC103431148	1	1	35	16	14.2065	3.76862	1.72998	0.000271615	0.00209501	103431148	protein_coding	NC_041795.1	XM_008369292.3	XP_008367514.1	sorbitol dehydrogenase	GO:0003674,GO:0003824,GO:0003939,GO:0005575,GO:0005622,GO:0005623,GO:0005737,GO:0005829,GO:0005911,GO:0008150,GO:0008152,GO:0009506,GO:0016491,GO:0016614,GO:0016616,GO:0030054,GO:0044424,GO:0044444,GO:0044464,GO:0055044,GO:0055114	1.1.1.14	ko:K00008	ko00040,ko00051,ko01100,map00040,map00051,map01100	M00014
LOC103442380	60	38	1	0	22.1368	-5.06348	1.83585	7.68908e-05	0.000712654	103442380	protein_coding	NC_041797.1	XM_029107825.1	XP_028963658.1	uncharacterized LOC103442380, transcript variant X1	-	-	-	-	-
LOC103450886	15	28	181	217	118.388	3.35526	0.467867	5.40757e-14	4.02051e-12	103450886	protein_coding	NC_041800.1	XM_008390291.3	XP_008388513.1	ABC transporter G family member 11	GO:0000003,GO:0001101,GO:0003002,GO:0003006,GO:0003674,GO:0003824,GO:0005215,GO:0005319,GO:0005342,GO:0005488,GO:0005515,GO:0005575,GO:0005623,GO:0005886,GO:0006810,GO:0006811,GO:0006820,GO:0006869,GO:0006950,GO:0006970,GO:0007275,GO:0007389,GO:0008028,GO:0008150,GO:0008509,GO:0008514,GO:0009611,GO:0009628,GO:0009651,GO:0009653,GO:0009719,GO:0009725,GO:0009737,GO:0009790,GO:0009791,GO:0009793,GO:…	-	ko:K05681	ko01523,ko02010,ko04976,map01523,map02010,map04976	-
LOC103412834	7	2	99	55	43.4965	4.20088	0.750273	3.50104e-09	1.09255e-07	103412834	protein_coding	NC_041799.1	XM_008351356.3	XP_008349578.2	calmodulin-binding receptor-like cytoplasmic kinase 2	GO:0000302,GO:0001101,GO:0003674,GO:0003824,GO:0004672,GO:0004674,GO:0004683,GO:0005488,GO:0005515,GO:0005516,GO:0006464,GO:0006468,GO:0006793,GO:0006796,GO:0006807,GO:0006950,GO:0006970,GO:0006979,GO:0008150,GO:0008152,GO:0009266,GO:0009409,GO:0009628,GO:0009636,GO:0009651,GO:0009719,GO:0009725,GO:0009737,GO:0009987,GO:0010033,GO:0010035,GO:0016301,GO:0016310,GO:0016740,GO:0016772,GO:0016773,GO:…	2.7.11.1	ko:K04733	ko04010,ko04064,ko04620,ko04621,ko04624,ko04722,ko05133,ko05140,ko05142,ko05145,ko05152,ko05162,ko05164,map04010,map04064,map04620,map04621,map04624,map04722,map05133,map05140,map05142,map05145,map05152,map05162,map05164	M00686
LOC103445068	16	7	191	191	108.656	4.26626	0.480294	2.55581e-19	3.24994e-17	103445068	lncRNA	NC_041795.1	XR_003774781.1		uncharacterized LOC103445068, transcript variant X4	NA	NA	NA	NA	NA
LOC103455953	3	4	57	68	35.5986	4.19251	0.805661	2.38103e-08	6.08897e-07	103455953	protein_coding	NC_041790.1	XM_029090334.1	XP_028946167.1	aspartyl protease family protein 1	GO:0003674,GO:0003824,GO:0004175,GO:0004190,GO:0005575,GO:0006508,GO:0006807,GO:0008150,GO:0008152,GO:0008233,GO:0009056,GO:0009057,GO:0016020,GO:0016787,GO:0019538,GO:0030163,GO:0031224,GO:0031225,GO:0043170,GO:0044238,GO:0044425,GO:0070001,GO:0070011,GO:0071704,GO:0140096,GO:1901564,GO:1901565,GO:1901575	3.4.23.25	ko:K01381	ko04138,map04138	-
LOC103427062	82	81	854	747	471.236	3.51916	0.283541	5.58455e-36	2.49126e-33	103427062	protein_coding	NC_041791.1	XM_008365135.3	XP_008363357.2	cinnamoyl-CoA reductase 1	-	-	-	-	-
LOC103425329	59	29	1	6	21.2667	-2.45178	1.21396	0.000352528	0.00260963	103425329	protein_coding	NC_041803.1	XM_008363409.3	XP_008361631.2	sulfate transporter 1.2-like	-	-	ko:K17470	-	-
LOC103404388	79	117	2	1	46.904	-5.44311	0.974448	5.20517e-09	1.57908e-07	103404388	protein_coding	NC_041805.1	XM_008343286.3	XP_008341508.2	inactive LRR receptor-like serine/threonine-protein kinase BIR2	GO:0002831,GO:0002832,GO:0005575,GO:0005622,GO:0005623,GO:0005634,GO:0005737,GO:0005886,GO:0008150,GO:0009507,GO:0009536,GO:0016020,GO:0031347,GO:0031348,GO:0032101,GO:0032102,GO:0043226,GO:0043227,GO:0043229,GO:0043231,GO:0043900,GO:0043901,GO:0044424,GO:0044444,GO:0044464,GO:0048519,GO:0048583,GO:0048585,GO:0050789,GO:0065007,GO:0071944,GO:0080134,GO:1900150,GO:1900424,GO:1900425	-	-	-	-
LOC103449827	15	3	179	107	81.0419	4.18887	0.581387	1.75846e-13	1.21759e-11	103449827	protein_coding	NC_041798.1	XM_008389151.3	XP_008387373.2	putative polyol transporter 1	GO:0003674,GO:0005215,GO:0005351,GO:0005354,GO:0005355,GO:0005365,GO:0005402,GO:0005575,GO:0005623,GO:0005886,GO:0006810,GO:0006811,GO:0006812,GO:0007275,GO:0008150,GO:0008324,GO:0008643,GO:0008645,GO:0009653,GO:0009791,GO:0010015,GO:0010101,GO:0010102,GO:0010311,GO:0015075,GO:0015077,GO:0015078,GO:0015144,GO:0015145,GO:0015146,GO:0015148,GO:0015149,GO:0015166,GO:0015168,GO:0015291,GO:0015293,GO:…	-	-	-	-
LOC103410855	34	2	0	0	7.34719	-3.28796	2.50663	0.00206369	0.0112833	103410855	protein_coding	NC_041789.1	XM_029099964.1	XP_028955797.1	NAC domain-containing protein 71-like, transcript variant X2	-	-	-	-	-
LOC103443823	34	24	0	2	13.5822	-3.17101	1.78883	0.000734226	0.0048202	103443823	protein_coding	NC_041797.1	XM_029108818.1	XP_028964651.1	putative Peroxidase 48	GO:0003674,GO:0003824,GO:0004601,GO:0005575,GO:0005618,GO:0005623,GO:0005911,GO:0008150,GO:0008152,GO:0009505,GO:0009506,GO:0009636,GO:0009664,GO:0009987,GO:0016043,GO:0016209,GO:0016491,GO:0016684,GO:0030054,GO:0030312,GO:0042221,GO:0044464,GO:0045229,GO:0050896,GO:0051716,GO:0055044,GO:0055114,GO:0070887,GO:0071554,GO:0071555,GO:0071669,GO:0071840,GO:0071944,GO:0097237,GO:0098754,GO:0098869,GO:…	1.11.1.7	ko:K00430	ko00940,ko01100,ko01110,map00940,map01100,map01110	-
LOC114824337	34	18	0	0	11.4804	-5.31296	1.99079	8.75535e-05	0.000797092	114824337	lncRNA	NC_041792.1	XR_003772565.1		uncharacterized LOC114824337	NA	NA	NA	NA	NA
LOC103406836	0	1	20	39	16.3531	4.69091	1.96887	0.000171225	0.00140809	103406836	protein_coding	NC_041790.1	XM_008345818.3	XP_008344040.2	flavonoid 3'-monooxygenase-like	GO:0000302,GO:0003674,GO:0003824,GO:0004497,GO:0005575,GO:0006950,GO:0006979,GO:0008150,GO:0008152,GO:0009058,GO:0009719,GO:0009723,GO:0009725,GO:0009733,GO:0009987,GO:0010033,GO:0010035,GO:0010038,GO:0010039,GO:0016020,GO:0016491,GO:0016705,GO:0016709,GO:0019748,GO:0032870,GO:0033554,GO:0034599,GO:0034614,GO:0035690,GO:0042221,GO:0042493,GO:0044550,GO:0050896,GO:0051716,GO:0055114,GO:0070887,GO:…	-	ko:K20623	ko00905,ko01100,ko01110,map00905,map01100,map01110	-
LOC103406838	0	0	20	19	10.5757	5.42007	1.99431	7.76655e-05	0.00071861	103406838	protein_coding	NC_041790.1	XM_008345821.3	XP_008344043.2	uncharacterized LOC103406838	-	-	-	-	-
LOC103427308	0	3	20	22	12.1785	2.45367	1.64241	0.00172673	0.00971824	103427308	lncRNA	NC_041791.1	XR_003772253.1		uncharacterized LOC103427308, transcript variant X2	NA	NA	NA	NA	NA
LOC103430182	0	7	20	13	10.7282	0.767651	0.915692	0.0605263	0.160907	103430182	protein_coding	NC_041799.1	XM_008368318.3	XP_008366540.2	F-box/FBD/LRR-repeat protein At4g00160-like	-	-	-	-	-
LOC103431286	0	3	20	4	7.21134	0.917973	1.20511	0.0455278	0.130562	103431286	protein_coding	NC_041803.1	XM_008369423.3	XP_008367645.2	strigolactone esterase RMS3-like	GO:0001763,GO:0006629,GO:0006714,GO:0006720,GO:0006721,GO:0007275,GO:0008150,GO:0008152,GO:0008299,GO:0008610,GO:0009058,GO:0009653,GO:0009719,GO:0009725,GO:0009987,GO:0010016,GO:0010033,GO:0010223,GO:0010346,GO:0010817,GO:0014070,GO:0016106,GO:0016114,GO:0018130,GO:0032501,GO:0032502,GO:0032870,GO:0033993,GO:0042221,GO:0042445,GO:0042446,GO:0044237,GO:0044238,GO:0044249,GO:0044255,GO:0046483,GO:…	-	-	-	-
LOC103434169	0	0	20	13	8.91996	4.89516	2.19986	0.000221388	0.00176153	103434169	protein_coding	NC_041792.1	XM_008372483.3	XP_008370705.2	pathogenesis-related protein PR-4	-	-	-	-	-
LOC103443230	0	0	20	23	11.6795	5.66877	1.89317	4.2561e-05	0.000431591	103443230	protein_coding	NC_041797.1	XM_008382040.3	XP_008380262.2	D-3-phosphoglycerate dehydrogenase 2, chloroplastic-like	GO:0005575,GO:0005622,GO:0005623,GO:0005634,GO:0005737,GO:0005829,GO:0009507,GO:0009532,GO:0009536,GO:0009570,GO:0043226,GO:0043227,GO:0043229,GO:0043231,GO:0044422,GO:0044424,GO:0044434,GO:0044435,GO:0044444,GO:0044446,GO:0044464	1.1.1.399,1.1.1.95	ko:K00058	ko00260,ko00680,ko01100,ko01120,ko01130,ko01200,ko01230,map00260,map00680,map01100,map01120,map01130,map01200,map01230	M00020
LOC114821748	0	0	20	16	9.74782	5.18647	2.08894	0.000127914	0.00109955	114821748	lncRNA	NC_041790.1	XR_003769519.1		uncharacterized LOC114821748, transcript variant X2	NA	NA	NA	NA	NA
LOC114821807	0	2	20	20	11.3683	2.88646	1.84292	0.00129922	0.00772771	114821807	lncRNA	NC_041803.1	XR_003769628.1		uncharacterized LOC114821807	NA	NA	NA	NA	NA
LOC114825266	0	0	20	22	11.4035	5.61202	1.91596	4.91623e-05	0.000485757	114825266	lncRNA	NC_041793.1	XR_003773910.1		uncharacterized LOC114825266	NA	NA	NA	NA	NA
LOC114825547	0	0	20	35	14.991	6.17349	1.71393	9.74304e-06	0.000121095	114825547	protein_coding	NC_041794.1	XM_029104281.1	XP_028960114.1	uncharacterized LOC114825547, transcript variant X1	NA	NA	NA	NA	NA
LOC114826749	0	0	20	13	8.91996	4.89516	2.19986	0.000221388	0.00176153	114826749	lncRNA	NC_041797.1	XR_003775796.1		uncharacterized LOC114826749	NA	NA	NA	NA	NA
LOC114826826	0	3	20	13	9.69493	1.65601	1.50351	0.00796825	0.0338641	114826826	snRNA	NC_041789.1	XR_003775837.1		U12 minor spliceosomal RNA	NA	NA	NA	NA	NA
LOC103429149	1	2	34	27	17.2336	3.86466	1.39145	6.26191e-05	0.000596844	103429149	protein_coding	NC_041797.1	XM_008367292.2	XP_008365514.2	uncharacterized LOC103429149	-	-	-	-	-
LOC103435024	1	1	34	34	18.907	4.61697	1.4197	2.48178e-05	0.000271113	103435024	protein_coding	NC_041798.1	XM_008373421.3	XP_008371643.1	uncharacterized LOC103435024	-	-	-	-	-
LOC103444775	1	0	34	28	16.993	4.87064	1.90093	0.000116831	0.00101637	103444775	protein_coding	NC_041798.1	XM_029109405.1	XP_028965238.1	peroxidase 12	GO:0003674,GO:0003824,GO:0004601,GO:0005575,GO:0005618,GO:0005622,GO:0005623,GO:0005737,GO:0005773,GO:0005911,GO:0008150,GO:0008152,GO:0009505,GO:0009506,GO:0009636,GO:0009664,GO:0009987,GO:0016020,GO:0016043,GO:0016209,GO:0016491,GO:0016684,GO:0030054,GO:0030312,GO:0042221,GO:0043226,GO:0043227,GO:0043229,GO:0043231,GO:0044424,GO:0044444,GO:0044464,GO:0045229,GO:0050896,GO:0051716,GO:0055044,GO:…	1.11.1.7	ko:K00430	ko00940,ko01100,ko01110,map00940,map01100,map01110	-
LOC103435358	11	1	137	155	81.7691	4.78685	0.610918	1.71042e-15	1.46826e-13	103435358	protein_coding	NC_041793.1	XM_008373748.3	XP_008371970.2	malate dehydrogenase-like, transcript variant X3	GO:0003674,GO:0003824,GO:0005575,GO:0005622,GO:0005623,GO:0005737,GO:0006082,GO:0006091,GO:0006099,GO:0006101,GO:0006107,GO:0006108,GO:0006139,GO:0006725,GO:0006732,GO:0006733,GO:0006734,GO:0006753,GO:0006793,GO:0006796,GO:0006807,GO:0008150,GO:0008152,GO:0009060,GO:0009117,GO:0009987,GO:0015980,GO:0016020,GO:0016491,GO:0016614,GO:0016615,GO:0016616,GO:0016999,GO:0017144,GO:0019362,GO:0019637,GO:…	1.1.1.37	ko:K00025	ko00020,ko00270,ko00620,ko00630,ko00710,ko01100,ko01110,ko01120,ko01130,ko01200,ko04964,map00020,map00270,map00620,map00630,map00710,map01100,map01110,map01120,map01130,map01200,map04964	M00009,M00011,M00012,M00168,M00171
LOC103430515	133	100	5	3	54.7128	-4.44191	0.693006	4.0861e-11	1.90722e-09	103430515	protein_coding	NC_041800.1	XM_008368662.3	XP_008366884.1	uncharacterized LOC103430515	NA	NA	NA	NA	NA
LOC114820656	58	81	1	6	34.4987	-3.79922	0.911875	9.38558e-07	1.58535e-05	114820656	protein_coding	NC_041801.1	XM_029091767.1	XP_028947600.1	purple acid phosphatase 8-like	GO:0003674,GO:0003824,GO:0003993,GO:0005575,GO:0005622,GO:0005623,GO:0005737,GO:0005773,GO:0006793,GO:0006796,GO:0008150,GO:0008152,GO:0009987,GO:0016311,GO:0016787,GO:0016788,GO:0016791,GO:0042578,GO:0043226,GO:0043227,GO:0043229,GO:0043231,GO:0044237,GO:0044424,GO:0044444,GO:0044464	3.1.3.2	ko:K14379	ko00740,ko01100,ko04142,ko04380,ko05323,map00740,map01100,map04142,map04380,map05323	-
LOC103436532	18	34	206	206	124.171	3.11467	0.463074	4.76884e-13	3.00393e-11	103436532	protein_coding	NC_041798.1	XM_029109152.1	XP_028964985.1	glycolipid transfer protein 3, transcript variant X2	GO:0003674,GO:0005215,GO:0005488,GO:0005543,GO:0005575,GO:0005622,GO:0005623,GO:0005634,GO:0005654,GO:0005737,GO:0005794,GO:0005802,GO:0006810,GO:0006869,GO:0008150,GO:0008289,GO:0010876,GO:0012505,GO:0017089,GO:0031974,GO:0031981,GO:0031984,GO:0032365,GO:0033036,GO:0033218,GO:0035091,GO:0035621,GO:0035627,GO:0042886,GO:0043167,GO:0043168,GO:0043226,GO:0043227,GO:0043229,GO:0043231,GO:0043233,GO:…	-	ko:K08051	-	-
LOC103432919	263	184	2607	2235	1412.22	3.69114	0.236207	1.72409e-55	1.87664e-52	103432919	protein_coding	NC_041795.1	XM_008371145.2	XP_008369367.1	probable chalcone--flavonone isomerase 3, transcript variant X2	GO:0003674,GO:0003824,GO:0005575,GO:0005622,GO:0005623,GO:0005737,GO:0005783,GO:0008150,GO:0008152,GO:0009058,GO:0009628,GO:0009812,GO:0009813,GO:0012505,GO:0016853,GO:0016872,GO:0043226,GO:0043227,GO:0043229,GO:0043231,GO:0044424,GO:0044444,GO:0044464,GO:0045430,GO:0050896,GO:0071704,GO:0080167,GO:1901576	5.5.1.6	ko:K01859	ko00941,ko01100,ko01110,map00941,map01100,map01110	M00137
LOC103410103	33	14	0	1	10.5221	-2.76707	2.19252	0.00287498	0.014725	103410103	lncRNA	NC_041796.1	XR_003775205.1		uncharacterized LOC103410103, transcript variant X3	NA	NA	NA	NA	NA
LOC114822715	33	26	0	0	13.3461	-5.69126	1.83391	3.39277e-05	0.000354411	114822715	protein_coding	NC_041805.1	XM_029097738.1	XP_028953571.1	TMV resistance protein N-like	-	-	-	-	-
LOC103409074	3	8	55	39	28.096	2.77685	0.994786	3.02461e-05	0.000322052	103409074	protein_coding	NC_041790.1	XM_029093304.1	XP_028949137.1	disease resistance-like protein CSA1	NA	NA	NA	NA	NA
LOC103416302	3	2	55	47	28.7537	4.32252	0.928203	2.73193e-07	5.31389e-06	103416302	protein_coding	NC_041793.1	XM_029101850.1	XP_028957683.1	pathogen-related protein-like	-	-	-	-	-
LOC103443465	9	18	115	86	60.8521	2.90575	0.638929	3.68715e-08	8.92657e-07	103443465	protein_coding	NC_041792.1	XM_017334187.2	XP_017189676.1	TMV resistance protein N-like, transcript variant X2	-	-	-	-	-
LOC103418405	1	0	33	20	14.5187	4.40955	2.05382	0.000285717	0.00218458	103418405	protein_coding	NC_041790.1	XM_008356535.3	XP_008354757.1	auxin-responsive protein SAUR36-like	GO:0005575,GO:0005622,GO:0005623,GO:0005634,GO:0008150,GO:0010029,GO:0043226,GO:0043227,GO:0043229,GO:0043231,GO:0044424,GO:0044464,GO:0048518,GO:0048580,GO:0048831,GO:0050789,GO:0050793,GO:0051094,GO:0051239,GO:0051240,GO:0065007,GO:1900055,GO:1900057,GO:1900140,GO:1905623,GO:2000024,GO:2000026	-	ko:K14488	ko04075,map04075	-
LOC114823951	371	128	19	38	123.151	-2.59574	0.557765	1.08946e-08	3.00978e-07	114823951	protein_coding	NC_041791.1	XM_029099930.1	XP_028955763.1	probable CCR4-associated factor 1 homolog 11	GO:0000175,GO:0000288,GO:0000289,GO:0000291,GO:0000932,GO:0000956,GO:0002213,GO:0003674,GO:0003824,GO:0004518,GO:0004527,GO:0004532,GO:0004535,GO:0004540,GO:0005575,GO:0005622,GO:0005623,GO:0005737,GO:0006139,GO:0006401,GO:0006402,GO:0006417,GO:0006725,GO:0006807,GO:0006950,GO:0006952,GO:0008150,GO:0008152,GO:0008408,GO:0009056,GO:0009057,GO:0009605,GO:0009607,GO:0009611,GO:0009617,GO:0009889,GO:…	-	ko:K12581	ko03018,map03018	-
LOC103421643	94	80	3	4	41.454	-4.18384	0.771654	8.3754e-09	2.39151e-07	103421643	protein_coding	NC_041805.1	XM_029097792.1	XP_028953625.1	rab escort protein 1-like, transcript variant X2	GO:0003674,GO:0005488,GO:0005515,GO:0005575,GO:0005622,GO:0005623,GO:0005737,GO:0005829,GO:0005968,GO:0008150,GO:0009889,GO:0009893,GO:0010556,GO:0010604,GO:0017016,GO:0017137,GO:0019222,GO:0019899,GO:0031267,GO:0031323,GO:0031325,GO:0031326,GO:0031399,GO:0031401,GO:0032268,GO:0032270,GO:0032991,GO:0044424,GO:0044444,GO:0044464,GO:0048518,GO:0048522,GO:0050789,GO:0050794,GO:0051020,GO:0051171,GO:…	-	ko:K17255	-	-
LOC103444734	5	5	74	65	39.9636	3.87634	0.729017	9.38827e-09	2.63647e-07	103444734	protein_coding	NC_041801.1	XM_008383685.3	XP_008381907.2	probable inorganic phosphate transporter 1-3	GO:0003674,GO:0005215,GO:0005315,GO:0005575,GO:0005623,GO:0005886,GO:0005887,GO:0006810,GO:0006811,GO:0006817,GO:0006820,GO:0006950,GO:0007154,GO:0008150,GO:0008509,GO:0009267,GO:0009605,GO:0009987,GO:0009991,GO:0015075,GO:0015103,GO:0015114,GO:0015291,GO:0015318,GO:0015698,GO:0016020,GO:0016021,GO:0016036,GO:0022804,GO:0022857,GO:0031224,GO:0031226,GO:0031667,GO:0031668,GO:0031669,GO:0033554,GO:…	-	ko:K08176	-	-
LOC103419410	21	14	229	229	132.087	3.92767	0.421261	3.83653e-21	5.99998e-19	103419410	protein_coding	NC_041792.1	XM_008357515.3	XP_008355737.2	uncharacterized LOC103419410	-	-	-	-	-
LOC103418162	72	72	718	822	451.337	3.6436	0.291723	2.59849e-36	1.1785e-33	103418162	protein_coding	NC_041790.1	XM_029109928.1	XP_028965761.1	aldehyde dehydrogenase family 2 member C4-like	GO:0003674,GO:0003824,GO:0004029,GO:0004030,GO:0006725,GO:0008150,GO:0008152,GO:0009058,GO:0009698,GO:0009699,GO:0009987,GO:0016491,GO:0016620,GO:0016903,GO:0019438,GO:0019748,GO:0044237,GO:0044249,GO:0044550,GO:0050269,GO:0055114,GO:0071704,GO:1901360,GO:1901362,GO:1901576	1.2.1.3,1.2.1.68	ko:K00128,ko:K12355	ko00010,ko00053,ko00071,ko00280,ko00310,ko00330,ko00340,ko00380,ko00410,ko00561,ko00620,ko00625,ko00903,ko00940,ko00981,ko01100,ko01110,ko01120,ko01130,map00010,map00053,map00071,map00280,map00310,map00330,map00340,map00380,map00410,map00561,map00620,map00625,map00903,map00940,map00981,map01100,map01110,map01120,map01130	M00135
LOC114825907	9	3	113	64	50.373	4.01968	0.685017	6.8993e-10	2.48338e-08	114825907	protein_coding	NC_041795.1	XM_029104953.1	XP_028960786.1	uncharacterized LOC114825907	NA	NA	NA	NA	NA
LOC103421708	56	40	1	2	22.4018	-4.19811	1.22245	1.30977e-05	0.00015646	103421708	protein_coding	NC_041797.1	XM_029108074.1	XP_028963907.1	F-box/kelch-repeat protein At3g06240-like, transcript variant X7	GO:0003674,GO:0003824,GO:0004842,GO:0006464,GO:0006508,GO:0006511,GO:0006807,GO:0008150,GO:0008152,GO:0009056,GO:0009057,GO:0009987,GO:0010498,GO:0016567,GO:0016740,GO:0019538,GO:0019787,GO:0019941,GO:0030163,GO:0031146,GO:0032446,GO:0036211,GO:0043161,GO:0043170,GO:0043412,GO:0043632,GO:0044237,GO:0044238,GO:0044248,GO:0044257,GO:0044260,GO:0044265,GO:0044267,GO:0051603,GO:0070647,GO:0071704,GO:…	-	-	-	-
LOC103430931	56	38	1	2	21.8851	-4.14383	1.24242	1.66208e-05	0.00019254	103430931	protein_coding	NC_041789.1	XM_008369076.3	XP_008367298.2	hexose carrier protein HEX6-like	GO:0003674,GO:0005215,GO:0005351,GO:0005355,GO:0005402,GO:0005575,GO:0006810,GO:0006811,GO:0006812,GO:0008150,GO:0008324,GO:0008643,GO:0008645,GO:0015075,GO:0015077,GO:0015078,GO:0015144,GO:0015145,GO:0015149,GO:0015291,GO:0015293,GO:0015294,GO:0015295,GO:0015318,GO:0015672,GO:0015749,GO:0016020,GO:0022804,GO:0022857,GO:0022890,GO:0034219,GO:0034220,GO:0046323,GO:0051119,GO:0051179,GO:0051234,GO:…	-	-	-	-
LOC114827044	75	44	2	3	27.7947	-3.94028	0.993997	2.19119e-06	3.29976e-05	114827044	lncRNA	NC_041797.1	XR_003776316.1		uncharacterized LOC114827044	NA	NA	NA	NA	NA
LOC103420797	21	27	228	366	172.984	3.81907	0.420627	3.24916e-20	4.58114e-18	103420797	protein_coding	NC_041789.1	XM_029106049.1	XP_028961882.1	uncharacterized LOC103420797, transcript variant X2	-	-	-	-	-
LOC103405799	10	18	122	87	63.1954	2.93008	0.62019	1.73946e-08	4.60002e-07	103405799	protein_coding	NW_021638936.1	XM_029098882.1	XP_028954715.1	integrin-linked protein kinase 1-like	GO:0001666,GO:0003674,GO:0003824,GO:0004672,GO:0004674,GO:0004712,GO:0005575,GO:0005622,GO:0005623,GO:0005737,GO:0005783,GO:0005789,GO:0006082,GO:0006464,GO:0006468,GO:0006629,GO:0006720,GO:0006721,GO:0006793,GO:0006796,GO:0006807,GO:0006950,GO:0007154,GO:0007165,GO:0008150,GO:0008152,GO:0008299,GO:0008610,GO:0009058,GO:0009628,GO:0009685,GO:0009686,GO:0009719,GO:0009723,GO:0009725,GO:0009743,GO:…	2.7.11.1	ko:K06272	ko03320,ko04360,ko04510,ko05100,ko05213,map03320,map04360,map04510,map05100,map05213	-
LOC103412975	32	6	0	0	7.97869	-3.92876	2.42631	0.000903063	0.00572024	103412975	protein_coding	NC_041799.1	XM_017326172.2	XP_017181661.1	tropinone reductase homolog At1g07440-like	-	1.1.1.206	ko:K08081	ko00960,ko01100,ko01110,map00960,map01100,map01110	-
LOC103431025	32	39	0	0	16.5034	-6.10464	1.69157	9.7957e-06	0.000121551	103431025	lncRNA	NC_041795.1	XR_003774960.1		uncharacterized LOC103431025, transcript variant X6	NA	NA	NA	NA	NA
LOC103417797	0	0	19	6	6.72165	3.71357	2.48079	0.00122568	0.0073839	103417797	protein_coding	NC_041791.1	XM_008355956.3	XP_008354178.1	cytochrome P450 714C2-like	-	-	ko:K20661	-	-
LOC103421120	0	4	19	9	8.5828	0.982914	1.14561	0.034614	0.106588	103421120	protein_coding	NC_041796.1	XM_008359155.3	XP_008357377.2	uncharacterized LOC103421120	-	-	-	-	-
LOC103422680	0	0	19	9	7.54951	4.25505	2.38828	0.000599544	0.00406784	103422680	protein_coding	NC_041799.1	XM_029088268.1	XP_028944101.1	putative disease resistance protein RGA3	-	-	ko:K19613	ko04014,map04014	-
LOC103422776	0	0	19	22	11.1369	5.55162	1.94131	5.71888e-05	0.000553225	103422776	protein_coding	NC_041799.1	XM_029088168.1	XP_028944001.1	UDP-glycosyltransferase 87A1-like	GO:0003674,GO:0003824,GO:0005575,GO:0005622,GO:0005623,GO:0008194,GO:0016740,GO:0016757,GO:0016758,GO:0035251,GO:0043226,GO:0043227,GO:0043229,GO:0043231,GO:0044424,GO:0044464,GO:0046527,GO:0080043,GO:0080044	-	-	-	-
LOC103432095	0	0	19	28	12.7926	5.86418	1.82005	2.5285e-05	0.000275553	103432095	lncRNA	NC_041794.1	XR_528959.3		uncharacterized LOC103432095	NA	NA	NA	NA	NA
LOC103443028	0	0	19	8	7.27356	4.08913	2.42374	0.000753262	0.00492971	103443028	protein_coding	NC_041797.1	XM_029108101.1	XP_028963934.1	peptidyl-prolyl cis-trans isomerase CYP95-like, transcript variant X6	-	-	-	-	-
LOC103451099	0	2	19	79	27.383	5.17998	1.31575	4.53185e-06	6.25041e-05	103451099	protein_coding	NC_041800.1	XM_008390531.3	XP_008388753.1	GDSL esterase/lipase At5g33370-like	-	-	-	-	-
LOC103454015	0	0	19	27	12.5167	5.81855	1.83691	2.87126e-05	0.000307852	103454015	lncRNA	NC_041790.1	XR_531944.3		uncharacterized LOC103454015	NA	NA	NA	NA	NA
LOC103455060	0	0	19	15	9.20524	5.00992	2.15577	0.000179313	0.00146707	103455060	protein_coding	NC_041802.1	XM_029093097.1	XP_028948930.1	protein SIEVE ELEMENT OCCLUSION B-like	-	-	-	-	-
LOC103437433	17	24	189	192	112.991	3.38356	0.448388	4.01194e-15	3.32845e-13	103437433	protein_coding	NC_041794.1	XM_008375903.3	XP_008374125.1	probable lysophospholipase BODYGUARD 3	GO:0001101,GO:0005575,GO:0005618,GO:0005623,GO:0006725,GO:0006810,GO:0006833,GO:0006950,GO:0006952,GO:0006970,GO:0007275,GO:0008150,GO:0008152,GO:0009058,GO:0009059,GO:0009505,GO:0009605,GO:0009607,GO:0009620,GO:0009628,GO:0009698,GO:0009699,GO:0009719,GO:0009725,GO:0009737,GO:0009791,GO:0009889,GO:0009891,GO:0009893,GO:0009987,GO:0010033,GO:0010115,GO:0010143,GO:0010148,GO:0010345,GO:0010556,GO:…	-	-	-	-
LOC103452081	516	591	28	28	271.525	-4.03686	0.361749	2.649e-29	7.66859e-27	103452081	protein_coding	NC_041801.1	XM_017337052.2	XP_017192541.2	putative ABC transporter C family member 15, transcript variant X2	GO:0000325,GO:0003674,GO:0003824,GO:0005215,GO:0005575,GO:0005576,GO:0005622,GO:0005623,GO:0005737,GO:0005773,GO:0005774,GO:0005911,GO:0006810,GO:0008150,GO:0009506,GO:0010290,GO:0015399,GO:0015405,GO:0015431,GO:0016020,GO:0016462,GO:0016787,GO:0016817,GO:0016818,GO:0016887,GO:0017111,GO:0022804,GO:0022857,GO:0030054,GO:0031090,GO:0042623,GO:0042626,GO:0043226,GO:0043227,GO:0043229,GO:0043231,GO:…	-	ko:K05665,ko:K05666,ko:K05670	ko01523,ko01524,ko02010,ko04071,ko04976,ko04977,ko05206,map01523,map01524,map02010,map04071,map04976,map04977,map05206	-
LOC103442628	19	25	207	186	116.795	3.32951	0.439145	2.61173e-15	2.20716e-13	103442628	protein_coding	NC_041797.1	XM_008381431.3	XP_008379653.1	homeobox protein knotted-1-like LET6	-	-	ko:K15613	ko04550,ko05202,map04550,map05202	-
LOC114823943	2	24	43	36	28.0009	0.766351	0.676917	0.0480399	0.13606	114823943	lncRNA	NC_041791.1	XR_003772064.1		uncharacterized LOC114823943, transcript variant X1	NA	NA	NA	NA	NA
LOC114824430	14	22	159	113	82.0723	3.01119	0.538018	2.75581e-10	1.0884e-08	114824430	lncRNA	NC_041792.1	XR_003772751.1		uncharacterized LOC114824430	NA	NA	NA	NA	NA
LOC114819847	4	5	63	40	29.9309	3.44666	0.89862	1.82649e-06	2.816e-05	114819847	lncRNA	NC_041799.1	XR_003767146.1		uncharacterized LOC114819847	NA	NA	NA	NA	NA
LOC103433304	211	180	10	10	94.3136	-3.95812	0.501326	8.38989e-16	7.55979e-14	103433304	protein_coding	NC_041792.1	XM_029101087.1	XP_028956920.1	probable E3 ubiquitin-protein ligase LOG2	GO:0001101,GO:0003674,GO:0003824,GO:0004842,GO:0005575,GO:0005622,GO:0005623,GO:0005634,GO:0005737,GO:0005768,GO:0005769,GO:0005829,GO:0005886,GO:0006464,GO:0006513,GO:0006807,GO:0006810,GO:0007034,GO:0007041,GO:0007154,GO:0007165,GO:0008150,GO:0008152,GO:0008277,GO:0008333,GO:0008589,GO:0009719,GO:0009725,GO:0009737,GO:0009738,GO:0009755,GO:0009966,GO:0009968,GO:0009987,GO:0010033,GO:0010118,GO:…	2.3.2.27	ko:K10604	ko04120,map04120	-
LOC103441585	12	6	139	49	54.5437	3.48055	0.706432	2.6811e-08	6.7742e-07	103441585	protein_coding	NC_041798.1	XM_017333864.2	XP_017189353.2	extensin-2	-	-	-	-	-
LOC103455490	14	16	157	251	118.071	3.9493	0.473144	2.16814e-17	2.33199e-15	103455490	protein_coding	NC_041802.1	XM_008395078.3	XP_008393300.2	cytochrome P450 CYP736A12-like	GO:0003674,GO:0003824,GO:0004497,GO:0005575,GO:0005622,GO:0005623,GO:0005737,GO:0005783,GO:0005789,GO:0008150,GO:0008152,GO:0009058,GO:0012505,GO:0016020,GO:0016491,GO:0016705,GO:0016709,GO:0019748,GO:0031090,GO:0031984,GO:0042175,GO:0043226,GO:0043227,GO:0043229,GO:0043231,GO:0044422,GO:0044424,GO:0044425,GO:0044432,GO:0044444,GO:0044446,GO:0044464,GO:0044550,GO:0055114,GO:0098827	-	ko:K20562	-	-
LOC103441377	31	18	0	3	11.7055	-2.00091	1.558	0.00377796	0.0184538	103441377	protein_coding	NC_041800.1	XM_008380052.3	XP_008378274.2	F-box protein At5g07610-like	-	-	-	-	-
LOC114819440	31	19	0	7	13.0677	-0.990356	0.978326	0.0272155	0.0886084	114819440	protein_coding	NC_041799.1	XM_029087987.1	XP_028943820.1	LRR receptor-like serine/threonine-protein kinase	GO:0005575,GO:0005623,GO:0005886,GO:0016020,GO:0044464,GO:0071944	-	-	-	-
LOC114821147	31	55	0	0	20.4356	-6.44849	1.6123	3.04804e-06	4.40485e-05	114821147	protein_coding	NC_041802.1	XM_029093079.1	XP_028948912.1	transcription termination factor MTEF1, chloroplastic-like	NA	NA	NA	NA	NA
LOC114821838	31	39	0	0	16.3025	-6.0797	1.70061	1.07163e-05	0.000131594	114821838	lncRNA	NC_041803.1	XR_003769677.1		uncharacterized LOC114821838	NA	NA	NA	NA	NA
LOC103418665	20	11	212	289	143.135	4.23626	0.439957	2.46343e-22	4.29711e-20	103418665	protein_coding	NC_041791.1	XM_029099308.1	XP_028955141.1	putative disease resistance RPP13-like protein 1, transcript variant X10	GO:0002376,GO:0005575,GO:0005623,GO:0005886,GO:0006950,GO:0006952,GO:0006955,GO:0007154,GO:0007165,GO:0008150,GO:0008219,GO:0009626,GO:0009987,GO:0012501,GO:0016020,GO:0023052,GO:0033554,GO:0034050,GO:0044464,GO:0045087,GO:0050789,GO:0050794,GO:0050896,GO:0051716,GO:0065007,GO:0071944	-	ko:K19613	ko04014,map04014	-
LOC103431231	3	7	52	55	31.4531	3.32582	0.884683	1.99702e-06	3.05126e-05	103431231	protein_coding	NC_041802.1	XM_029092692.1	XP_028948525.1	chaperone protein ClpB1-like	GO:0000302,GO:0005575,GO:0005622,GO:0005623,GO:0005737,GO:0006417,GO:0006950,GO:0006979,GO:0008150,GO:0009266,GO:0009314,GO:0009408,GO:0009416,GO:0009507,GO:0009526,GO:0009532,GO:0009536,GO:0009570,GO:0009628,GO:0009636,GO:0009642,GO:0009644,GO:0009889,GO:0009891,GO:0009893,GO:0009941,GO:0009987,GO:0010035,GO:0010468,GO:0010556,GO:0010557,GO:0010604,GO:0010608,GO:0010628,GO:0019222,GO:0031323,GO:…	-	ko:K03695	ko04213,map04213	-
LOC114820196	3	0	52	24	21.0902	4.37561	1.28561	1.55496e-05	0.000181916	114820196	protein_coding	NC_041800.1	XM_029090682.1	XP_028946515.1	G2/mitotic-specific cyclin S13-7-like, transcript variant X1	GO:0001558,GO:0005575,GO:0005622,GO:0005623,GO:0005737,GO:0008150,GO:0009314,GO:0009628,GO:0010212,GO:0010332,GO:0040008,GO:0044424,GO:0044464,GO:0050789,GO:0050794,GO:0050896,GO:0051128,GO:0065007	-	ko:K21777	-	-
LOC103417975	155	170	1461	1737	943.93	3.51746	0.26921	1.31165e-39	6.99853e-37	103417975	protein_coding	NC_041790.1	XM_008356136.3	XP_008354358.2	protein SRG1-like, transcript variant X3	GO:0003674,GO:0003824,GO:0007275,GO:0007568,GO:0008150,GO:0008152,GO:0010150,GO:0016491,GO:0016679,GO:0016682,GO:0032501,GO:0032502,GO:0048366,GO:0048367,GO:0048731,GO:0048827,GO:0048856,GO:0055114,GO:0090693,GO:0099402	-	-	-	-
LOC103432785	437	333	24	18	185.181	-3.89056	0.38278	1.01781e-24	2.2336e-22	103432785	protein_coding	NC_041799.1	XM_029087942.1	XP_028943775.1	putative disease resistance RPP13-like protein 1, transcript variant X7	-	-	ko:K19613,ko:K22038	ko04014,map04014	-
LOC103406609	13	7	146	26	50.5224	2.99682	0.89419	5.33147e-06	7.16798e-05	103406609	protein_coding	NC_041789.1	XM_008345601.3	XP_008343823.2	18.2 kDa class I heat shock protein	GO:0005575,GO:0005622,GO:0005623,GO:0005737,GO:0006950,GO:0008150,GO:0009266,GO:0009408,GO:0009507,GO:0009536,GO:0009628,GO:0043226,GO:0043227,GO:0043229,GO:0043231,GO:0044424,GO:0044444,GO:0044464,GO:0050896	-	ko:K13993	ko04141,map04141	-
LOC103427617	10	22	118	148	79.9954	3.13741	0.564338	5.04896e-10	1.86389e-08	103427617	protein_coding	NC_041792.1	XM_008365686.3	XP_008363908.2	glycerol-3-phosphate 2-O-acyltransferase 6	GO:0000003,GO:0003006,GO:0003674,GO:0003824,GO:0005575,GO:0006793,GO:0006796,GO:0007275,GO:0008150,GO:0008152,GO:0008374,GO:0009058,GO:0009059,GO:0009791,GO:0009908,GO:0009987,GO:0010143,GO:0016020,GO:0016311,GO:0016740,GO:0016746,GO:0016747,GO:0016787,GO:0016788,GO:0016791,GO:0022414,GO:0032501,GO:0032502,GO:0042578,GO:0043170,GO:0044237,GO:0048367,GO:0048608,GO:0048731,GO:0048856,GO:0061458,GO:…	2.3.1.15,2.3.1.198	ko:K13508	ko00561,ko00564,ko01100,ko01110,map00561,map00564,map01100,map01110	M00089
LOC108170220	5	3	71	55	35.8875	4.04176	0.788131	2.83299e-08	7.12488e-07	108170220	protein_coding	NC_041803.1	XR_003769062.1		uncharacterized LOC108170220, transcript variant X3	NA	NA	NA	NA	NA
LOC103452736	72	45	2	2	27.1744	-4.22075	1.03204	1.88508e-06	2.89976e-05	103452736	lncRNA	NC_041804.1	XR_003770165.1		uncharacterized LOC103452736, transcript variant X8	NA	NA	NA	NA	NA
LOC103430657	16	16	173	156	96.523	3.54553	0.465638	3.70127e-15	3.08009e-13	103430657	protein_coding	NC_041801.1	XM_017331015.2	XP_017186504.1	cytochrome P450 CYP749A22-like, transcript variant X2	GO:0003674,GO:0003824,GO:0004497,GO:0006629,GO:0008150,GO:0008152,GO:0008202,GO:0008395,GO:0009719,GO:0009725,GO:0009741,GO:0010033,GO:0010268,GO:0010817,GO:0014070,GO:0016128,GO:0016131,GO:0016491,GO:0033993,GO:0042221,GO:0042445,GO:0042592,GO:0044238,GO:0048878,GO:0050896,GO:0055088,GO:0055114,GO:0065007,GO:0065008,GO:0071704,GO:1901360,GO:1901615,GO:1901700	-	ko:K15639	ko00905,map00905	-
LOC114820477	39	30	384	304	201.86	3.54193	0.355564	4.7772e-24	9.92344e-22	114820477	protein_coding	NC_041801.1	XM_029091168.1	XP_028947001.1	uncharacterized LOC114820477	NA	NA	NA	NA	NA
LOC103422065	6	8	80	57	40.3316	3.31164	0.742864	1.37614e-07	2.90066e-06	103422065	transcribed_pseudogene	NC_041792.1	XR_003772612.1		protein HOTHEAD-like	NA	NA	NA	NA	NA
LOC103413129	1	1	31	21	14.5197	3.88958	1.67952	0.000198065	0.00159981	103413129	lncRNA	NC_041789.1	XR_003776782.1		uncharacterized LOC103413129, transcript variant X2	NA	NA	NA	NA	NA
LOC103433226	1	0	31	57	24.1957	5.6169	1.6547	1.82643e-05	0.000208476	103433226	protein_coding	NC_041792.1	XM_008371460.3	XP_008369682.2	uncharacterized LOC103433226	NA	NA	NA	NA	NA
LOC114820938	1	0	31	39	19.2286	5.16654	1.79713	5.98066e-05	0.000574429	114820938	protein_coding	NC_041802.1	XM_029092288.1	XP_028948121.1	receptor-like protein EIX2	GO:0000003,GO:0001704,GO:0001706,GO:0003006,GO:0005575,GO:0005618,GO:0005623,GO:0005886,GO:0006810,GO:0006833,GO:0006950,GO:0007275,GO:0007369,GO:0007389,GO:0007492,GO:0008104,GO:0008150,GO:0009505,GO:0009531,GO:0009611,GO:0009653,GO:0009790,GO:0009791,GO:0009793,GO:0009798,GO:0009888,GO:0009987,GO:0010154,GO:0010453,GO:0010470,GO:0016020,GO:0022414,GO:0022603,GO:0030104,GO:0030154,GO:0030312,GO:…	-	ko:K19613	ko04014,map04014	-
LOC103452962	8	28	98	109	65.0488	2.29938	0.713899	4.86843e-06	6.63394e-05	103452962	protein_coding	NC_041800.1	XM_017336956.2	XP_017192445.2	E3 ubiquitin-protein ligase AIRP2-like, transcript variant X1	GO:0001101,GO:0003674,GO:0003824,GO:0004842,GO:0005575,GO:0005622,GO:0005623,GO:0005737,GO:0005829,GO:0006464,GO:0006508,GO:0006511,GO:0006807,GO:0006950,GO:0006970,GO:0008150,GO:0008152,GO:0009056,GO:0009057,GO:0009628,GO:0009651,GO:0009719,GO:0009725,GO:0009737,GO:0009787,GO:0009789,GO:0009966,GO:0009967,GO:0009987,GO:0010033,GO:0010646,GO:0010647,GO:0016567,GO:0016740,GO:0019538,GO:0019787,GO:…	-	-	-	-
LOC114826175	3	1	51	57	30.1884	4.71052	0.958718	1.23789e-07	2.64201e-06	114826175	protein_coding	NC_041795.1	XM_029106184.1	XP_028962017.1	protein SRC2 homolog	-	-	-	-	-
LOC103417982	0	0	18	42	16.3894	6.3141	1.68295	6.36565e-06	8.37227e-05	103417982	protein_coding	NC_041790.1	XM_008356141.3	XP_008354363.2	repetitive proline-rich cell wall protein 1-like	-	-	-	-	-
LOC103418184	0	0	18	15	8.93861	4.91696	2.18849	0.000211641	0.00169737	103418184	lncRNA	NC_041792.1	XR_003772572.1		uncharacterized LOC103418184, transcript variant X4	NA	NA	NA	NA	NA
LOC103420193	0	1	18	10	7.81716	2.26224	2.10895	0.00564863	0.0255613	103420193	protein_coding	NC_041791.1	XM_008358262.3	XP_008356484.2	GDP-mannose transporter GONST2-like	-	-	ko:K15356	-	-
LOC103420452	0	0	18	7	6.73097	3.76301	2.47016	0.00114544	0.00698401	103420452	protein_coding	NC_041795.1	XM_029105037.1	XP_028960870.1	peptidyl-prolyl cis-trans isomerase FKBP42-like	GO:0000413,GO:0003674,GO:0003755,GO:0003824,GO:0005488,GO:0005515,GO:0005516,GO:0005575,GO:0005623,GO:0005886,GO:0006464,GO:0006807,GO:0007275,GO:0008150,GO:0008152,GO:0009987,GO:0016020,GO:0016853,GO:0016859,GO:0018193,GO:0018208,GO:0019538,GO:0032501,GO:0032502,GO:0036211,GO:0043170,GO:0043412,GO:0044237,GO:0044238,GO:0044260,GO:0044267,GO:0044464,GO:0048366,GO:0048367,GO:0048731,GO:0048827,GO:…	5.2.1.8	ko:K09571	ko04915,map04915	-
LOC103427921	0	0	18	42	16.3894	6.3141	1.68295	6.36565e-06	8.37227e-05	103427921	protein_coding	NC_041793.1	XM_008366006.3	XP_008364228.1	glutathionyl-hydroquinone reductase YqjG-like, transcript variant X1	-	1.8.5.7	ko:K07393	-	-
LOC103430156	0	0	18	28	12.526	5.81416	1.84127	2.93445e-05	0.000314008	103430156	protein_coding	NC_041802.1	XM_029093130.1	XP_028948963.1	E3 ubiquitin-protein ligase RHA1B-like	GO:0003674,GO:0003824,GO:0004842,GO:0006464,GO:0006508,GO:0006511,GO:0006807,GO:0008150,GO:0008152,GO:0009056,GO:0009057,GO:0009987,GO:0010033,GO:0010035,GO:0010038,GO:0010200,GO:0010243,GO:0010498,GO:0016567,GO:0016740,GO:0019538,GO:0019787,GO:0019941,GO:0030163,GO:0032446,GO:0036211,GO:0042221,GO:0042493,GO:0043161,GO:0043170,GO:0043412,GO:0043632,GO:0044237,GO:0044238,GO:0044248,GO:0044257,GO:…	-	ko:K16281	-	-
LOC103432889	0	0	18	8	7.00693	3.95013	2.44416	0.000900966	0.00570961	103432889	protein_coding	NC_041795.1	XM_008371099.3	XP_008369321.1	peroxidase P7-like	-	1.11.1.7	ko:K00430	ko00940,ko01100,ko01110,map00940,map01100,map01110	-
LOC103455987	0	1	18	26	12.2324	3.81902	2.17204	0.000707051	0.00466961	103455987	lncRNA	NC_041793.1	XR_003773061.1		uncharacterized LOC103455987, transcript variant X2	NA	NA	NA	NA	NA
LOC108171449	0	2	18	17	10.0072	2.40408	1.82241	0.00285174	0.0146216	108171449	protein_coding	NC_041794.1	XM_029104218.1	XP_028960051.1	uncharacterized LOC108171449	-	-	-	-	-
LOC108174124	0	0	18	18	9.76647	5.19533	2.0844	0.000125366	0.00108077	108174124	lncRNA	NC_041798.1	XR_003776730.1		uncharacterized LOC108174124, transcript variant X3	NA	NA	NA	NA	NA
LOC114820270	0	6	18	5	7.72901	0.505861	0.847861	0.161935	0.324681	114820270	snRNA	NC_041800.1	XR_003767764.1		U1 spliceosomal RNA	NA	NA	NA	NA	NA
LOC114822785	0	0	18	12	8.11075	4.56719	2.30272	0.000376969	0.00276424	114822785	lncRNA	NC_041805.1	XR_003770984.1		uncharacterized LOC114822785	NA	NA	NA	NA	NA
LOC114826895	0	0	18	20	10.3184	5.35081	2.02305	9.06992e-05	0.000821333	114826895	lncRNA	NC_041797.1	XR_003775894.1		uncharacterized LOC114826895	NA	NA	NA	NA	NA
LOC103400231	88	67	3	4	36.8904	-3.98473	0.810038	6.57864e-08	1.48933e-06	103400231	protein_coding	NC_041803.1	XM_029094121.1	XP_028949954.1	uncharacterized LOC103400231	-	-	-	-	-
LOC103451641	886	751	8039	8417	4838.12	3.5732	0.214648	9.98529e-63	1.4301e-59	103451641	protein_coding	NC_041801.1	XM_008391057.2	XP_008389279.1	universal stress protein A-like protein, transcript variant X1	GO:0000166,GO:0003674,GO:0005488,GO:0005575,GO:0005623,GO:0005886,GO:0008144,GO:0016020,GO:0016208,GO:0017076,GO:0030554,GO:0032553,GO:0032555,GO:0032559,GO:0036094,GO:0043167,GO:0043168,GO:0043169,GO:0044464,GO:0071944,GO:0097159,GO:0097367,GO:1901265,GO:1901363	-	-	-	-
LOC103409446	2	0	41	25	18.2324	4.52568	1.49846	4.24626e-05	0.000430993	103409446	protein_coding	NC_041794.1	XM_029104440.1	XP_028960273.1	probable 2-oxoglutarate-dependent dioxygenase AOP1.2, transcript variant X2	NA	NA	NA	NA	NA
LOC114822603	2	0	41	9	13.8171	3.49828	1.87803	0.000579009	0.00395879	114822603	protein_coding	NC_041805.1	XM_029097322.1	XP_028953155.1	uncharacterized LOC114822603	-	-	-	-	-
LOC103427542	266	163	2431	2210	1353.58	3.69896	0.242799	7.49866e-53	7.28763e-50	103427542	protein_coding	NC_041802.1	XM_029092060.1	XP_028947893.1	solute carrier family 35 member F2-like	-	-	ko:K15287	-	-
LOC103443711	7	7	88	82	49.306	3.72086	0.643811	6.97691e-10	2.50469e-08	103443711	protein_coding	NC_041797.1	XM_008382599.3	XP_008380821.1	GTP-binding protein YPTM2-like	GO:0000003,GO:0000139,GO:0000902,GO:0000904,GO:0003006,GO:0005575,GO:0005622,GO:0005623,GO:0005737,GO:0005773,GO:0005783,GO:0005789,GO:0005794,GO:0005829,GO:0005886,GO:0005911,GO:0006810,GO:0006888,GO:0007275,GO:0008150,GO:0009506,GO:0009555,GO:0009653,GO:0009826,GO:0009856,GO:0009860,GO:0009932,GO:0009987,GO:0012505,GO:0016020,GO:0016043,GO:0016049,GO:0016192,GO:0022414,GO:0030054,GO:0030154,GO:…	-	ko:K07874	ko05134,map05134	-
LOC103411477	30	30	0	1	14.0526	-3.76381	2.172	0.000754929	0.0049361	103411477	lncRNA	NC_041797.1	XR_003776044.1		uncharacterized LOC103411477, transcript variant X5	NA	NA	NA	NA	NA
LOC103417110	30	17	0	0	10.4184	-5.04296	2.09303	0.000151984	0.00127294	103417110	lncRNA	NC_041805.1	XR_003770869.1		uncharacterized LOC103417110, transcript variant X3	NA	NA	NA	NA	NA
LOC103419513	30	20	0	0	11.1934	-5.25487	2.00913	9.82051e-05	0.000877672	103419513	protein_coding	NC_041800.1	XM_029090167.1	XP_028946000.1	probable serine/threonine protein phosphatase 2A regulatory subunit B''delta, transcript variant X2	GO:0005575,GO:0005622,GO:0005623,GO:0005634,GO:0005737,GO:0005829,GO:0043226,GO:0043227,GO:0043229,GO:0043231,GO:0044424,GO:0044444,GO:0044464	-	ko:K11583	ko03015,ko04071,ko04151,ko04152,ko04261,ko04728,ko05165,map03015,map04071,map04151,map04152,map04261,map04728,map05165	-
LOC103421106	30	9	0	0	8.35186	-4.21269	2.35815	0.000602724	0.00408501	103421106	lncRNA	NC_041796.1	XR_527191.3		uncharacterized LOC103421106	NA	NA	NA	NA	NA
LOC103425026	30	22	0	0	11.7101	-5.37632	1.96004	7.48492e-05	0.000697294	103425026	lncRNA	NC_041805.1	XR_003770892.1		uncharacterized LOC103425026, transcript variant X2	NA	NA	NA	NA	NA
LOC108174609	30	49	0	0	18.6848	-6.30467	1.64413	5.1286e-06	6.92259e-05	108174609	lncRNA	NC_041797.1	XR_003775941.1		uncharacterized LOC108174609, transcript variant X2	NA	NA	NA	NA	NA
LOC108174636	30	18	0	0	10.6768	-5.11821	2.0636	0.000130802	0.00111966	108174636	protein_coding	NC_041799.1	XM_017335791.2	XP_017191280.2	F-box/kelch-repeat protein At3g06240-like	NA	NA	NA	NA	NA
LOC114825023	30	24	0	0	12.2267	-5.4851	1.91611	5.78354e-05	0.000557695	114825023	protein_coding	NC_041793.1	XM_029103234.1	XP_028959067.1	G-type lectin S-receptor-like serine/threonine-protein kinase At1g61480	NA	NA	NA	NA	NA
LOC103416457	363	182	20	8	127.481	-3.9188	0.482764	1.37897e-16	1.35467e-14	103416457	protein_coding	NC_041804.1	XM_029096127.1	XP_028951960.1	ribulose bisphosphate carboxylase small chain, chloroplastic-like, transcript variant X2	GO:0005575,GO:0005622,GO:0005623,GO:0005737,GO:0009507,GO:0009536,GO:0043226,GO:0043227,GO:0043229,GO:0043231,GO:0044424,GO:0044444,GO:0044464	4.1.1.39	ko:K01602	ko00630,ko00710,ko01100,ko01120,ko01200,map00630,map00710,map01100,map01120,map01200	M00165,M00166,M00532
LOC103404418	9	5	106	61	48.1954	3.69569	0.678105	3.61336e-09	1.12502e-07	103404418	protein_coding	NC_041805.1	XM_008343322.3	XP_008341544.1	plant cysteine oxidase 2-like, transcript variant X1	GO:0001666,GO:0003032,GO:0005575,GO:0005622,GO:0005623,GO:0005634,GO:0005737,GO:0005829,GO:0006091,GO:0006464,GO:0006807,GO:0006950,GO:0008150,GO:0008152,GO:0009061,GO:0009593,GO:0009628,GO:0009987,GO:0015980,GO:0018158,GO:0018171,GO:0018193,GO:0018198,GO:0019538,GO:0036211,GO:0036293,GO:0042221,GO:0043170,GO:0043226,GO:0043227,GO:0043229,GO:0043231,GO:0043412,GO:0044237,GO:0044238,GO:0044260,GO:…	1.13.11.19	ko:K10712	ko00430,ko01100,map00430,map01100	-
LOC103407292	2651	1727	164	201	1077.9	-3.28333	0.255147	9.37228e-39	4.55426e-36	103407292	protein_coding	NC_041790.1	NM_001328753.1	NP_001315682.1	primary amine oxidase-like	GO:0001101,GO:0001505,GO:0006807,GO:0006809,GO:0007154,GO:0007165,GO:0008150,GO:0008152,GO:0009058,GO:0009719,GO:0009725,GO:0009737,GO:0009738,GO:0009755,GO:0009987,GO:0010033,GO:0017144,GO:0023052,GO:0032870,GO:0033993,GO:0034641,GO:0042133,GO:0042136,GO:0042221,GO:0044237,GO:0044249,GO:0044271,GO:0046209,GO:0050789,GO:0050794,GO:0050896,GO:0051716,GO:0065007,GO:0065008,GO:0070887,GO:0071215,GO:…	1.4.3.21	ko:K00276	ko00260,ko00350,ko00360,ko00410,ko00950,ko00960,ko01100,ko01110,map00260,map00350,map00360,map00410,map00950,map00960,map01100,map01110	-
LOC103403995	868	481	52	55	327.675	-3.33093	0.324864	1.46896e-25	3.33112e-23	103403995	protein_coding	NC_041803.1	XR_003768719.1		MADS-box protein AGL24-like, transcript variant X3	NA	NA	NA	NA	NA
LOC108174887	3	4	50	53	29.5929	3.85534	0.884718	5.08206e-07	9.19502e-06	108174887	lncRNA	NC_041793.1	XR_003773520.1		uncharacterized LOC108174887, transcript variant X1	NA	NA	NA	NA	NA
LOC103424476	1265	292	78	60	366.921	-2.39839	1.07331	0.000176306	0.00144681	103424476	protein_coding	NC_041795.1	XM_008362560.3	XP_008360782.1	auxin transporter-like protein 2, transcript variant X1	-	-	ko:K13946	ko04075,map04075	-
LOC103410698	12	2	131	107	67.3827	4.27396	0.613127	9.50822e-13	5.72429e-11	103410698	protein_coding	NC_041793.1	XM_029103277.1	XP_028959110.1	uncharacterized LOC103410698, transcript variant X1	NA	NA	NA	NA	NA
LOC103420450	69	155	2	2	54.9873	-5.31511	0.900926	9.24321e-10	3.22883e-08	103420450	protein_coding	NC_041795.1	XM_008358517.3	XP_008356739.1	uncharacterized LOC103420450	GO:0000003,GO:0003006,GO:0005575,GO:0005618,GO:0005623,GO:0007275,GO:0007389,GO:0008150,GO:0009505,GO:0009531,GO:0009553,GO:0009653,GO:0009790,GO:0009791,GO:0009793,GO:0009798,GO:0009888,GO:0010154,GO:0010453,GO:0022414,GO:0022603,GO:0030312,GO:0032501,GO:0032502,GO:0042659,GO:0044426,GO:0044462,GO:0044464,GO:0045595,GO:0048226,GO:0048229,GO:0048316,GO:0048608,GO:0048731,GO:0048856,GO:0050789,GO:…	-	-	-	-
LOC103450728	1	1	30	42	20.0481	4.73476	1.38362	1.67245e-05	0.000193416	103450728	protein_coding	NC_041800.1	XM_008390100.3	XP_008388322.2	cationic peroxidase 1-like	-	1.11.1.7	ko:K00430	ko00940,ko01100,ko01110,map00940,map01100,map01110	-
LOC103421017	2	0	40	35	20.7253	4.82932	1.37248	1.33516e-05	0.000159004	103421017	protein_coding	NW_021638635.1	NM_001328840.1	NP_001315769.1	probable WRKY transcription factor 40	GO:0001067,GO:0001101,GO:0002237,GO:0003674,GO:0003676,GO:0003677,GO:0003700,GO:0005488,GO:0005515,GO:0005575,GO:0005622,GO:0005623,GO:0005634,GO:0006355,GO:0006950,GO:0006952,GO:0008150,GO:0009605,GO:0009607,GO:0009611,GO:0009617,GO:0009620,GO:0009719,GO:0009725,GO:0009751,GO:0009889,GO:0009890,GO:0009892,GO:0010033,GO:0010200,GO:0010243,GO:0010468,GO:0010556,GO:0010558,GO:0010605,GO:0010629,GO:…	-	-	-	-
LOC103424025	2	1	40	39	22.0874	4.50442	1.1716	4.84843e-06	6.60999e-05	103424025	protein_coding	NC_041801.1	XM_029091821.1	XP_028947654.1	histidine-containing phosphotransfer protein 1, transcript variant X2	GO:0000160,GO:0003674,GO:0003824,GO:0004672,GO:0005488,GO:0005515,GO:0005575,GO:0005622,GO:0005623,GO:0005634,GO:0005737,GO:0006464,GO:0006468,GO:0006793,GO:0006796,GO:0006807,GO:0007154,GO:0007165,GO:0008150,GO:0008152,GO:0009719,GO:0009725,GO:0009735,GO:0009736,GO:0009755,GO:0009927,GO:0009987,GO:0010033,GO:0016301,GO:0016310,GO:0016740,GO:0016772,GO:0016773,GO:0019538,GO:0019899,GO:0019900,GO:…	-	ko:K14490	ko04075,map04075	-
LOC103455878	2	0	40	65	29.0039	5.41678	1.21501	8.50999e-07	1.44915e-05	103455878	protein_coding	NC_041803.1	XM_008395490.3	XP_008393712.1	uncharacterized LOC103455878, transcript variant X1	-	-	-	-	-
LOC103403102	6	9	77	47	37.0305	2.94889	0.819985	2.04443e-06	3.11321e-05	103403102	protein_coding	NC_041790.1	XM_008341929.3	XP_008340151.2	remorin 1.4	-	-	-	-	-
LOC103430843	102	89	4	0	44.5489	-5.03721	0.888147	3.41647e-09	1.06861e-07	103430843	protein_coding	NC_041803.1	XM_029093756.1	XP_028949589.1	inactive disease resistance protein RPS4-like	-	-	-	-	-
LOC114824555	166	63	8	10	54.5161	-3.14633	0.693189	6.81295e-08	1.53854e-06	114824555	lncRNA	NC_041792.1	XR_003772841.1		uncharacterized LOC114824555	NA	NA	NA	NA	NA
LOC103401379	150	144	7	5	70.5795	-4.25732	0.598839	3.5997e-13	2.34241e-11	103401379	protein_coding	NC_041803.1	XM_008340093.3	XP_008338315.1	zeaxanthin epoxidase, chloroplastic, transcript variant X1	GO:0001101,GO:0003674,GO:0003824,GO:0004497,GO:0005575,GO:0005622,GO:0005623,GO:0005737,GO:0006066,GO:0006082,GO:0006629,GO:0006714,GO:0006720,GO:0006721,GO:0006950,GO:0007154,GO:0007165,GO:0008150,GO:0008152,GO:0008299,GO:0008610,GO:0009058,GO:0009266,GO:0009314,GO:0009408,GO:0009414,GO:0009415,GO:0009416,GO:0009507,GO:0009526,GO:0009536,GO:0009540,GO:0009628,GO:0009639,GO:0009687,GO:0009688,GO:…	1.14.15.21	ko:K09838	ko00906,ko01100,ko01110,map00906,map01100,map01110	M00372
LOC103453087	51	51	1	4	24.7908	-3.65105	1.10012	1.21948e-05	0.000146705	103453087	protein_coding	NC_041801.1	XM_029091606.1	XP_028947439.1	glucose-1-phosphate adenylyltransferase large subunit 3, chloroplastic/amyloplastic	GO:0003674,GO:0003824,GO:0005575,GO:0005622,GO:0005623,GO:0005737,GO:0008878,GO:0009501,GO:0009507,GO:0009526,GO:0009532,GO:0009536,GO:0009570,GO:0009941,GO:0016740,GO:0016772,GO:0016779,GO:0031967,GO:0031975,GO:0043226,GO:0043227,GO:0043229,GO:0043231,GO:0044422,GO:0044424,GO:0044434,GO:0044435,GO:0044444,GO:0044446,GO:0044464,GO:0070566	2.7.7.27	ko:K00975	ko00500,ko00520,ko01100,ko01110,ko02026,map00500,map00520,map01100,map01110,map02026	M00565
LOC108174720	51	33	1	0	19.0371	-4.68959	1.9589	0.000167382	0.00138234	108174720	lncRNA	NC_041800.1	XR_001791575.2		uncharacterized LOC108174720	NA	NA	NA	NA	NA
LOC114822853	84	144	763	490	392.728	2.54759	0.3953	3.29459e-13	2.1603e-11	114822853	snoRNA	NC_041805.1	XR_003771042.1		small nucleolar RNA U3	NA	NA	NA	NA	NA
LOC103401712	29	18	0	0	10.4759	-5.06399	2.08345	0.000145375	0.00122362	103401712	protein_coding	NC_041799.1	XR_003766548.1		actin-related protein 8-like, transcript variant X2	NA	NA	NA	NA	NA
LOC103405330	29	4	0	0	6.85935	-3.2624	2.47443	0.00206455	0.0112858	103405330	lncRNA	NC_041805.1	XR_003770994.1		uncharacterized LOC103405330	NA	NA	NA	NA	NA
LOC103431041	29	33	0	0	14.3507	-5.83391	1.78404	2.3008e-05	0.000253787	103431041	protein_coding	NC_041793.1	XM_029103558.1	XP_028959391.1	zinc finger CCCH domain-containing protein 5-like	GO:0000375,GO:0000377,GO:0000398,GO:0003674,GO:0003676,GO:0003723,GO:0005488,GO:0005575,GO:0005622,GO:0005623,GO:0005634,GO:0005681,GO:0006139,GO:0006396,GO:0006397,GO:0006725,GO:0006807,GO:0008150,GO:0008152,GO:0008380,GO:0009987,GO:0010467,GO:0016070,GO:0016071,GO:0030628,GO:0032991,GO:0034641,GO:0036002,GO:0043170,GO:0043226,GO:0043227,GO:0043229,GO:0043231,GO:0044237,GO:0044238,GO:0044422,GO:…	2.7.11.22,2.7.11.23	ko:K08819	-	-
LOC103449796	29	1	0	0	6.08438	-2.49532	2.41357	0.00525086	0.0240996	103449796	protein_coding	NC_041790.1	XM_008389117.3	XP_008387339.1	protein DETOXIFICATION 51-like	GO:0003674,GO:0005215,GO:0005575,GO:0005622,GO:0005623,GO:0005737,GO:0005768,GO:0005770,GO:0006810,GO:0006855,GO:0007275,GO:0007568,GO:0008150,GO:0009653,GO:0010008,GO:0010015,GO:0010150,GO:0010252,GO:0012505,GO:0015238,GO:0015893,GO:0016020,GO:0022622,GO:0022857,GO:0031090,GO:0031347,GO:0031348,GO:0031410,GO:0031982,GO:0032501,GO:0032502,GO:0040008,GO:0042221,GO:0042493,GO:0042592,GO:0043226,GO:…	-	ko:K03327	-	-
LOC103451071	29	33	0	8	16.5584	-1.26563	1.04879	0.0106522	0.0426527	103451071	protein_coding	NC_041800.1	XR_003767396.1		RNA-binding protein 42, transcript variant X3	NA	NA	NA	NA	NA
LOC103456128	29	28	0	0	13.0591	-5.63639	1.85695	3.95276e-05	0.000404675	103456128	protein_coding	NC_041803.1	XM_029093330.1	XP_028949163.1	pre-mRNA-splicing factor cwc-21-like	-	-	ko:K13172	-	-
LOC114824595	29	21	0	1	11.5268	-3.10683	2.20829	0.00183172	0.010212	114824595	protein_coding	NC_041792.1	XM_029101763.1	XP_028957596.1	uncharacterized LOC114824595	NA	NA	NA	NA	NA
LOC103409766	133	128	6	0	61.3846	-3.2267	2.11472	0.00134825	0.00796192	103409766	protein_coding	NC_041794.1	XM_008348559.3	XP_008346781.1	chaperone protein ClpB1	GO:0000302,GO:0005575,GO:0005622,GO:0005623,GO:0005737,GO:0006417,GO:0006950,GO:0006979,GO:0008150,GO:0009266,GO:0009314,GO:0009408,GO:0009416,GO:0009507,GO:0009526,GO:0009532,GO:0009536,GO:0009570,GO:0009628,GO:0009636,GO:0009642,GO:0009644,GO:0009889,GO:0009891,GO:0009893,GO:0009941,GO:0009987,GO:0010035,GO:0010468,GO:0010556,GO:0010557,GO:0010604,GO:0010608,GO:0010628,GO:0019222,GO:0031323,GO:…	-	ko:K03695	ko04213,map04213	-
LOC103406720	8	13	94	78	51.5528	3.06831	0.660117	3.50177e-08	8.55387e-07	103406720	protein_coding	NC_041790.1	XM_029109161.1	XP_028964994.1	uncharacterized LOC103406720, transcript variant X1	-	-	-	-	-
LOC103432644	8	5	94	127	63.008	4.2443	0.609027	9.4657e-13	5.72401e-11	103432644	lncRNA	NC_041791.1	XR_003772343.1		uncharacterized LOC103432644, transcript variant X4	NA	NA	NA	NA	NA
LOC103405207	104	35	928	1016	557.735	4.0891	0.336343	2.26131e-34	9.04924e-32	103405207	protein_coding	NC_041805.1	XM_008344180.3	XP_008342402.2	D-3-phosphoglycerate dehydrogenase 2, chloroplastic-like	GO:0005575,GO:0005622,GO:0005623,GO:0005634,GO:0005737,GO:0005829,GO:0009507,GO:0009532,GO:0009536,GO:0009570,GO:0043226,GO:0043227,GO:0043229,GO:0043231,GO:0044422,GO:0044424,GO:0044434,GO:0044435,GO:0044444,GO:0044446,GO:0044464	1.1.1.399,1.1.1.95	ko:K00058	ko00260,ko00680,ko01100,ko01120,ko01130,ko01200,ko01230,map00260,map00680,map01100,map01120,map01130,map01200,map01230	M00020
LOC103420666	19	1	189	104	83.1672	2.31308	1.80023	0.00324017	0.0162828	103420666	protein_coding	NC_041791.1	XM_008358717.3	XP_008356939.1	protein DMR6-LIKE OXYGENASE 2-like	-	-	-	-	-
LOC103405654	0	0	17	28	12.2594	5.76117	1.86425	3.42047e-05	0.000356484	103405654	protein_coding	NC_041805.1	XM_029096975.1	XP_028952808.1	O-acyltransferase WSD1-like	-	-	-	-	-
LOC103406503	0	0	17	18	9.49985	5.11118	2.11701	0.00014797	0.00124315	103406503	lncRNA	NC_041789.1	XR_524595.3		uncharacterized LOC103406503	NA	NA	NA	NA	NA
LOC103409582	0	3	17	1	5.58359	0.572501	1.03023	0.13207	0.282494	103409582	protein_coding	NW_021638481.1	XM_008348397.3	XP_008346619.1	RHOMBOID-like protein 5	-	-	-	-	-
LOC103420523	0	0	17	13	8.12007	4.58133	2.29661	0.000367689	0.00270274	103420523	protein_coding	NC_041795.1	XM_008358581.3	XP_008356803.2	probable pectinesterase/pectinesterase inhibitor 47	GO:0003674,GO:0003824,GO:0004857,GO:0005575,GO:0005623,GO:0008150,GO:0016787,GO:0016788,GO:0030234,GO:0030599,GO:0043086,GO:0044092,GO:0044464,GO:0046910,GO:0050790,GO:0052689,GO:0065007,GO:0065009,GO:0071944,GO:0098772	3.1.1.11	ko:K01051	ko00040,ko01100,map00040,map01100	M00081
LOC103421008	0	0	17	7	6.46435	3.60929	2.48069	0.00138073	0.00810925	103421008	lncRNA	NC_041796.1	XR_527171.3		uncharacterized LOC103421008	NA	NA	NA	NA	NA
LOC103425214	0	3	17	7	7.23932	0.976568	1.21883	0.0381892	0.115084	103425214	protein_coding	NW_021639069.1	XM_008363296.3	XP_008361518.2	probable receptor-like protein kinase At1g11050	GO:0003674,GO:0003824,GO:0004672,GO:0004674,GO:0005575,GO:0005623,GO:0005886,GO:0006464,GO:0006468,GO:0006793,GO:0006796,GO:0006807,GO:0008150,GO:0008152,GO:0009987,GO:0016020,GO:0016301,GO:0016310,GO:0016740,GO:0016772,GO:0016773,GO:0019538,GO:0036211,GO:0043170,GO:0043412,GO:0044237,GO:0044238,GO:0044260,GO:0044267,GO:0044464,GO:0071704,GO:0071944,GO:0140096,GO:1901564	2.7.11.1	ko:K04733	ko04010,ko04064,ko04620,ko04621,ko04624,ko04722,ko05133,ko05140,ko05142,ko05145,ko05152,ko05162,ko05164,map04010,map04064,map04620,map04621,map04624,map04722,map05133,map05140,map05142,map05145,map05152,map05162,map05164	M00686
LOC103427537	0	0	17	13	8.12007	4.58133	2.29661	0.000367689	0.00270274	103427537	protein_coding	NC_041802.1	XM_017330160.2	XP_017185649.2	uncharacterized LOC103427537, transcript variant X2	-	-	-	-	-
LOC103429457	0	0	17	20	10.0518	5.27511	2.05403	0.000106736	0.000942099	103429457	protein_coding	NC_041792.1	XM_008367606.3	XP_008365828.1	UDP-galactose/UDP-glucose transporter 4-like	GO:0000139,GO:0000295,GO:0003674,GO:0005215,GO:0005346,GO:0005575,GO:0005622,GO:0005623,GO:0005737,GO:0005783,GO:0005789,GO:0005794,GO:0006810,GO:0006811,GO:0006820,GO:0006862,GO:0008150,GO:0008509,GO:0008514,GO:0012505,GO:0015075,GO:0015215,GO:0015216,GO:0015605,GO:0015711,GO:0015748,GO:0015865,GO:0015868,GO:0015931,GO:0015932,GO:0016020,GO:0016021,GO:0022857,GO:0030173,GO:0030176,GO:0031090,GO:…	-	ko:K15277	-	-
LOC103432090	0	3	17	18	10.2748	1.84874	1.5543	0.00540864	0.0246602	103432090	protein_coding	NC_041805.1	XM_029097171.1	XP_028953004.1	formin-2-like	-	-	-	-	-
LOC103432606	0	7	17	4	7.44475	0.382725	0.786271	0.260701	0.446372	103432606	protein_coding	NC_041791.1	XM_008370803.3	XP_008369025.2	protein SENESCENCE-ASSOCIATED GENE 21, mitochondrial	GO:0000302,GO:0001101,GO:0002831,GO:0005575,GO:0005622,GO:0005623,GO:0005634,GO:0005737,GO:0005739,GO:0005829,GO:0006950,GO:0006970,GO:0006979,GO:0007154,GO:0007275,GO:0007568,GO:0008150,GO:0009266,GO:0009314,GO:0009409,GO:0009414,GO:0009415,GO:0009416,GO:0009605,GO:0009607,GO:0009611,GO:0009620,GO:0009625,GO:0009628,GO:0009636,GO:0009642,GO:0009646,GO:0009651,GO:0009719,GO:0009723,GO:0009725,GO:…	-	-	-	-
LOC103433458	0	0	17	7	6.46435	3.60929	2.48069	0.00138073	0.00810925	103433458	protein_coding	NW_021638631.1	XM_008371723.3	XP_008369945.1	NADPH-dependent aldo-keto reductase, chloroplastic-like, transcript variant X2	GO:0000166,GO:0001101,GO:0003674,GO:0003824,GO:0004033,GO:0005488,GO:0005575,GO:0005622,GO:0005623,GO:0005737,GO:0006950,GO:0006970,GO:0008106,GO:0008150,GO:0008152,GO:0009266,GO:0009409,GO:0009414,GO:0009415,GO:0009507,GO:0009536,GO:0009628,GO:0009651,GO:0010035,GO:0016229,GO:0016491,GO:0016614,GO:0016616,GO:0036094,GO:0042221,GO:0043167,GO:0043168,GO:0043226,GO:0043227,GO:0043229,GO:0043231,GO:…	1.1.1.2,1.1.1.21	ko:K00002,ko:K00011	ko00010,ko00040,ko00051,ko00052,ko00561,ko00790,ko00930,ko01100,ko01110,ko01120,ko01130,ko01220,map00010,map00040,map00051,map00052,map00561,map00790,map00930,map01100,map01110,map01120,map01130,map01220	M00014
LOC103443364	0	2	17	7	6.98099	1.2966	1.50122	0.0204388	0.0711479	103443364	protein_coding	NC_041797.1	NM_001328982.1	NP_001315911.1	beta-amyrin synthase-like	GO:0003674,GO:0003824,GO:0006629,GO:0006720,GO:0006721,GO:0006722,GO:0008150,GO:0008152,GO:0008299,GO:0008610,GO:0009058,GO:0009987,GO:0016104,GO:0016114,GO:0016853,GO:0016866,GO:0019742,GO:0019745,GO:0031559,GO:0042300,GO:0044237,GO:0044238,GO:0044249,GO:0044255,GO:0071704,GO:1901360,GO:1901362,GO:1901576	5.4.99.39,5.4.99.40,5.4.99.55	ko:K15813,ko:K20658,ko:K21928	ko00909,ko01110,map00909,map01110	-
LOC103451896	0	14	17	13	11.7366	0.321427	0.683974	0.339194	0.531598	103451896	protein_coding	NC_041804.1	XM_008391335.3	XP_008389557.1	glycerol-3-phosphate 2-O-acyltransferase 6-like	GO:0000003,GO:0003006,GO:0003674,GO:0003824,GO:0005575,GO:0006793,GO:0006796,GO:0007275,GO:0008150,GO:0008152,GO:0008374,GO:0009058,GO:0009059,GO:0009791,GO:0009908,GO:0009987,GO:0010143,GO:0016020,GO:0016311,GO:0016740,GO:0016746,GO:0016747,GO:0016787,GO:0016788,GO:0016791,GO:0022414,GO:0032501,GO:0032502,GO:0042578,GO:0043170,GO:0044237,GO:0048367,GO:0048608,GO:0048731,GO:0048856,GO:0061458,GO:…	2.3.1.15,2.3.1.198	ko:K13508	ko00561,ko00564,ko01100,ko01110,map00561,map00564,map01100,map01110	M00089
LOC103452714	0	0	17	8	6.7403	3.80302	2.46111	0.00108372	0.00666746	103452714	protein_coding	NC_041804.1	XM_008392244.3	XP_008390466.1	uncharacterized LOC103452714	-	-	-	-	-
LOC103454322	0	0	17	22	10.6037	5.41859	1.99762	7.84679e-05	0.000724557	103454322	protein_coding	NC_041802.1	XM_008393922.2	XP_008392144.2	blue copper protein-like	-	1.14.13.36	ko:K09754	ko00940,ko00941,ko00945,ko01100,ko01110,map00940,map00941,map00945,map01100,map01110	M00039
LOC108172032	0	0	17	2	5.08458	2.41514	2.39849	0.00580108	0.0261241	108172032	lncRNA	NC_041796.1	XR_001788584.2		uncharacterized LOC108172032	NA	NA	NA	NA	NA
LOC114820064	0	0	17	28	12.2594	5.76117	1.86425	3.42047e-05	0.000356484	114820064	protein_coding	NC_041800.1	XM_029090105.1	XP_028945938.1	acyl carrier protein 1, chloroplastic-like	GO:0000035,GO:0000036,GO:0003674,GO:0005488,GO:0005575,GO:0005622,GO:0005623,GO:0005737,GO:0005829,GO:0005975,GO:0006082,GO:0006629,GO:0006631,GO:0006633,GO:0006643,GO:0006644,GO:0006664,GO:0006793,GO:0006796,GO:0006950,GO:0006970,GO:0008150,GO:0008152,GO:0008610,GO:0008654,GO:0009058,GO:0009245,GO:0009247,GO:0009311,GO:0009312,GO:0009507,GO:0009536,GO:0009628,GO:0009651,GO:0009987,GO:0016051,GO:…	-	-	-	-
LOC114823696	0	0	17	11	7.56816	4.30536	2.37002	0.000553501	0.00381152	114823696	lncRNA	NW_021639220.1	XR_003771694.1		uncharacterized LOC114823696	NA	NA	NA	NA	NA
LOC114823718	0	0	17	15	8.67198	4.81733	2.22217	0.000251044	0.00196084	114823718	protein_coding	NC_041790.1	XM_029099143.1	XP_028954976.1	mediator of RNA polymerase II transcription subunit 15a-like	-	-	ko:K14972	-	-
LOC114824795	0	0	17	28	12.2594	5.76117	1.86425	3.42047e-05	0.000356484	114824795	lncRNA	NC_041793.1	XR_003773153.1		uncharacterized LOC114824795, transcript variant X1	NA	NA	NA	NA	NA
LOC103421256	7	8	84	54	40.7711	3.21507	0.745289	2.02504e-07	4.09401e-06	103421256	lncRNA	NC_041796.1	XR_003775450.1		uncharacterized LOC103421256	NA	NA	NA	NA	NA
LOC103435808	2	0	39	30	19.0789	4.64652	1.44341	2.70793e-05	0.000292181	103435808	protein_coding	NC_041793.1	XM_029102539.1	XP_028958372.1	uncharacterized LOC103435808	-	-	-	-	-
LOC103452982	6	8	75	58	39.2744	3.25761	0.752219	2.06407e-07	4.16364e-06	103452982	protein_coding	NC_041801.1	XM_029091203.1	XP_028947036.1	CASP-like protein 1E2, transcript variant X1	GO:0003674,GO:0005488,GO:0005515,GO:0005575,GO:0005623,GO:0005886,GO:0005911,GO:0009506,GO:0016020,GO:0019899,GO:0019900,GO:0019901,GO:0030054,GO:0043424,GO:0044464,GO:0048037,GO:0051536,GO:0051540,GO:0055044,GO:0071944	-	-	-	-
LOC103406348	3	3	48	36	24.1101	3.67054	1.02748	5.73737e-06	7.63093e-05	103406348	lncRNA	NC_041804.1	XR_524575.3		uncharacterized LOC103406348	NA	NA	NA	NA	NA
LOC103406551	83	59	3	8	34.9232	-3.07814	0.865188	2.84331e-06	4.16204e-05	103406551	protein_coding	NC_041803.1	XM_008345538.3	XP_008343760.2	chaperone protein ClpB4, mitochondrial-like	GO:0005575,GO:0005622,GO:0005623,GO:0005737,GO:0005739,GO:0009507,GO:0009526,GO:0009532,GO:0009536,GO:0009570,GO:0009941,GO:0031967,GO:0031975,GO:0043226,GO:0043227,GO:0043229,GO:0043231,GO:0044422,GO:0044424,GO:0044434,GO:0044435,GO:0044444,GO:0044446,GO:0044464	-	ko:K03695	ko04213,map04213	-
LOC103449824	1800	784	116	90	619.907	-3.30622	0.323634	1.99269e-25	4.4814e-23	103449824	protein_coding	NC_041798.1	NM_001294104.1	NP_001281033.1	polyol transporter 5-like	GO:0003674,GO:0005215,GO:0005351,GO:0005354,GO:0005355,GO:0005365,GO:0005402,GO:0005575,GO:0005623,GO:0005886,GO:0006810,GO:0006811,GO:0006812,GO:0007275,GO:0008150,GO:0008324,GO:0008643,GO:0008645,GO:0009653,GO:0009791,GO:0010015,GO:0010101,GO:0010102,GO:0010311,GO:0015075,GO:0015077,GO:0015078,GO:0015144,GO:0015145,GO:0015146,GO:0015148,GO:0015149,GO:0015166,GO:0015168,GO:0015291,GO:0015293,GO:…	-	-	-	-
LOC103410917	1	0	29	17	12.6243	3.96041	2.15975	0.00058636	0.00400101	103410917	lncRNA	NC_041796.1	XR_525445.3		uncharacterized LOC103410917	NA	NA	NA	NA	NA
LOC103419333	1	5	29	23	15.5717	2.0724	1.30227	0.00149799	0.00866198	103419333	protein_coding	NC_041792.1	XM_029101203.1	XP_028957036.1	uncharacterized LOC103419333, transcript variant X2	-	-	-	-	-
LOC103451133	1	3	29	37	18.9184	3.64397	1.28209	4.72853e-05	0.000470984	103451133	protein_coding	NC_041800.1	XM_029090212.1	XP_028946045.1	ALBINO3-like protein 2, chloroplastic, transcript variant X2	-	-	ko:K03217	ko02024,ko03060,ko03070,map02024,map03060,map03070	M00335
LOC114822191	1	0	29	14	11.7965	3.70339	2.20567	0.000858088	0.0054723	114822191	lncRNA	NC_041804.1	XR_003770349.1		uncharacterized LOC114822191	NA	NA	NA	NA	NA
LOC103409628	28	20	0	0	10.7916	-5.15365	2.04784	0.000121165	0.00105071	103409628	lncRNA	NC_041790.1	XR_003769850.1		uncharacterized LOC103409628, transcript variant X2	NA	NA	NA	NA	NA
LOC103413638	28	18	0	0	10.275	-5.00728	2.1039	0.000161923	0.00134542	103413638	lncRNA	NC_041803.1	XR_525919.3		uncharacterized LOC103413638, transcript variant X1	NA	NA	NA	NA	NA
LOC103432012	28	17	0	0	10.0167	-4.92689	2.1337	0.000188354	0.00153091	103432012	lncRNA	NC_041805.1	XR_003770845.1		uncharacterized LOC103432012, transcript variant X2	NA	NA	NA	NA	NA
LOC103452847	28	14	0	4	10.3455	-1.2284	1.22537	0.0170571	0.0619371	103452847	protein_coding	NC_041801.1	XM_008392382.3	XP_008390604.2	extensin-like	-	-	-	-	-
LOC103455384	28	31	0	7	15.5649	-1.34278	1.10698	0.00912326	0.0377069	103455384	protein_coding	NC_041802.1	XM_029093158.1	XP_028948991.1	flavin-containing monooxygenase FMO GS-OX-like 9, transcript variant X2	GO:0003674,GO:0003824,GO:0004497,GO:0008150,GO:0008152,GO:0016491,GO:0055114	-	-	-	-
LOC108173038	28	25	0	1	12.3592	-3.33937	2.20718	0.00134898	0.00796449	108173038	protein_coding	NC_041798.1	XM_029109814.1	XP_028965647.1	uncharacterized protein ycf39-like, transcript variant X3	-	-	-	-	-
LOC114826579	28	20	0	0	10.7916	-5.15365	2.04784	0.000121165	0.00105071	114826579	lncRNA	NC_041796.1	XR_003775535.1		uncharacterized LOC114826579	NA	NA	NA	NA	NA
LOC103418693	6	5	74	67	40.7164	3.77064	0.716046	1.00694e-08	2.80172e-07	103418693	protein_coding	NC_041791.1	XM_029099518.1	XP_028955351.1	topless-related protein 4-like, transcript variant X9	GO:0000003,GO:0003006,GO:0007275,GO:0008150,GO:0009653,GO:0009790,GO:0009791,GO:0009793,GO:0009888,GO:0009933,GO:0010014,GO:0010016,GO:0010072,GO:0010154,GO:0022414,GO:0032501,GO:0032502,GO:0048316,GO:0048367,GO:0048507,GO:0048508,GO:0048532,GO:0048608,GO:0048731,GO:0048856,GO:0061458,GO:0090421	-	-	-	-
LOC103424929	6	7	74	77	43.9926	3.62664	0.686894	7.20332e-09	2.10997e-07	103424929	protein_coding	NC_041803.1	XM_008363016.3	XP_008361238.2	cytochrome P450 734A1-like	GO:0003674,GO:0003824,GO:0004497,GO:0006629,GO:0008150,GO:0008152,GO:0008202,GO:0008395,GO:0009719,GO:0009725,GO:0009741,GO:0010033,GO:0010268,GO:0010817,GO:0014070,GO:0016128,GO:0016131,GO:0016491,GO:0033993,GO:0042221,GO:0042445,GO:0042592,GO:0044238,GO:0048878,GO:0050896,GO:0055088,GO:0055114,GO:0065007,GO:0065008,GO:0071704,GO:1901360,GO:1901615,GO:1901700	-	ko:K15639	ko00905,map00905	-
LOC103417894	13	4	134	3	40.2009	0.703069	1.21617	0.0913171	0.217346	103417894	protein_coding	NC_041789.1	XM_008356051.3	XP_008354273.1	18.1 kDa class I heat shock protein-like	GO:0005575,GO:0005622,GO:0005623,GO:0005737,GO:0006950,GO:0008150,GO:0009266,GO:0009408,GO:0009507,GO:0009536,GO:0009628,GO:0043226,GO:0043227,GO:0043229,GO:0043231,GO:0044424,GO:0044444,GO:0044464,GO:0050896	-	ko:K13993	ko04141,map04141	-
LOC114824303	49	35	1	0	19.152	-4.70742	1.95216	0.000161283	0.00134133	114824303	protein_coding	NC_041792.1	XM_029100755.1	XP_028956588.1	MDIS1-interacting receptor like kinase 2-like	-	-	-	-	-
LOC103414477	4	0	56	70	35.0515	4.95887	0.938198	2.46622e-08	6.27791e-07	103414477	protein_coding	NC_041793.1	XR_003773259.1		uncharacterized LOC103414477, transcript variant X2	NA	NA	NA	NA	NA
LOC103434272	2	5	38	8	14.0329	1.36406	1.14601	0.00924656	0.0381239	103434272	protein_coding	NC_041792.1	XM_008372605.3	XP_008370827.2	uncharacterized LOC103434272	-	-	-	-	-
LOC103445247	3	1	47	42	24.9826	4.38064	1.04075	1.43488e-06	2.28339e-05	103445247	protein_coding	NC_041793.1	XM_008384243.3	XP_008382465.2	lysine histidine transporter-like 8	-	-	-	-	-
LOC114821949	6	10	73	85	46.7085	3.36046	0.684583	2.22269e-08	5.71682e-07	114821949	protein_coding	NC_041804.1	XM_029095525.1	XP_028951358.1	uncharacterized LOC114821949, transcript variant X1	-	-	ko:K22069	-	-
LOC103453568	187	112	10	9	71.6501	-3.59359	0.555731	1.03249e-11	5.31117e-10	103453568	protein_coding	NC_041797.1	XM_029108299.1	XP_028964132.1	NDR1/HIN1-like protein 13, transcript variant X2	-	-	-	-	-
LOC103433200	365	300	22	26	163.866	-3.48777	0.386098	2.75856e-20	3.93015e-18	103433200	protein_coding	NC_041804.1	XR_003770111.1		uncharacterized protein At2g17340-like, transcript variant X4	NA	NA	NA	NA	NA
LOC103439551	81	38	700	405	324.49	3.46558	0.361937	1.73416e-22	3.04451e-20	103439551	protein_coding	NC_041795.1	XM_008378108.3	XP_008376330.1	60S ribosomal protein L10	GO:0000027,GO:0002252,GO:0002376,GO:0003674,GO:0003676,GO:0003723,GO:0003729,GO:0003735,GO:0005198,GO:0005488,GO:0005575,GO:0005622,GO:0005623,GO:0005634,GO:0005730,GO:0005737,GO:0005773,GO:0005774,GO:0005829,GO:0005840,GO:0005844,GO:0006412,GO:0006518,GO:0006807,GO:0006950,GO:0006952,GO:0006996,GO:0008150,GO:0008152,GO:0009058,GO:0009059,GO:0009314,GO:0009411,GO:0009416,GO:0009507,GO:0009526,GO:…	-	ko:K02866	ko03010,map03010	M00177,M00179
LOC103448253	5	0	64	30	26.3473	4.14675	1.07168	3.57178e-06	5.05698e-05	103448253	protein_coding	NC_041790.1	XM_008387507.3	XP_008385729.2	probable ethanolamine kinase	GO:0005575,GO:0005623,GO:0005886,GO:0006629,GO:0006644,GO:0006793,GO:0006796,GO:0008150,GO:0008152,GO:0008610,GO:0008654,GO:0009058,GO:0009987,GO:0016020,GO:0019637,GO:0044237,GO:0044238,GO:0044249,GO:0044255,GO:0044464,GO:0071704,GO:0071944,GO:0090407,GO:1901576	2.7.1.82	ko:K00894	ko00564,ko01100,map00564,map01100	M00092
LOC103439378	1	2	28	30	16.4617	3.73168	1.434	9.33682e-05	0.000841861	103439378	protein_coding	NC_041799.1	XM_008377941.3	XP_008376163.2	monocopper oxidase-like protein SKS1	GO:0003674,GO:0003824,GO:0005575,GO:0005623,GO:0005886,GO:0005911,GO:0008150,GO:0008152,GO:0009506,GO:0016020,GO:0016491,GO:0016722,GO:0030054,GO:0031224,GO:0031225,GO:0031226,GO:0044425,GO:0044459,GO:0044464,GO:0046658,GO:0055044,GO:0055114,GO:0071944	-	ko:K19791	-	-
LOC103440401	1	0	28	43	19.5325	5.18954	1.79472	5.76238e-05	0.000556666	103440401	protein_coding	NC_041798.1	XM_017333560.2	XP_017189049.1	3-ketoacyl-CoA synthase 4-like	GO:0003674,GO:0003824,GO:0004312,GO:0005575,GO:0005622,GO:0005623,GO:0005737,GO:0005783,GO:0006725,GO:0006950,GO:0006970,GO:0008150,GO:0008152,GO:0009058,GO:0009266,GO:0009314,GO:0009409,GO:0009416,GO:0009611,GO:0009628,GO:0009698,GO:0009699,GO:0009922,GO:0009987,GO:0010345,GO:0012505,GO:0016740,GO:0016746,GO:0016747,GO:0019438,GO:0019748,GO:0043226,GO:0043227,GO:0043229,GO:0043231,GO:0044237,GO:…	2.3.1.199	ko:K15397	ko00062,ko01110,map00062,map01110	M00415
LOC114821543	1	7	28	23	15.8217	1.48734	1.10503	0.005325	0.0243536	114821543	lncRNA	NC_041803.1	XR_003768974.1		uncharacterized LOC114821543	NA	NA	NA	NA	NA
LOC103439455	377	116	23	31	120.391	-2.66847	0.55287	5.44097e-09	1.64146e-07	103439455	protein_coding	NC_041795.1	XM_008378018.3	XP_008376240.2	NAC domain-containing protein 60-like	-	-	-	-	-
LOC103423967	4	6	55	82	39.6463	3.8297	0.755496	2.7377e-08	6.89799e-07	103423967	protein_coding	NC_041801.1	XM_008362041.2	XP_008360263.2	major allergen Pru av 1	-	-	-	-	-
LOC103404705	27	25	0	5	13.2621	-1.51005	1.25337	0.00723365	0.0313115	103404705	protein_coding	NC_041805.1	NM_001328739.1	NP_001315668.1	protein rough sheath 2 homolog	GO:0000793,GO:0000981,GO:0000988,GO:0000989,GO:0001067,GO:0001076,GO:0001101,GO:0001134,GO:0001135,GO:0002682,GO:0003002,GO:0003674,GO:0003676,GO:0003677,GO:0003700,GO:0005488,GO:0005515,GO:0005575,GO:0005622,GO:0005623,GO:0005634,GO:0005694,GO:0005730,GO:0006355,GO:0006357,GO:0006950,GO:0006952,GO:0006970,GO:0007275,GO:0007389,GO:0008150,GO:0008356,GO:0009605,GO:0009607,GO:0009615,GO:0009617,GO:…	-	ko:K09422	-	-
LOC103405058	27	20	0	0	10.5907	-5.09954	2.06825	0.000135023	0.00114928	103405058	lncRNA	NC_041805.1	XR_524373.3		uncharacterized LOC103405058, transcript variant X1	NA	NA	NA	NA	NA
LOC103409080	27	43	0	0	16.5322	-6.08732	1.70744	1.09472e-05	0.000134067	103409080	protein_coding	NC_041793.1	XM_029102847.1	XP_028958680.1	probable LRR receptor-like serine/threonine-protein kinase At4g36180, transcript variant X2	-	-	-	-	-
LOC103417205	27	16	0	1	9.83338	-2.57618	2.15973	0.00365639	0.0180021	103417205	protein_coding	NC_041805.1	XM_029097702.1	XP_028953535.1	uncharacterized LOC103417205, transcript variant X1	-	-	-	-	-
LOC114821778	27	15	0	0	9.29911	-4.68037	2.21749	0.000289415	0.00220604	114821778	lncRNA	NC_041803.1	XR_003769568.1		uncharacterized LOC114821778	NA	NA	NA	NA	NA
LOC103412723	6	3	72	70	40.4943	4.08178	0.735506	3.96936e-09	1.22465e-07	103412723	protein_coding	NC_041790.1	XM_029096468.1	XP_028952301.1	defensin Ec-AMP-D2	GO:0005575,GO:0005618,GO:0005623,GO:0005886,GO:0006950,GO:0006952,GO:0008150,GO:0009505,GO:0016020,GO:0030312,GO:0044464,GO:0050896,GO:0071944	-	-	-	-
LOC103444360	434	279	27	13	170.048	-3.83114	0.413067	5.49367e-21	8.39852e-19	103444360	protein_coding	NC_041791.1	XM_029099910.1	XP_028955743.1	uncharacterized LOC103444360, transcript variant X4	-	-	-	-	-
LOC103404459	0	1	16	22	10.5954	3.31673	2.21876	0.00141296	0.00825625	103404459	protein_coding	NC_041805.1	XM_008343373.3	XP_008341595.2	transcription factor MYB16-like	GO:0000902,GO:0000904,GO:0000981,GO:0000988,GO:0000989,GO:0001067,GO:0001076,GO:0001101,GO:0001134,GO:0001135,GO:0003002,GO:0003674,GO:0003676,GO:0003677,GO:0003700,GO:0005488,GO:0005575,GO:0005622,GO:0005623,GO:0005634,GO:0006355,GO:0006357,GO:0006950,GO:0006970,GO:0007275,GO:0007389,GO:0008150,GO:0009628,GO:0009651,GO:0009653,GO:0009719,GO:0009723,GO:0009725,GO:0009733,GO:0009739,GO:0009751,GO:…	-	ko:K09422	-	-
LOC103405748	0	4	16	5	6.6791	0.634463	0.97491	0.103556	0.237281	103405748	protein_coding	NC_041805.1	XM_008344770.3	XP_008342992.2	tryptophan synthase alpha chain-like	GO:0000162,GO:0003674,GO:0003824,GO:0004834,GO:0005575,GO:0005622,GO:0005623,GO:0005737,GO:0006082,GO:0006520,GO:0006568,GO:0006576,GO:0006586,GO:0006725,GO:0006807,GO:0006950,GO:0006952,GO:0008150,GO:0008152,GO:0008652,GO:0009058,GO:0009072,GO:0009073,GO:0009308,GO:0009309,GO:0009507,GO:0009532,GO:0009536,GO:0009570,GO:0009605,GO:0009606,GO:0009607,GO:0009617,GO:0009628,GO:0009629,GO:0009630,GO:…	4.1.2.8,4.2.1.20	ko:K01695,ko:K13222	ko00260,ko00400,ko00402,ko01100,ko01110,ko01130,ko01230,map00260,map00400,map00402,map01100,map01110,map01130,map01230	M00023
LOC103406367	0	0	16	41	15.5802	6.21225	1.7193	9.35477e-06	0.000116932	103406367	protein_coding	NC_041789.1	XM_017324434.2	XP_017179923.2	heat shock cognate 70 kDa protein-like	-	-	ko:K03283	ko03040,ko04010,ko04141,ko04144,ko04213,ko04612,ko04915,ko05134,ko05145,ko05162,ko05164,ko05169,map03040,map04010,map04141,map04144,map04213,map04612,map04915,map05134,map05145,map05162,map05164,map05169	M00353,M00355
LOC103406494	0	1	16	10	7.28391	2.06092	2.04967	0.00743926	0.0320008	103406494	protein_coding	NC_041789.1	XM_029103332.1	XP_028959165.1	65-kDa microtubule-associated protein 3-like, transcript variant X1	GO:0000226,GO:0000278,GO:0000280,GO:0000281,GO:0000910,GO:0000911,GO:0003674,GO:0005488,GO:0005515,GO:0005575,GO:0005622,GO:0005623,GO:0005634,GO:0005737,GO:0005856,GO:0005874,GO:0005881,GO:0005938,GO:0006996,GO:0007010,GO:0007017,GO:0007049,GO:0008017,GO:0008092,GO:0008150,GO:0009524,GO:0009574,GO:0009605,GO:0009607,GO:0009624,GO:0009653,GO:0009987,GO:0015630,GO:0015631,GO:0016043,GO:0022402,GO:…	-	ko:K16732	-	-
LOC103412065	0	0	16	11	7.30154	4.17131	2.39744	0.000665257	0.00444027	103412065	lncRNA	NC_041795.1	XR_003774771.1		uncharacterized LOC103412065, transcript variant X1	NA	NA	NA	NA	NA
LOC103414516	0	0	16	3	5.0939	2.51942	2.41271	0.00507895	0.0234609	103414516	protein_coding	NC_041801.1	XM_029091678.1	XP_028947511.1	nudix hydrolase 13, mitochondrial-like, transcript variant X2	-	3.6.1.52	ko:K07766	-	-
LOC103416411	0	3	16	6	6.69674	0.855549	1.15413	0.053515	0.147447	103416411	protein_coding	NC_041803.1	XM_008354659.3	XP_008352881.2	22.0 kDa heat shock protein-like	-	-	ko:K13993	ko04141,map04141	-
LOC103422534	0	1	16	13	8.11177	2.40387	2.13798	0.00464984	0.0218799	103422534	protein_coding	NC_041798.1	XM_008360601.3	XP_008358823.2	nudix hydrolase 2	GO:0000166,GO:0003674,GO:0003824,GO:0005488,GO:0005575,GO:0005622,GO:0005623,GO:0005737,GO:0005829,GO:0006950,GO:0006979,GO:0008150,GO:0016462,GO:0016787,GO:0016817,GO:0016818,GO:0036094,GO:0044424,GO:0044444,GO:0044464,GO:0047631,GO:0048037,GO:0050662,GO:0050896,GO:0051287,GO:0097159,GO:1901265,GO:1901363	-	-	-	-
LOC103425919	0	2	16	25	11.6815	2.95648	1.84693	0.00117392	0.00712573	103425919	protein_coding	NC_041805.1	XM_008364019.3	XP_008362241.1	photosystem II repair protein PSB27-H1, chloroplastic-like	GO:0005575,GO:0005622,GO:0005623,GO:0005737,GO:0006091,GO:0006807,GO:0008150,GO:0008152,GO:0009314,GO:0009416,GO:0009507,GO:0009534,GO:0009535,GO:0009536,GO:0009543,GO:0009579,GO:0009628,GO:0009642,GO:0009765,GO:0009987,GO:0010206,GO:0015979,GO:0016020,GO:0019538,GO:0019684,GO:0030091,GO:0031976,GO:0031977,GO:0031978,GO:0031984,GO:0034357,GO:0042651,GO:0043170,GO:0043226,GO:0043227,GO:0043229,GO:…	-	ko:K08902	ko00195,ko01100,map00195,map01100	-
LOC103435395	0	4	16	5	6.6791	0.634463	0.97491	0.103556	0.237281	103435395	protein_coding	NC_041793.1	XM_008373782.3	XP_008372004.2	DELLA protein RGL1-like	-	-	-	-	-
LOC103443026	0	0	16	11	7.30154	4.17131	2.39744	0.000665257	0.00444027	103443026	protein_coding	NC_041797.1	XM_008381808.3	XP_008380030.1	uncharacterized LOC103443026	GO:0003674,GO:0005488,GO:0005575,GO:0005622,GO:0005623,GO:0005737,GO:0006810,GO:0006811,GO:0006812,GO:0006873,GO:0006875,GO:0008150,GO:0009987,GO:0019725,GO:0030001,GO:0030003,GO:0042592,GO:0043167,GO:0043169,GO:0044424,GO:0044464,GO:0046872,GO:0046914,GO:0046916,GO:0048878,GO:0050801,GO:0051179,GO:0051234,GO:0055065,GO:0055076,GO:0055080,GO:0055082,GO:0065007,GO:0065008,GO:0098771	-	-	-	-
LOC103446211	0	0	16	3	5.0939	2.51942	2.41271	0.00507895	0.0234609	103446211	protein_coding	NC_041798.1	XM_008385286.3	XP_008383508.2	WRKY transcription factor 71	GO:0000003,GO:0000302,GO:0001101,GO:0002252,GO:0002376,GO:0003006,GO:0003674,GO:0003676,GO:0003677,GO:0003690,GO:0003700,GO:0005488,GO:0005575,GO:0005622,GO:0005623,GO:0005634,GO:0006355,GO:0006950,GO:0006952,GO:0006979,GO:0007275,GO:0008150,GO:0009605,GO:0009607,GO:0009615,GO:0009617,GO:0009620,GO:0009636,GO:0009719,GO:0009725,GO:0009737,GO:0009791,GO:0009889,GO:0009891,GO:0009893,GO:0009987,GO:…	-	-	-	-
LOC108171891	0	0	16	7	6.19772	3.44786	2.48583	0.00167444	0.00948475	108171891	lncRNA	NC_041795.1	XR_001788420.2		uncharacterized LOC108171891	NA	NA	NA	NA	NA
LOC108172968	0	0	16	7	6.19772	3.44786	2.48583	0.00167444	0.00948475	108172968	protein_coding	NC_041803.1	XM_017331259.2	XP_017186748.2	protein RKD5	GO:0003674,GO:0005488,GO:0005515,GO:0005575,GO:0005622,GO:0005623,GO:0005737,GO:0005829,GO:0005968,GO:0008150,GO:0009889,GO:0009893,GO:0010556,GO:0010604,GO:0017016,GO:0017137,GO:0019222,GO:0019899,GO:0031267,GO:0031323,GO:0031325,GO:0031326,GO:0031399,GO:0031401,GO:0032268,GO:0032270,GO:0032991,GO:0044424,GO:0044444,GO:0044464,GO:0048518,GO:0048522,GO:0050789,GO:0050794,GO:0051020,GO:0051171,GO:…	-	ko:K17255	-	-
LOC114819636	0	0	16	4	5.36986	2.77159	2.4542	0.00374885	0.0183412	114819636	protein_coding	NC_041799.1	XM_029088970.1	XP_028944803.1	G-type lectin S-receptor-like serine/threonine-protein kinase At4g27290, transcript variant X2	-	-	-	-	-
LOC114821899	0	0	16	10	7.02558	4.00926	2.42773	0.000826972	0.00530293	114821899	snoRNA	NC_041803.1	XR_003769736.1		small nucleolar RNA snoR77	NA	NA	NA	NA	NA
LOC114822566	0	2	16	22	10.8537	2.69055	1.84632	0.0018056	0.0100871	114822566	lncRNA	NC_041805.1	XR_003770626.1		uncharacterized LOC114822566	NA	NA	NA	NA	NA
LOC114822720	0	0	16	16	8.68131	4.82158	2.22053	0.000249156	0.00194884	114822720	lncRNA	NC_041805.1	XR_003770901.1		uncharacterized LOC114822720	NA	NA	NA	NA	NA
LOC114822877	0	0	16	17	8.95726	4.92483	2.18531	0.000208563	0.00167466	114822877	lncRNA	NW_021638436.1	XR_003771049.1		uncharacterized LOC114822877	NA	NA	NA	NA	NA
LOC114823002	0	0	16	19	9.50917	5.11041	2.11827	0.000148487	0.00124672	114823002	lncRNA	NW_021638525.1	XR_003771160.1		uncharacterized LOC114823002	NA	NA	NA	NA	NA
LOC114823310	0	3	16	20	10.5601	1.93162	1.57506	0.00462402	0.0217847	114823310	protein_coding	NW_021638847.1	XM_029098797.1	XP_028954630.1	kinesin-like protein KIN-12D	GO:0000278,GO:0000281,GO:0000910,GO:0000911,GO:0003674,GO:0003774,GO:0003777,GO:0003824,GO:0005575,GO:0005622,GO:0005623,GO:0005856,GO:0005871,GO:0005875,GO:0006928,GO:0007017,GO:0007018,GO:0007049,GO:0008150,GO:0009987,GO:0015630,GO:0016462,GO:0016787,GO:0016817,GO:0016818,GO:0016887,GO:0017111,GO:0022402,GO:0032506,GO:0032991,GO:0043226,GO:0043228,GO:0043229,GO:0043232,GO:0044422,GO:0044424,GO:…	-	ko:K10400	-	-
LOC114824020	0	0	16	5	5.64581	3.0093	2.47841	0.00282654	0.0145308	114824020	protein_coding	NC_041791.1	XM_029100178.1	XP_028956011.1	uncharacterized protein At2g29880-like, transcript variant X1	-	-	-	-	-
LOC114824267	0	0	16	20	9.78513	5.19399	2.08681	0.000126225	0.00108766	114824267	snoRNA	NC_041791.1	XR_003772406.1		small nucleolar RNA R71	NA	NA	NA	NA	NA
LOC103455025	255	219	15	18	116.768	-3.52861	0.442184	2.16313e-16	2.05098e-14	103455025	protein_coding	NC_041802.1	XM_008394619.3	XP_008392841.1	4-coumarate--CoA ligase-like 9	GO:0003674,GO:0003824,GO:0004321,GO:0005575,GO:0005622,GO:0005623,GO:0005737,GO:0005777,GO:0006082,GO:0008150,GO:0008152,GO:0009058,GO:0009694,GO:0009695,GO:0009987,GO:0010817,GO:0016053,GO:0016408,GO:0016740,GO:0016746,GO:0016747,GO:0019752,GO:0032787,GO:0042445,GO:0042446,GO:0042579,GO:0043226,GO:0043227,GO:0043229,GO:0043231,GO:0043436,GO:0044237,GO:0044249,GO:0044281,GO:0044283,GO:0044424,GO:…	-	-	-	-
LOC103451137	442	232	28	45	168.612	-2.81676	0.420883	1.80063e-13	1.2434e-11	103451137	lncRNA	NC_041797.1	XR_003775904.1		uncharacterized LOC103451137, transcript variant X7	NA	NA	NA	NA	NA
LOC103433154	7	7	79	113	55.461	3.91157	0.627903	7.65109e-11	3.43001e-09	103433154	protein_coding	NC_041804.1	XM_008371385.3	XP_008369607.1	protein NRT1/ PTR FAMILY 6.1, transcript variant X2	-	-	ko:K14638	-	-
MYB31	5	7	62	60	35.9009	3.34308	0.787328	3.40604e-07	6.47243e-06	103437817	protein_coding	NC_041794.1	NM_001294130.1	NP_001281059.1	myb-related protein 306-like	GO:0000981,GO:0000988,GO:0000989,GO:0001067,GO:0001076,GO:0001101,GO:0001134,GO:0001135,GO:0003674,GO:0003676,GO:0003677,GO:0003700,GO:0005488,GO:0005575,GO:0005622,GO:0005623,GO:0005634,GO:0006355,GO:0006357,GO:0006950,GO:0006970,GO:0008150,GO:0008152,GO:0009058,GO:0009266,GO:0009409,GO:0009414,GO:0009415,GO:0009628,GO:0009651,GO:0009719,GO:0009723,GO:0009725,GO:0009733,GO:0009737,GO:0009751,GO:…	-	ko:K09422	-	-
LOC103451923	93	82	4	18	45.8998	-2.20653	0.803289	3.05959e-05	0.000325225	103451923	protein_coding	NC_041790.1	XM_029108846.1	XP_028964679.1	probable receptor-like protein kinase At2g23200, transcript variant X2	-	-	-	-	-
LOC103403677	3	4	45	36	23.5686	3.31819	1.05296	1.48816e-05	0.000174921	103403677	protein_coding	NC_041804.1	XM_008342518.3	XP_008340740.2	major allergen Mal d 1-like	-	-	-	-	-
LOC103423195	365	71	23	27	105.252	-2.4325	0.673707	1.02565e-06	1.71543e-05	103423195	protein_coding	NC_041789.1	XR_003772096.1		NAC domain-containing protein 55-like, transcript variant X2	NA	NA	NA	NA	NA
LOC103403962	26	42	0	0	16.0729	-6.03255	1.72623	1.31514e-05	0.000156895	103403962	protein_coding	NC_041804.1	XM_029096201.1	XP_028952034.1	uncharacterized LOC103403962	-	-	-	-	-
LOC103409025	26	28	0	0	12.4564	-5.51853	1.90603	5.38058e-05	0.000525543	103409025	lncRNA	NC_041805.1	XR_003770962.1		uncharacterized LOC103409025, transcript variant X2	NA	NA	NA	NA	NA
LOC103410658	26	39	0	0	15.298	-5.94265	1.7541	1.72322e-05	0.000198211	103410658	protein_coding	NC_041793.1	XM_029102294.1	XP_028958127.1	TMV resistance protein N-like	-	-	-	-	-
LOC103425702	26	24	0	1	11.6991	-3.15113	2.20941	0.00172945	0.00972755	103425702	protein_coding	NC_041798.1	XR_003776761.1		uncharacterized LOC103425702, transcript variant X2	NA	NA	NA	NA	NA
LOC114821139	26	46	0	0	17.1062	-6.14041	1.69586	9.40638e-06	0.000117501	114821139	lncRNA	NC_041802.1	XR_003768556.1		uncharacterized LOC114821139	NA	NA	NA	NA	NA
LOC114821756	26	28	0	0	12.4564	-5.51853	1.90603	5.38058e-05	0.000525543	114821756	lncRNA	NC_041803.1	XR_003769527.1		uncharacterized LOC114821756	NA	NA	NA	NA	NA
LOC103434452	393	333	25	38	182.127	-3.21849	0.378987	1.33846e-18	1.61876e-16	103434452	protein_coding	NC_041793.1	XM_029103359.1	XP_028959192.1	protein PHLOEM PROTEIN 2-LIKE A1, transcript variant X2	GO:0003674,GO:0005488,GO:0005515,GO:0008150,GO:0009605,GO:0009607,GO:0009625,GO:0030246,GO:0043207,GO:0043394,GO:0050896,GO:0051704,GO:0051707,GO:0097367	-	-	-	-
LOC103406950	1	0	27	48	20.6456	5.29958	1.76146	4.45395e-05	0.000447566	103406950	protein_coding	NC_041790.1	XM_008345914.3	XP_008344136.2	flavonoid 3'-monooxygenase-like	GO:0000302,GO:0003674,GO:0003824,GO:0004497,GO:0005575,GO:0006950,GO:0006979,GO:0008150,GO:0008152,GO:0009058,GO:0009719,GO:0009723,GO:0009725,GO:0009733,GO:0009987,GO:0010033,GO:0010035,GO:0010038,GO:0010039,GO:0016020,GO:0016491,GO:0016705,GO:0016709,GO:0019748,GO:0032870,GO:0033554,GO:0034599,GO:0034614,GO:0035690,GO:0042221,GO:0042493,GO:0044550,GO:0050896,GO:0051716,GO:0055114,GO:0070887,GO:…	-	ko:K20623	ko00905,ko01100,ko01110,map00905,map01100,map01110	-
LOC103435020	1	2	27	32	16.747	3.77951	1.42012	8.16063e-05	0.00074972	103435020	protein_coding	NC_041798.1	XM_008373409.3	XP_008371631.1	uncharacterized LOC103435020, transcript variant X1	-	-	-	-	-
MIR7126	1	5	27	8	10.8991	1.0283	1.05147	0.0261818	0.0860252	103344845	miRNA	NC_041789.1	NR_121006.1		microRNA MIR7126	NA	NA	NA	NA	NA
LOC114826361	46	55	1	0	23.7157	-5.19966	1.79468	5.68758e-05	0.000551767	114826361	lncRNA	NC_041796.1	XR_003775173.1		uncharacterized LOC114826361	NA	NA	NA	NA	NA
LOC108173815	4	2	53	27	22.9023	3.53756	1.10681	1.58962e-05	0.000185174	108173815	protein_coding	NC_041796.1	XM_017333641.2	XP_017189130.1	uncharacterized LOC108173815	NA	NA	NA	NA	NA
LOC103449192	121	98	6	20	56.7432	-2.4558	0.708878	1.91479e-06	2.93881e-05	103449192	protein_coding	NC_041799.1	XM_029089278.1	XP_028945111.1	uncharacterized LOC103449192	NA	NA	NA	NA	NA
LOC103408335	101	101	829	839	498.941	3.26779	0.277966	7.99367e-33	3.06371e-30	103408335	protein_coding	NC_041790.1	XM_008347193.3	XP_008345415.1	pyruvate kinase 1, cytosolic-like	GO:0003674,GO:0003824,GO:0004743,GO:0005575,GO:0005622,GO:0005623,GO:0005737,GO:0005829,GO:0005975,GO:0006082,GO:0006090,GO:0006091,GO:0006096,GO:0006139,GO:0006163,GO:0006164,GO:0006165,GO:0006725,GO:0006732,GO:0006733,GO:0006753,GO:0006754,GO:0006757,GO:0006793,GO:0006796,GO:0006807,GO:0008150,GO:0008152,GO:0009056,GO:0009058,GO:0009108,GO:0009117,GO:0009123,GO:0009124,GO:0009126,GO:0009127,GO:…	2.7.1.40	ko:K00873	ko00010,ko00230,ko00620,ko01100,ko01110,ko01120,ko01130,ko01200,ko01230,ko04922,ko04930,ko05165,ko05203,ko05230,map00010,map00230,map00620,map01100,map01110,map01120,map01130,map01200,map01230,map04922,map04930,map05165,map05203,map05230	M00001,M00002,M00049,M00050
LOC103402054	10	9	101	71	50.856	3.27246	0.643397	7.91435e-09	2.279e-07	103402054	protein_coding	NC_041803.1	XM_029093523.1	XP_028949356.1	uncharacterized LOC103402054	-	-	ko:K20223	ko04013,map04013	-
LOC103416713	89	192	726	438	381.918	1.97817	0.449057	3.2274e-08	7.97676e-07	103416713	protein_coding	NC_041804.1	XM_008354939.3	XP_008353161.2	desiccation-related protein PCC13-62-like	-	-	-	-	-
LOC103418393	3	5	44	92	39.0137	4.11618	0.807524	3.55565e-08	8.66216e-07	103418393	protein_coding	NC_041796.1	XM_029106797.1	XP_028962630.1	alcohol dehydrogenase 1-like	GO:0000302,GO:0001101,GO:0001666,GO:0003674,GO:0003824,GO:0004022,GO:0005488,GO:0005515,GO:0005575,GO:0005622,GO:0005623,GO:0005737,GO:0005829,GO:0005886,GO:0006950,GO:0006970,GO:0006979,GO:0008150,GO:0008152,GO:0009266,GO:0009409,GO:0009410,GO:0009413,GO:0009414,GO:0009415,GO:0009628,GO:0009636,GO:0009651,GO:0009719,GO:0009725,GO:0009737,GO:0009743,GO:0009744,GO:0010033,GO:0010035,GO:0010038,GO:…	1.1.1.1	ko:K18857	ko00010,ko00071,ko00350,ko00592,ko01100,ko01110,ko01120,map00010,map00071,map00350,map00592,map01100,map01110,map01120	-
LOC103453314	3	15	44	42	27.7992	1.45624	0.858641	0.0024543	0.0129506	103453314	protein_coding	NC_041796.1	XM_008392853.3	XP_008391075.1	VID27-like protein	-	-	-	-	-
LOC103453270	195	246	1561	1570	952.177	3.02297	0.280374	1.73977e-28	4.73426e-26	103453270	protein_coding	NC_041795.1	XM_029105911.1	XP_028961744.1	cucumisin-like, transcript variant X2	GO:0005575,GO:0005576	-	-	-	-
LOC103453332	316	351	20	34	168.87	-3.33484	0.412412	5.4984e-17	5.66752e-15	103453332	protein_coding	NC_041801.1	XM_029091958.1	XP_028947791.1	uncharacterized LOC103453332, transcript variant X2	-	-	-	-	-
LOC103443876	175	170	10	10	84.498	-3.78179	0.520736	7.57224e-14	5.4802e-12	103443876	protein_coding	NC_041793.1	XM_008382772.3	XP_008380994.2	calcium-dependent protein kinase 4	GO:0001101,GO:0001558,GO:0003674,GO:0003824,GO:0004672,GO:0004674,GO:0004683,GO:0005488,GO:0005515,GO:0005516,GO:0005575,GO:0005622,GO:0005623,GO:0005634,GO:0005737,GO:0005829,GO:0005886,GO:0006464,GO:0006468,GO:0006793,GO:0006796,GO:0006807,GO:0007154,GO:0007165,GO:0008150,GO:0008152,GO:0009719,GO:0009725,GO:0009737,GO:0009738,GO:0009755,GO:0009787,GO:0009789,GO:0009931,GO:0009966,GO:0009967,GO:…	2.7.11.1	ko:K13412	ko04626,ko05145,map04626,map05145	-
LOC114825276	52	77	430	298	227.222	2.60732	0.400049	2.5081e-13	1.6728e-11	114825276	snRNA	NC_041793.1	XR_003773919.1		U1 spliceosomal RNA	NA	NA	NA	NA	NA
LOC103435680	99	122	798	912	515.843	3.15256	0.300497	6.69243e-27	1.702e-24	103435680	protein_coding	NC_041793.1	XM_029102697.1	XP_028958530.1	auxin-induced protein AUX28-like	-	-	ko:K14484	ko04075,map04075	-
LOC103447121	2	7	35	40	22.5802	2.49597	1.12533	0.00018614	0.00151518	103447121	lncRNA	NC_041793.1	XR_531004.3		uncharacterized LOC103447121	NA	NA	NA	NA	NA
LOC103406736	0	0	15	3	4.82728	2.34816	2.36797	0.00624279	0.0276991	103406736	protein_coding	NW_021638525.1	XM_029098262.1	XP_028954095.1	TMV resistance protein N-like	-	-	-	-	-
LOC103408274	0	0	15	15	8.13873	4.59558	2.29113	0.000358923	0.00264976	103408274	lncRNA	NC_041793.1	XR_003773509.1		uncharacterized LOC103408274, transcript variant X1	NA	NA	NA	NA	NA
LOC103409339	0	2	15	34	13.8985	3.53912	1.78821	0.000435116	0.00310527	103409339	lncRNA	NC_041793.1	XR_001786745.2		uncharacterized LOC103409339	NA	NA	NA	NA	NA
LOC103414696	0	0	15	5	5.37918	2.83501	2.45684	0.00346149	0.0171793	103414696	protein_coding	NC_041804.1	XM_008353064.1	XP_008351286.1	squalene synthase 1-like	GO:0003674,GO:0003824,GO:0004310,GO:0004311,GO:0004659,GO:0005575,GO:0005622,GO:0005623,GO:0005737,GO:0005783,GO:0005789,GO:0005886,GO:0006629,GO:0006644,GO:0006694,GO:0006720,GO:0006721,GO:0006793,GO:0006796,GO:0008150,GO:0008152,GO:0008202,GO:0008610,GO:0009058,GO:0009987,GO:0012505,GO:0016020,GO:0016125,GO:0016126,GO:0016740,GO:0016765,GO:0019637,GO:0031984,GO:0042175,GO:0043226,GO:0043227,GO:…	2.5.1.21	ko:K00801	ko00100,ko00909,ko01100,ko01110,ko01130,map00100,map00909,map01100,map01110,map01130	-
LOC103429895	0	2	15	4	5.61988	0.89727	1.28612	0.0518772	0.144196	103429895	protein_coding	NW_021638769.1	XM_017330807.2	XP_017186296.1	(R)-mandelonitrile lyase 2-like	GO:0005575,GO:0005622,GO:0005623,GO:0005737,GO:0031410,GO:0031982,GO:0033095,GO:0043226,GO:0043227,GO:0043229,GO:0044424,GO:0044444,GO:0044464,GO:0097708	4.1.2.10	ko:K08248	ko00460,ko01110,map00460,map01110	-
LOC103434936	0	0	15	17	8.69064	4.82223	2.22092	0.000249149	0.00194884	103434936	protein_coding	NW_021638483.1	XM_008373314.3	XP_008371536.2	GDSL esterase/lipase At5g45670	GO:0002376,GO:0005575,GO:0005576,GO:0005618,GO:0005622,GO:0005623,GO:0005634,GO:0005737,GO:0006950,GO:0006952,GO:0006955,GO:0008150,GO:0009507,GO:0009534,GO:0009536,GO:0009579,GO:0009605,GO:0009607,GO:0009627,GO:0009814,GO:0030312,GO:0031976,GO:0031984,GO:0043207,GO:0043226,GO:0043227,GO:0043229,GO:0043231,GO:0044422,GO:0044424,GO:0044434,GO:0044435,GO:0044444,GO:0044446,GO:0044464,GO:0045087,GO:…	-	-	-	-
LOC103437513	0	0	15	5	5.37918	2.83501	2.45684	0.00346149	0.0171793	103437513	protein_coding	NC_041794.1	XM_017332674.2	XP_017188163.1	omega-hydroxypalmitate O-feruloyl transferase-like, transcript variant X2	GO:0000271,GO:0003674,GO:0003824,GO:0005975,GO:0005976,GO:0006082,GO:0006725,GO:0008150,GO:0008152,GO:0009058,GO:0009059,GO:0009664,GO:0009698,GO:0009699,GO:0009712,GO:0009713,GO:0009801,GO:0009802,GO:0009803,GO:0009832,GO:0009987,GO:0010345,GO:0010383,GO:0010393,GO:0016043,GO:0016051,GO:0016740,GO:0016746,GO:0016747,GO:0017144,GO:0018958,GO:0019438,GO:0019748,GO:0019752,GO:0032787,GO:0033692,GO:…	2.3.1.188	ko:K15400	ko00073,map00073	-
LOC103438051	0	0	15	15	8.13873	4.59558	2.29113	0.000358923	0.00264976	103438051	protein_coding	NC_041794.1	XM_008376587.3	XP_008374809.1	probable S-adenosylmethionine-dependent methyltransferase At5g37990	-	2.1.1.278	ko:K18848	-	-
LOC103439665	0	1	15	6	5.91346	1.50374	1.82752	0.0174395	0.0629944	103439665	protein_coding	NC_041795.1	XM_008378240.3	XP_008376462.1	AT-hook motif nuclear-localized protein 6	-	-	-	-	-
LOC103443208	0	2	15	12	7.82751	1.61294	1.62932	0.0108966	0.0434332	103443208	lncRNA	NC_041789.1	XR_003773733.1		uncharacterized LOC103443208, transcript variant X1	NA	NA	NA	NA	NA
LOC114819337	0	0	15	4	5.10323	2.59617	2.42114	0.00460734	0.0217325	114819337	snRNA	NC_041798.1	XR_003766394.1		U5 spliceosomal RNA	NA	NA	NA	NA	NA
LOC103412291	25	2	0	0	5.53911	-2.36678	2.3587	0.00604309	0.0269714	103412291	protein_coding	NC_041798.1	XM_008350879.3	XP_008349101.1	aspartic proteinase NANA, chloroplast-like	GO:0003674,GO:0003824,GO:0004175,GO:0004190,GO:0005575,GO:0005622,GO:0005623,GO:0005737,GO:0005975,GO:0006508,GO:0006807,GO:0007154,GO:0007165,GO:0007623,GO:0008150,GO:0008152,GO:0008233,GO:0009056,GO:0009057,GO:0009507,GO:0009536,GO:0009743,GO:0009744,GO:0009888,GO:0009987,GO:0010019,GO:0010033,GO:0010073,GO:0010074,GO:0010492,GO:0016787,GO:0019538,GO:0019827,GO:0023052,GO:0030163,GO:0032501,GO:…	3.4.23.25	ko:K01381	ko04138,map04138	-
LOC103431688	25	14	0	1	8.91494	-2.27191	2.09633	0.00547962	0.0249195	103431688	lncRNA	NC_041795.1	XR_003774886.1		uncharacterized LOC103431688	NA	NA	NA	NA	NA
LOC103433645	25	37	0	0	14.5804	-5.84592	1.78873	2.30265e-05	0.000253889	103433645	protein_coding	NC_041792.1	XM_008371911.3	XP_008370133.2	BAHD acyltransferase DCR, transcript variant X1	GO:0000902,GO:0000904,GO:0005575,GO:0005622,GO:0005623,GO:0005737,GO:0008150,GO:0008152,GO:0009058,GO:0009059,GO:0009653,GO:0009888,GO:0009987,GO:0010026,GO:0010090,GO:0010143,GO:0016043,GO:0030154,GO:0032502,GO:0032989,GO:0043170,GO:0044424,GO:0044464,GO:0048468,GO:0048856,GO:0048869,GO:0051179,GO:0071704,GO:0071840,GO:0090558,GO:0090626,GO:1901576	-	-	-	-
LOC103435602	25	20	0	0	10.1889	-4.98348	2.11111	0.000168838	0.00139177	103435602	lncRNA	NC_041793.1	XR_003773686.1		uncharacterized LOC103435602	NA	NA	NA	NA	NA
LOC114821369	25	7	0	0	6.83072	-3.41848	2.45117	0.00167274	0.00948305	114821369	lncRNA	NC_041790.1	XR_003768747.1		uncharacterized LOC114821369	NA	NA	NA	NA	NA
LOC103417358	572	103	39	18	156.887	-1.8314	1.28031	0.00283521	0.0145597	103417358	transcribed_pseudogene	NC_041805.1	XR_003770851.1		transcription factor VOZ1-like	NA	NA	NA	NA	NA
LOC103413973	1	1	26	23	13.7385	3.72402	1.7201	0.000279373	0.00214331	103413973	protein_coding	NC_041800.1	XM_008352399.3	XP_008350621.2	superoxide dismutase [Cu-Zn] 1-like	GO:0000302,GO:0000303,GO:0000305,GO:0001101,GO:0003674,GO:0003824,GO:0004784,GO:0005488,GO:0005507,GO:0005575,GO:0005576,GO:0005615,GO:0005622,GO:0005623,GO:0005634,GO:0005737,GO:0005829,GO:0006801,GO:0006950,GO:0006952,GO:0006970,GO:0006979,GO:0008150,GO:0008152,GO:0008270,GO:0009314,GO:0009411,GO:0009416,GO:0009605,GO:0009607,GO:0009617,GO:0009628,GO:0009636,GO:0009642,GO:0009651,GO:0009743,GO:…	1.15.1.1	ko:K04565	ko04146,ko04213,ko05014,ko05016,ko05020,map04146,map04213,map05014,map05016,map05020	-
LOC103439919	1	0	26	27	14.584	4.44629	2.03613	0.000263894	0.00204659	103439919	protein_coding	NC_041795.1	XM_008378562.3	XP_008376784.1	protein yippee-like At4g27740	-	-	-	-	-
LOC114822100	1	1	26	8	9.59917	2.29981	1.83292	0.00353238	0.0174643	114822100	protein_coding	NC_041804.1	XM_029096176.1	XP_028952009.1	major allergen Mal d 1-like	-	-	-	-	-
LOC103418351	7	7	75	37	33.4219	2.84044	0.884806	7.36551e-06	9.50807e-05	103418351	protein_coding	NC_041791.1	XM_008356482.3	XP_008354704.2	protein NUCLEAR FUSION DEFECTIVE 4-like	-	-	-	-	-
LOC103437960	5	2	59	30	25.5308	3.54656	1.02842	7.40999e-06	9.56097e-05	103437960	protein_coding	NC_041794.1	XM_008376492.3	XP_008374714.2	putative phospholipid-transporting ATPase 9	GO:0003674,GO:0003824,GO:0004012,GO:0005215,GO:0005319,GO:0005548,GO:0005575,GO:0005622,GO:0005623,GO:0005737,GO:0005794,GO:0005802,GO:0005886,GO:0006810,GO:0006811,GO:0006820,GO:0006869,GO:0006900,GO:0006996,GO:0008150,GO:0009987,GO:0010876,GO:0012505,GO:0015711,GO:0015748,GO:0015914,GO:0016020,GO:0016043,GO:0016050,GO:0016192,GO:0016462,GO:0016787,GO:0016817,GO:0016818,GO:0016887,GO:0017111,GO:…	3.6.3.1	ko:K01530,ko:K14802	-	-
LOC103430820	4	0	51	40	25.4398	4.41985	1.06501	1.79094e-06	2.77061e-05	103430820	lncRNA	NC_041801.1	XR_003768222.1		uncharacterized LOC103430820, transcript variant X13	NA	NA	NA	NA	NA
LOC103446239	391	349	26	21	181.433	-3.68491	0.379725	7.7309e-23	1.45085e-20	103446239	protein_coding	NC_041798.1	XM_008385327.2	XP_008383549.2	cyclic phosphodiesterase-like	GO:0000394,GO:0003674,GO:0003824,GO:0004112,GO:0004113,GO:0005575,GO:0005622,GO:0005623,GO:0005737,GO:0006139,GO:0006388,GO:0006396,GO:0006399,GO:0006725,GO:0006753,GO:0006793,GO:0006796,GO:0006807,GO:0008033,GO:0008081,GO:0008150,GO:0008152,GO:0008380,GO:0009117,GO:0009187,GO:0009987,GO:0010467,GO:0016070,GO:0016787,GO:0016788,GO:0019637,GO:0034470,GO:0034641,GO:0034660,GO:0042578,GO:0043170,GO:…	-	-	-	-
LOC103431869	43	23	353	233	172.997	3.38091	0.394877	1.26873e-18	1.54128e-16	103431869	protein_coding	NC_041804.1	XM_029096539.1	XP_028952372.1	vinorine synthase-like	-	2.3.1.133	ko:K13065	ko00940,ko00941,ko00945,ko01100,ko01110,map00940,map00941,map00945,map01100,map01110	M00039
LOC103447604	44	20	1	0	14.2726	-3.80134	2.17523	0.000725961	0.0047717	103447604	protein_coding	NC_041790.1	XM_008386800.3	XP_008385022.2	heparanase-like protein 3	GO:0003674,GO:0003824,GO:0004553,GO:0004566,GO:0005575,GO:0005618,GO:0005623,GO:0009505,GO:0016787,GO:0016798,GO:0030312,GO:0044464,GO:0071944	3.2.1.166	ko:K07964	ko00531,ko01100,ko05205,map00531,map01100,map05205	M00078
LOC103421684	116	123	6	8	58.8854	-3.73148	0.621736	2.10949e-10	8.56767e-09	103421684	protein_coding	NC_041797.1	XM_017328437.2	XP_017183926.2	triacylglycerol lipase 2-like	GO:0002213,GO:0003674,GO:0003824,GO:0006950,GO:0006952,GO:0008150,GO:0016298,GO:0016787,GO:0016788,GO:0050896	3.1.1.13,3.1.1.3	ko:K01052,ko:K14452	ko00100,ko00561,ko01100,ko04142,ko04975,ko04979,map00100,map00561,map01100,map04142,map04975,map04979	M00098
LOC103431308	37	26	305	263	168.047	3.39684	0.371904	8.81194e-21	1.30811e-18	103431308	protein_coding	NC_041803.1	XM_008369452.3	XP_008367674.2	probable carboxylesterase 2	GO:0003674,GO:0003824,GO:0008150,GO:0008152,GO:0009056,GO:0016787	-	-	-	-
LOC114827023	41	45	335	374	212.389	3.24659	0.352098	2.47888e-21	3.89915e-19	114827023	protein_coding	NC_041797.1	XM_029108404.1	XP_028964237.1	auxin-responsive protein IAA1-like	GO:0003674,GO:0003700,GO:0005488,GO:0005515,GO:0005575,GO:0005622,GO:0005623,GO:0005634,GO:0006355,GO:0007154,GO:0007165,GO:0008150,GO:0009719,GO:0009725,GO:0009733,GO:0009734,GO:0009755,GO:0009889,GO:0009987,GO:0010033,GO:0010468,GO:0010556,GO:0019219,GO:0019222,GO:0023052,GO:0031323,GO:0031326,GO:0032870,GO:0042221,GO:0042802,GO:0043226,GO:0043227,GO:0043229,GO:0043231,GO:0044424,GO:0044464,GO:…	-	ko:K14484	ko04075,map04075	-
LOC103431586	238	182	15	7	100.76	-3.92025	0.496389	7.92877e-16	7.16803e-14	103431586	protein_coding	NC_041790.1	XM_008369752.3	XP_008367974.2	3-oxoacyl-[acyl-carrier-protein] reductase FabG	-	-	-	-	-
LOC103416240	129	96	7	11	55.6168	-3.21781	0.630929	6.4171e-09	1.90428e-07	103416240	protein_coding	NC_041800.1	XM_029090859.1	XP_028946692.1	putative disease resistance protein RGA3	NA	NA	NA	NA	NA
LOC103446788	156	84	9	5	56.8187	-3.67659	0.639157	7.39783e-10	2.64881e-08	103446788	protein_coding	NC_041798.1	XM_008385928.3	XP_008384150.1	disease resistance RPP13-like protein 4, transcript variant X1	GO:0003674,GO:0005488,GO:0005515,GO:0005575,GO:0005623,GO:0005886,GO:0006950,GO:0006952,GO:0007154,GO:0007165,GO:0008150,GO:0009605,GO:0009607,GO:0009617,GO:0009987,GO:0016020,GO:0023052,GO:0042742,GO:0043207,GO:0043621,GO:0044464,GO:0050789,GO:0050794,GO:0050829,GO:0050896,GO:0051704,GO:0051707,GO:0051716,GO:0065007,GO:0071944,GO:0098542	-	-	-	-
LOC103422998	426	642	29	86	282.891	-2.11601	1.07574	0.000460741	0.00325654	103422998	protein_coding	NC_041799.1	XM_008361064.3	XP_008359286.2	cytochrome P450 CYP736A12-like	GO:0005575,GO:0005622,GO:0005623,GO:0005737,GO:0005783,GO:0005789,GO:0008150,GO:0008152,GO:0009058,GO:0009719,GO:0009725,GO:0009733,GO:0010033,GO:0012505,GO:0016020,GO:0019748,GO:0031090,GO:0031984,GO:0042175,GO:0042221,GO:0043226,GO:0043227,GO:0043229,GO:0043231,GO:0044422,GO:0044424,GO:0044425,GO:0044432,GO:0044444,GO:0044446,GO:0044464,GO:0044550,GO:0050896,GO:0098827	-	ko:K20562	-	-
LOC103430768	2	4	34	37	20.7107	3.20436	1.17095	4.86075e-05	0.000481685	103430768	protein_coding	NC_041801.1	XM_008368912.3	XP_008367134.3	major allergen Pru av 1-like	-	-	-	-	-
LOC103438265	2	13	34	28	20.5521	1.05434	0.816578	0.0153338	0.0569566	103438265	protein_coding	NC_041794.1	XM_008376803.3	XP_008375025.1	DNA-directed RNA polymerase II subunit 4-like, transcript variant X2	-	-	ko:K03012	ko00230,ko00240,ko01100,ko03020,ko05016,ko05169,map00230,map00240,map01100,map03020,map05016,map05169	M00180
LOC103440214	155	122	9	23	71.4013	-2.60978	0.611274	6.96818e-08	1.56839e-06	103440214	protein_coding	NC_041796.1	XM_008378881.3	XP_008377103.1	enoyl-CoA hydratase 2, peroxisomal	GO:0003674,GO:0003824,GO:0005575,GO:0005622,GO:0005623,GO:0005737,GO:0005777,GO:0006082,GO:0006629,GO:0006631,GO:0006635,GO:0008150,GO:0008152,GO:0009056,GO:0009062,GO:0009987,GO:0016042,GO:0016054,GO:0016829,GO:0016835,GO:0016836,GO:0019395,GO:0019752,GO:0030258,GO:0032787,GO:0033542,GO:0034440,GO:0042579,GO:0043226,GO:0043227,GO:0043229,GO:0043231,GO:0043436,GO:0044237,GO:0044238,GO:0044242,GO:…	4.2.1.119	ko:K19658	-	-
LOC103408446	8	10	81	46	38.4811	2.67073	0.810454	4.50016e-06	6.21606e-05	103408446	protein_coding	NC_041790.1	XM_008347300.3	XP_008345522.2	cytochrome P450 77A3-like	GO:0003674,GO:0003824,GO:0004497,GO:0005575,GO:0006082,GO:0006629,GO:0006631,GO:0008150,GO:0008152,GO:0009058,GO:0009059,GO:0009987,GO:0010143,GO:0016020,GO:0016491,GO:0016705,GO:0016709,GO:0019395,GO:0019748,GO:0019752,GO:0030258,GO:0032787,GO:0034440,GO:0043170,GO:0043436,GO:0044237,GO:0044238,GO:0044255,GO:0044281,GO:0044550,GO:0052722,GO:0055114,GO:0071704,GO:1901576	-	ko:K15399,ko:K21995	ko00073,map00073	-
LOC103438149	8	11	81	72	45.9143	3.0256	0.693561	1.10148e-07	2.38453e-06	103438149	protein_coding	NC_041802.1	XM_029092291.1	XP_028948124.1	formin-like protein 4	GO:0000902,GO:0003674,GO:0003779,GO:0005488,GO:0005515,GO:0005522,GO:0005575,GO:0005623,GO:0005886,GO:0005911,GO:0006996,GO:0007010,GO:0007015,GO:0008064,GO:0008092,GO:0008150,GO:0009653,GO:0009826,GO:0009932,GO:0009987,GO:0010638,GO:0016020,GO:0016043,GO:0016049,GO:0030029,GO:0030036,GO:0030054,GO:0030832,GO:0030833,GO:0030838,GO:0031334,GO:0032271,GO:0032273,GO:0032502,GO:0032535,GO:0032956,GO:…	-	-	-	-
LOC103439762	77	34	603	750	391.994	3.87588	0.330081	2.95918e-32	1.07367e-29	103439762	protein_coding	NC_041795.1	XM_008378370.3	XP_008376592.1	tubulin beta-1 chain-like	GO:0003674,GO:0005198,GO:0005200,GO:0005575,GO:0005622,GO:0005623,GO:0005737,GO:0005794,GO:0005856,GO:0006950,GO:0006970,GO:0006996,GO:0007010,GO:0007017,GO:0008150,GO:0009628,GO:0009651,GO:0009987,GO:0012505,GO:0016020,GO:0016043,GO:0032991,GO:0043226,GO:0043227,GO:0043228,GO:0043229,GO:0043231,GO:0043232,GO:0044422,GO:0044424,GO:0044430,GO:0044444,GO:0044446,GO:0044464,GO:0045298,GO:0050896,GO:…	-	ko:K07375	ko04145,ko04540,ko05130,map04145,map04540,map05130	-
LOC103438443	24	18	0	0	9.47138	-4.75208	2.19101	0.000255097	0.00198846	103438443	protein_coding	NC_041790.1	XM_029088530.1	XP_028944363.1	cyclic nucleotide-gated ion channel 1-like, transcript variant X2	-	-	ko:K05391	ko04626,map04626	-
LOC103444345	24	26	0	0	11.538	-5.32348	1.98419	8.50124e-05	0.000777077	103444345	protein_coding	NC_041797.1	XM_029108577.1	XP_028964410.1	probable RNA-dependent RNA polymerase 1	GO:0001101,GO:0006139,GO:0006396,GO:0006725,GO:0006807,GO:0008150,GO:0008152,GO:0009058,GO:0009605,GO:0009607,GO:0009615,GO:0009719,GO:0009725,GO:0009751,GO:0009892,GO:0009987,GO:0010025,GO:0010033,GO:0010166,GO:0010467,GO:0010468,GO:0010605,GO:0010608,GO:0010629,GO:0014070,GO:0016070,GO:0016246,GO:0016441,GO:0016458,GO:0019222,GO:0030422,GO:0031047,GO:0031050,GO:0034641,GO:0035194,GO:0040029,GO:…	2.7.7.48	ko:K11699	-	-
LOC103451409	24	12	0	0	7.92144	-4.09158	2.36662	0.00069723	0.00461856	103451409	lncRNA	NC_041800.1	XR_001791687.2		uncharacterized LOC103451409, transcript variant X2	NA	NA	NA	NA	NA
LOC108169410	24	16	0	0	8.95474	-4.56014	2.25074	0.000349483	0.0025885	108169410	lncRNA	NC_041803.1	XR_003769560.1		uncharacterized LOC108169410, transcript variant X2	NA	NA	NA	NA	NA
LOC114819450	24	29	0	6	13.9687	-1.32674	1.14556	0.0105373	0.0423172	114819450	protein_coding	NC_041799.1	XM_029088086.1	XP_028943919.1	putative disease resistance protein RGA3	-	-	ko:K15078,ko:K19613	ko03460,ko04014,map03460,map04014	-
LOC114821404	24	37	0	0	14.3795	-5.81269	1.80298	2.55423e-05	0.000278134	114821404	lncRNA	NC_041790.1	XR_003768749.1		uncharacterized LOC114821404	NA	NA	NA	NA	NA
LOC114822431	24	21	0	0	10.2464	-4.99824	2.10599	0.000164299	0.00136183	114822431	protein_coding	NC_041790.1	XM_029096773.1	XP_028952606.1	uncharacterized LOC114822431, transcript variant X1	NA	NA	NA	NA	NA
LOC114825584	24	13	0	0	8.17977	-4.22049	2.33933	0.000581884	0.00397445	114825584	lncRNA	NC_041794.1	XR_003774316.1		uncharacterized LOC114825584	NA	NA	NA	NA	NA
LOC114826483	24	24	0	0	11.0213	-5.2042	2.02958	0.000109491	0.000962365	114826483	lncRNA	NC_041796.1	XR_003775269.1		uncharacterized LOC114826483	NA	NA	NA	NA	NA
LOC103455789	7	6	73	84	45.6002	3.70678	0.672865	2.75249e-09	8.72969e-08	103455789	protein_coding	NC_041790.1	XM_008395382.3	XP_008393604.1	lysine histidine transporter-like 8	-	-	-	-	-
LOC103425067	9	8	88	102	55.4852	3.62304	0.605297	1.85733e-10	7.66944e-09	103425067	protein_coding	NC_041800.1	XM_008363143.3	XP_008361365.1	receptor-like protein 6	GO:0008150,GO:0009888,GO:0010073,GO:0032501,GO:0032502,GO:0048507,GO:0048856	-	-	-	-
LOC103432299	6	0	65	38	29.0224	4.08739	0.984479	1.36307e-06	2.19209e-05	103432299	lncRNA	NC_041805.1	XR_003770597.1		uncharacterized LOC103432299, transcript variant X1	NA	NA	NA	NA	NA
LOC103423489	136	57	1039	1098	622.07	3.74777	0.305777	5.37607e-35	2.25067e-32	103423489	protein_coding	NC_041793.1	XM_008361573.3	XP_008359795.2	photosystem I reaction center subunit III, chloroplastic-like	GO:0003674,GO:0005488,GO:0005515,GO:0005575,GO:0005622,GO:0005623,GO:0005737,GO:0009507,GO:0009526,GO:0009532,GO:0009534,GO:0009535,GO:0009536,GO:0009543,GO:0009570,GO:0009579,GO:0009941,GO:0010287,GO:0016020,GO:0019904,GO:0031967,GO:0031975,GO:0031976,GO:0031977,GO:0031978,GO:0031984,GO:0034357,GO:0042651,GO:0043226,GO:0043227,GO:0043229,GO:0043231,GO:0044422,GO:0044424,GO:0044434,GO:0044435,GO:…	-	ko:K02694	ko00195,ko01100,map00195,map01100	M00163
LOC114819372	17	52	148	144	96.0464	1.80861	0.594097	1.73032e-05	0.000198924	114819372	snoRNA	NC_041798.1	XR_003766428.1		small nucleolar RNA snoR111	NA	NA	NA	NA	NA
LOC103441288	1	3	25	30	15.9202	3.0855	1.42946	0.000252319	0.00196962	103441288	protein_coding	NC_041796.1	XM_008379977.3	XP_008378199.3	uncharacterized LOC103441288	-	-	-	-	-
LOC103441832	1	3	25	32	16.4721	3.20031	1.40709	0.000187382	0.00152438	103441832	protein_coding	NC_041803.1	XM_008380545.3	XP_008378767.2	uncharacterized LOC103441832, transcript variant X3	GO:0003674,GO:0003824,GO:0004791,GO:0005575,GO:0005622,GO:0005623,GO:0005737,GO:0005739,GO:0005759,GO:0006950,GO:0006979,GO:0008150,GO:0008152,GO:0009636,GO:0009987,GO:0015035,GO:0015036,GO:0016209,GO:0016491,GO:0016651,GO:0016667,GO:0016668,GO:0016671,GO:0019725,GO:0031974,GO:0033554,GO:0034599,GO:0042221,GO:0042592,GO:0043226,GO:0043227,GO:0043229,GO:0043231,GO:0043233,GO:0044422,GO:0044424,GO:…	-	ko:K03671	ko04621,ko05418,map04621,map05418	-
LOC114821847	1	0	25	27	14.3174	4.38976	2.05233	0.000291296	0.00221914	114821847	lncRNA	NC_041803.1	XR_003769692.1		uncharacterized LOC114821847	NA	NA	NA	NA	NA
LOC103448526	1435	1277	106	116	678.441	-3.33771	0.263065	1.11515e-37	5.23196e-35	103448526	protein_coding	NC_041791.1	XM_008387790.3	XP_008386012.1	uncharacterized LOC103448526	-	-	-	-	-
LOC114827516	14	8	125	69	57.2484	3.25939	0.63088	5.21939e-09	1.58163e-07	114827516	protein_coding	NC_041798.1	XM_029109423.1	XP_028965256.1	very-long-chain aldehyde decarbonylase GL1-9-like, transcript variant X2	-	1.14.18.5	ko:K04713	ko00600,ko01100,map00600,map01100	-
LOC108169618	7	1	72	14	24.7252	2.97744	1.27309	0.000143605	0.00121247	108169618	lncRNA	NC_041793.1	XR_001785944.2		uncharacterized LOC108169618	NA	NA	NA	NA	NA
LOC103421019	219	165	1645	1253	870.993	3.15651	0.256412	6.75345e-36	2.96411e-33	103421019	protein_coding	NC_041805.1	XM_008359054.3	XP_008357276.1	metallothiol transferase FosB-like	-	-	-	-	-
LOC103445104	4	7	49	22	21.7476	1.94642	1.05954	0.00078261	0.00508267	103445104	protein_coding	NC_041798.1	XM_008384079.3	XP_008382301.1	probable carboxylesterase 18	GO:0000003,GO:0000902,GO:0000904,GO:0003006,GO:0003674,GO:0003824,GO:0008150,GO:0008152,GO:0009056,GO:0009653,GO:0009826,GO:0009856,GO:0009860,GO:0009932,GO:0009987,GO:0016043,GO:0016049,GO:0016787,GO:0016788,GO:0022414,GO:0030154,GO:0032501,GO:0032502,GO:0032989,GO:0040007,GO:0044706,GO:0048468,GO:0048588,GO:0048589,GO:0048856,GO:0048868,GO:0048869,GO:0051704,GO:0052689,GO:0060560,GO:0071840	-	ko:K07874,ko:K14493	ko04075,ko05134,map04075,map05134	-
LOC103424937	57	49	2	21	30.4373	-0.981763	0.706412	0.0167823	0.0611514	103424937	protein_coding	NC_041803.1	XM_008363022.3	XP_008361244.2	proline-rich receptor-like protein kinase PERK1	GO:0003674,GO:0003824,GO:0004672,GO:0004674,GO:0004675,GO:0004888,GO:0005575,GO:0005623,GO:0005886,GO:0006464,GO:0006468,GO:0006793,GO:0006796,GO:0006807,GO:0006950,GO:0007154,GO:0007165,GO:0007166,GO:0007167,GO:0007178,GO:0008150,GO:0008152,GO:0009605,GO:0009607,GO:0009611,GO:0009620,GO:0009987,GO:0016020,GO:0016301,GO:0016310,GO:0016740,GO:0016772,GO:0016773,GO:0019199,GO:0019538,GO:0023052,GO:…	2.7.11.1	ko:K04730,ko:K04733	ko04010,ko04064,ko04620,ko04621,ko04624,ko04722,ko05133,ko05140,ko05142,ko05145,ko05152,ko05162,ko05164,ko05169,map04010,map04064,map04620,map04621,map04624,map04722,map05133,map05140,map05142,map05145,map05152,map05162,map05164,map05169	M00686
LOC103434225	1057	447	78	58	364.622	-3.10848	0.358786	2.03277e-19	2.6216e-17	103434225	protein_coding	NC_041792.1	XM_008372544.3	XP_008370766.2	rust resistance kinase Lr10-like	NA	NA	NA	NA	NA
LOC114820046	42	54	1	7	24.5855	-2.60505	1.15126	0.000163013	0.00135282	114820046	protein_coding	NC_041800.1	XM_029089940.1	XP_028945773.1	rust resistance kinase Lr10-like	NA	NA	NA	NA	NA
LOC103417012	204	168	13	8	90.0554	-3.81341	0.507621	1.29962e-14	1.01333e-12	103417012	protein_coding	NC_041798.1	XM_029109412.1	XP_028965245.1	uncharacterized LOC103417012	-	-	-	-	-
LOC103429520	3	0	41	35	21.1928	4.42583	1.2348	9.77785e-06	0.000121384	103429520	protein_coding	NC_041791.1	XM_008367663.3	XP_008365885.1	uncharacterized LOC103429520	-	-	-	-	-
LOC103419611	217	128	14	16	84.8084	-3.13336	0.512213	2.2192e-11	1.07837e-09	103419611	protein_coding	NC_041793.1	XM_029103322.1	XP_028959155.1	uncharacterized LOC103419611, transcript variant X4	NA	NA	NA	NA	NA
LOC103431126	2	2	33	13	13.3046	2.43867	1.5134	0.00123262	0.0074208	103431126	protein_coding	NC_041795.1	XM_008369273.3	XP_008367495.2	16.9 kDa class I heat shock protein 2-like	GO:0005575,GO:0005622,GO:0005623,GO:0005737,GO:0006950,GO:0008150,GO:0009266,GO:0009408,GO:0009507,GO:0009536,GO:0009628,GO:0043226,GO:0043227,GO:0043229,GO:0043231,GO:0044424,GO:0044444,GO:0044464,GO:0050896	-	ko:K13993	ko04141,map04141	-
LOC103451469	2	0	33	10	11.96	3.06525	1.9076	0.00113855	0.00694979	103451469	protein_coding	NC_041801.1	XM_008390868.3	XP_008389090.2	farnesoic acid carboxyl-O-methyltransferase-like	-	2.1.1.276,2.1.1.278	ko:K18848,ko:K18886	-	-
LOC103423765	478	169	34	19	153.995	-3.20293	0.480281	9.49621e-13	5.72429e-11	103423765	protein_coding	NC_041801.1	XM_008361971.3	XP_008360193.2	lysine-rich arabinogalactan protein 19-like	GO:0005575,GO:0016020,GO:0031224,GO:0031225,GO:0044425	-	-	-	-
LOC103401343	0	0	14	18	8.69996	4.81926	2.22335	0.000251034	0.00196084	103401343	protein_coding	NC_041803.1	XM_008340059.3	XP_008338281.2	peptidyl-prolyl cis-trans isomerase CYP40, transcript variant X2	-	5.2.1.8	ko:K05864	ko04217,ko04218,map04217,map04218	-
LOC103419623	0	0	14	24	10.3557	5.33063	2.04064	9.69149e-05	0.000868373	103419623	protein_coding	NC_041793.1	XM_029103274.1	XP_028959107.1	cysteine-rich receptor-like protein kinase 27	GO:0001101,GO:0003674,GO:0003824,GO:0004672,GO:0004674,GO:0005575,GO:0005622,GO:0005623,GO:0005737,GO:0005773,GO:0005886,GO:0006464,GO:0006468,GO:0006793,GO:0006796,GO:0006807,GO:0006950,GO:0006952,GO:0008150,GO:0008152,GO:0009605,GO:0009607,GO:0009617,GO:0009719,GO:0009725,GO:0009737,GO:0009987,GO:0010033,GO:0016020,GO:0016301,GO:0016310,GO:0016740,GO:0016772,GO:0016773,GO:0019538,GO:0033993,GO:…	-	-	-	-
LOC103422019	0	0	14	14	7.59615	4.33871	2.35869	0.000525316	0.00364573	103422019	lncRNA	NC_041804.1	XR_003769808.1		uncharacterized LOC103422019	NA	NA	NA	NA	NA
LOC103425437	0	0	14	10	6.49233	3.69992	2.46387	0.00122205	0.00737351	103425437	protein_coding	NC_041804.1	XM_008363516.3	XP_008361738.1	uncharacterized LOC103425437	-	-	-	-	-
LOC103433386	0	0	14	7	5.66447	3.10313	2.47595	0.00251075	0.0132015	103433386	protein_coding	NC_041792.1	XM_008371640.3	XP_008369862.1	UNC93-like protein 3	-	-	-	-	-
LOC103443053	0	0	14	3	4.56065	2.17633	2.31468	0.0077257	0.0330013	103443053	protein_coding	NC_041803.1	XM_017334462.2	XP_017189951.2	transcription factor bHLH18-like, transcript variant X2	-	-	-	-	-
LOC103453557	0	0	14	12	7.04424	4.04145	2.41896	0.000789303	0.00512003	103453557	protein_coding	NC_041797.1	XM_017337138.2	XP_017192627.1	calcineurin B-like protein 10, transcript variant X2	-	-	ko:K06268	ko04010,ko04020,ko04022,ko04114,ko04218,ko04310,ko04360,ko04370,ko04380,ko04650,ko04658,ko04659,ko04660,ko04662,ko04720,ko04724,ko04921,ko04922,ko04924,ko05010,ko05014,ko05031,ko05152,ko05166,ko05167,map04010,map04020,map04022,map04114,map04218,map04310,map04360,map04370,map04380,map04650,map04658,map04659,map04660,map04662,map04720,map04724,map04921,map04922,map04924,map05010,map05014,map05031,m…	-
LOC108169256	0	0	14	22	9.80378	5.1817	2.09665	0.000130786	0.00111966	108169256	protein_coding	NC_041798.1	XM_017334978.1	XP_017190467.1	ATP-dependent zinc metalloprotease FTSH 12, chloroplastic-like	GO:0003674,GO:0003824,GO:0004176,GO:0005575,GO:0005622,GO:0005623,GO:0005737,GO:0005739,GO:0006508,GO:0006807,GO:0008150,GO:0008152,GO:0008233,GO:0009507,GO:0009526,GO:0009536,GO:0009941,GO:0016462,GO:0016787,GO:0016817,GO:0016818,GO:0016887,GO:0017111,GO:0019538,GO:0031967,GO:0031975,GO:0042623,GO:0043170,GO:0043226,GO:0043227,GO:0043229,GO:0043231,GO:0044238,GO:0044422,GO:0044424,GO:0044434,GO:…	-	ko:K03798	-	M00742
LOC108169590	0	2	14	9	6.73302	1.25008	1.47066	0.0223511	0.0763751	108169590	lncRNA	NC_041798.1	XR_003776767.1		uncharacterized LOC108169590	NA	NA	NA	NA	NA
LOC108169993	0	0	14	9	6.21637	3.51218	2.47694	0.00153906	0.0088431	108169993	lncRNA	NC_041798.1	XR_003776502.1		uncharacterized LOC108169993	NA	NA	NA	NA	NA
LOC108172778	0	5	14	5	6.40417	0.466158	0.855972	0.188707	0.360991	108172778	protein_coding	NC_041799.1	XM_029089303.1	XP_028945136.1	uncharacterized LOC108172778	NA	NA	NA	NA	NA
LOC114821208	0	0	14	32	12.5633	5.78371	1.86939	3.37421e-05	0.000352743	114821208	protein_coding	NC_041802.1	XM_029093186.1	XP_028949019.1	uncharacterized LOC114821208	-	-	-	-	-
LOC114821279	0	0	14	11	6.76828	3.87655	2.44396	0.000978024	0.00611822	114821279	lncRNA	NC_041803.1	XR_003768724.1		uncharacterized LOC114821279	NA	NA	NA	NA	NA
LOC114821744	0	0	14	9	6.21637	3.51218	2.47694	0.00153906	0.0088431	114821744	lncRNA	NC_041803.1	XR_003769512.1		uncharacterized LOC114821744, transcript variant X2	NA	NA	NA	NA	NA
LOC114824791	0	2	14	17	8.94065	2.00646	1.75196	0.0054803	0.0249195	114824791	protein_coding	NC_041793.1	XM_029102052.1	XP_028957885.1	deSI-like protein At4g17486, transcript variant X1	-	-	-	-	-
LOC114825973	0	0	14	5	5.11256	2.65502	2.4265	0.00427633	0.0204908	114825973	protein_coding	NC_041795.1	XM_029105387.1	XP_028961220.1	LEAF RUST 10 DISEASE-RESISTANCE LOCUS RECEPTOR-LIKE PROTEIN KINASE-like 2.2	-	2.7.11.1	ko:K04733	ko04010,ko04064,ko04620,ko04621,ko04624,ko04722,ko05133,ko05140,ko05142,ko05145,ko05152,ko05162,ko05164,map04010,map04064,map04620,map04621,map04624,map04722,map05133,map05140,map05142,map05145,map05152,map05162,map05164	M00686
LOC114827172	0	0	14	11	6.76828	3.87655	2.44396	0.000978024	0.00611822	114827172	protein_coding	NC_041797.1	XM_029108866.1	XP_028964699.1	disease resistance protein RRS1-like	-	-	-	-	-
LOC103444569	61	69	469	369	256.955	2.86975	0.342103	7.02594e-19	8.69044e-17	103444569	protein_coding	NC_041804.1	XM_008383519.3	XP_008381741.2	nudix hydrolase 17, mitochondrial	GO:0003674,GO:0003824,GO:0005575,GO:0005622,GO:0005623,GO:0005634,GO:0005737,GO:0016787,GO:0016817,GO:0016818,GO:0043226,GO:0043227,GO:0043229,GO:0043231,GO:0044424,GO:0044464	3.6.1.52	ko:K07766	-	-
LOC103453948	27	28	219	252	140.589	3.29398	0.402636	2.25452e-17	2.41535e-15	103453948	protein_coding	NC_041802.1	XM_029093047.1	XP_028948880.1	IQ domain-containing protein IQM3	-	-	-	-	-
LOC103423973	61	47	466	613	317.804	3.55806	0.320839	3.42933e-29	9.82303e-27	103423973	protein_coding	NC_041791.1	XM_008362047.3	XP_008360269.2	glucomannan 4-beta-mannosyltransferase 2-like	-	2.4.1.32	ko:K13680	-	-
LOC103411385	23	4	0	0	5.65396	-2.60214	2.39321	0.00447375	0.0212535	103411385	protein_coding	NC_041797.1	XM_029108707.1	XP_028964540.1	transcription initiation factor IIB-like	GO:0000003,GO:0000769,GO:0003006,GO:0005575,GO:0005622,GO:0005623,GO:0005634,GO:0006949,GO:0007275,GO:0008150,GO:0009653,GO:0009791,GO:0009888,GO:0009960,GO:0009987,GO:0010035,GO:0010038,GO:0010154,GO:0022414,GO:0032501,GO:0032502,GO:0042221,GO:0043226,GO:0043227,GO:0043229,GO:0043231,GO:0044424,GO:0044464,GO:0046686,GO:0048316,GO:0048608,GO:0048646,GO:0048731,GO:0048856,GO:0050896,GO:0061458	-	ko:K03124	ko03022,ko05169,ko05203,map03022,map05169,map05203	-
LOC103430204	23	28	0	1	12.1297	-3.24915	2.21328	0.00152922	0.00880298	103430204	protein_coding	NC_041799.1	XR_001789393.2		wee1-like protein kinase, transcript variant X2	NA	NA	NA	NA	NA
LOC103454210	23	7	0	0	6.42893	-3.19597	2.44703	0.00217926	0.011785	103454210	protein_coding	NC_041802.1	XM_017337479.2	XP_017192968.2	NAC domain-containing protein 90-like	-	-	-	-	-
LOC108170119	23	41	0	0	15.2119	-5.91364	1.77287	1.95118e-05	0.000220314	108170119	lncRNA	NC_041805.1	XR_003770907.1		uncharacterized LOC108170119	NA	NA	NA	NA	NA
LOC114820621	23	12	0	0	7.72054	-3.99669	2.38232	0.000791517	0.00512828	114820621	lncRNA	NC_041801.1	XR_003768049.1		uncharacterized LOC114820621, transcript variant X2	NA	NA	NA	NA	NA
LOC114822883	23	14	0	0	8.23719	-4.25471	2.32997	0.000552816	0.00380937	114822883	lncRNA	NW_021638437.1	XR_003771054.1		uncharacterized LOC114822883	NA	NA	NA	NA	NA
LOC114824483	23	26	0	1	11.613	-3.10999	2.21097	0.00183101	0.0102101	114824483	protein_coding	NC_041792.1	XM_029101626.1	XP_028957459.1	uncharacterized LOC114824483	-	-	-	-	-
LOC114826128	23	9	0	0	6.94557	-3.54414	2.43766	0.00142118	0.00829719	114826128	protein_coding	NC_041795.1	XM_029105928.1	XP_028961761.1	probable LRR receptor-like serine/threonine-protein kinase At3g47570	GO:0005575,GO:0005623,GO:0005886,GO:0016020,GO:0044464,GO:0071944	2.7.11.1	ko:K04730	ko04010,ko04064,ko04620,ko04624,ko04722,ko05133,ko05140,ko05142,ko05145,ko05152,ko05162,ko05169,map04010,map04064,map04620,map04624,map04722,map05133,map05140,map05142,map05145,map05152,map05162,map05169	M00686
LOC103403268	1843	1714	141	192	903.6	-3.14179	0.269791	1.83738e-32	6.94429e-30	103403268	protein_coding	NC_041804.1	XM_029095976.1	XP_028951809.1	26S proteasome non-ATPase regulatory subunit 10	-	-	ko:K06694	-	-
LOC103436286	35	24	274	233	150.584	3.32322	0.38671	8.13839e-19	9.97576e-17	103436286	protein_coding	NC_041793.1	XM_029102177.1	XP_028958010.1	squalene monooxygenase-like	-	1.14.14.17	ko:K00511	ko00100,ko00909,ko01100,ko01110,ko01130,map00100,map00909,map01100,map01110,map01130	-
LOC114819307	41	28	1	4	16.8403	-2.43063	1.34278	0.000679208	0.00451676	114819307	protein_coding	NC_041798.1	XM_029087660.1	XP_028943493.1	tonoplast dicarboxylate transporter-like, transcript variant X1	GO:0003674,GO:0005215,GO:0005310,GO:0005342,GO:0005575,GO:0005622,GO:0005623,GO:0005737,GO:0005773,GO:0006810,GO:0006811,GO:0006820,GO:0006835,GO:0006873,GO:0006885,GO:0008150,GO:0008509,GO:0008514,GO:0009987,GO:0015075,GO:0015140,GO:0015318,GO:0015556,GO:0015711,GO:0015740,GO:0015743,GO:0015849,GO:0016020,GO:0016021,GO:0019725,GO:0022857,GO:0030003,GO:0030004,GO:0030641,GO:0031224,GO:0034220,GO:…	-	ko:K14430,ko:K14445	-	-
LOC103401232	122	71	7	4	45.8208	-3.67957	0.71057	1.28543e-08	3.48744e-07	103401232	lncRNA	NC_041803.1	XR_003769533.1		uncharacterized LOC103401232, transcript variant X2	NA	NA	NA	NA	NA
LOC114819732	3	1	40	34	20.9086	4.00573	1.16887	1.18285e-05	0.0001433	114819732	lncRNA	NC_041790.1	XR_003767101.1		uncharacterized LOC114819732	NA	NA	NA	NA	NA
LOC103424358	11	10	99	34	40.5717	2.40513	0.852905	2.2903e-05	0.000252732	103424358	protein_coding	NC_041802.1	NM_001328864.1	NP_001315793.1	heat stress transcription factor B-3-like	GO:0003674,GO:0003700,GO:0006355,GO:0008150,GO:0009889,GO:0010035,GO:0010038,GO:0010468,GO:0010556,GO:0019219,GO:0019222,GO:0031323,GO:0031326,GO:0042221,GO:0046686,GO:0050789,GO:0050794,GO:0050896,GO:0051171,GO:0051252,GO:0060255,GO:0065007,GO:0080090,GO:0140110,GO:1903506,GO:2000112,GO:2001141	-	ko:K09419	-	-
LOC103419296	1	2	24	28	14.8433	3.39122	1.53083	0.000232387	0.00183443	103419296	protein_coding	NC_041790.1	XM_029097380.1	XP_028953213.1	TMV resistance protein N-like	-	-	-	-	-
LOC103411258	339	137	24	16	114.309	-3.16501	0.498129	6.00456e-12	3.21646e-10	103411258	protein_coding	NC_041797.1	XM_008349903.3	XP_008348125.2	universal stress protein PHOS32-like	-	-	-	-	-
LOC103443452	95	82	5	16	46.0163	-2.38015	0.774495	8.78323e-06	0.000110802	103443452	protein_coding	NC_041794.1	XM_008382306.3	XP_008380528.2	L-type lectin-domain containing receptor kinase S.1	GO:0002229,GO:0002239,GO:0005575,GO:0005622,GO:0005623,GO:0005737,GO:0005773,GO:0005886,GO:0006950,GO:0006952,GO:0008150,GO:0009605,GO:0009607,GO:0009617,GO:0016020,GO:0042742,GO:0043207,GO:0043226,GO:0043227,GO:0043229,GO:0043231,GO:0044424,GO:0044444,GO:0044464,GO:0050896,GO:0051704,GO:0051707,GO:0071944,GO:0098542	-	-	-	-
LOC103420765	2	0	32	11	11.9694	3.09838	1.89825	0.00106226	0.00655919	103420765	lncRNA	NC_041791.1	XR_001788242.2		uncharacterized LOC103420765, transcript variant X3	NA	NA	NA	NA	NA
LOC103447037	15	9	127	78	60.7245	3.22563	0.600635	1.74273e-09	5.74825e-08	103447037	lncRNA	NC_041799.1	XR_001791501.2		uncharacterized LOC103447037, transcript variant X1	NA	NA	NA	NA	NA
LOC103412855	4113	3366	323	189	1834.09	-3.59525	0.268747	2.41151e-41	1.45827e-38	103412855	protein_coding	NC_041799.1	XM_008351373.3	XP_008349595.2	D-xylose-proton symporter-like 3, chloroplastic	GO:0003674,GO:0005215,GO:0005351,GO:0005355,GO:0005402,GO:0005575,GO:0005622,GO:0005623,GO:0005737,GO:0006810,GO:0006811,GO:0006812,GO:0008150,GO:0008324,GO:0008643,GO:0008645,GO:0009507,GO:0009526,GO:0009536,GO:0009941,GO:0015075,GO:0015077,GO:0015078,GO:0015144,GO:0015145,GO:0015149,GO:0015291,GO:0015293,GO:0015294,GO:0015295,GO:0015318,GO:0015672,GO:0015749,GO:0022804,GO:0022857,GO:0022890,GO:…	-	-	-	-
LOC103418824	7	7	69	67	40.1008	3.33009	0.726054	8.39825e-08	1.85197e-06	103418824	lncRNA	NC_041791.1	XR_526833.3		uncharacterized LOC103418824	NA	NA	NA	NA	NA
LOC103443251	13	29	112	92	65.3531	2.06804	0.642709	5.54706e-06	7.41024e-05	103443251	protein_coding	NC_041797.1	XM_008382065.3	XP_008380287.1	calcium-transporting ATPase 9, plasma membrane-type-like, transcript variant X5	GO:0000003,GO:0001101,GO:0003674,GO:0003824,GO:0005215,GO:0005388,GO:0005488,GO:0005515,GO:0005516,GO:0005575,GO:0005622,GO:0005623,GO:0005886,GO:0005887,GO:0006810,GO:0006811,GO:0006812,GO:0006816,GO:0006950,GO:0007275,GO:0007338,GO:0008150,GO:0008324,GO:0009266,GO:0009409,GO:0009414,GO:0009415,GO:0009555,GO:0009566,GO:0009628,GO:0010035,GO:0015075,GO:0015085,GO:0015318,GO:0015399,GO:0015405,GO:…	3.6.3.8	ko:K01537	-	-
LOC108172743	2281	6136	179	155	2133.82	-4.28068	0.806941	1.61445e-08	4.29866e-07	108172743	protein_coding	NC_041802.1	XM_029092864.1	XP_028948697.1	uncharacterized LOC108172743, transcript variant X18	NA	NA	NA	NA	NA
LOC103441089	296	290	21	24	146.602	-3.40648	0.40727	7.14064e-18	8.3039e-16	103441089	transcribed_pseudogene	NC_041796.1	XR_003775306.1		putative disease resistance protein RGA3	NA	NA	NA	NA	NA
LOC103418473	383	446	28	34	209.004	-3.46778	0.378834	8.84509e-21	1.30811e-18	103418473	protein_coding	NC_041790.1	XR_003769392.1		long chain base biosynthesis protein 1-like, transcript variant X38	NA	NA	NA	NA	NA
LOC103439754	144	85	9	4	54.3903	-3.71808	0.654185	1.15142e-09	3.92637e-08	103439754	protein_coding	NC_041795.1	XM_029106155.1	XP_028961988.1	O-glucosyltransferase rumi homolog	-	-	ko:K13667	ko00514,map00514	-
LOC103407466	22	30	0	0	12.1695	-5.44029	1.94428	6.62782e-05	0.000626673	103407466	lncRNA	NC_041790.1	XR_524777.3		uncharacterized LOC103407466	NA	NA	NA	NA	NA
LOC103436044	22	8	0	0	6.48635	-3.2614	2.44442	0.00200642	0.0110234	103436044	protein_coding	NC_041791.1	XM_029100057.1	XP_028955890.1	inactive beta-amylase 4, chloroplastic-like, transcript variant X1	GO:0000272,GO:0005575,GO:0005622,GO:0005623,GO:0005737,GO:0005975,GO:0005976,GO:0005982,GO:0005983,GO:0006073,GO:0008150,GO:0008152,GO:0009056,GO:0009057,GO:0009251,GO:0009507,GO:0009536,GO:0009987,GO:0016052,GO:0043170,GO:0043226,GO:0043227,GO:0043229,GO:0043231,GO:0044042,GO:0044237,GO:0044238,GO:0044247,GO:0044248,GO:0044260,GO:0044262,GO:0044264,GO:0044275,GO:0044424,GO:0044444,GO:0044464,GO:…	3.2.1.2	ko:K01177	ko00500,map00500	-
LOC103447428	22	22	0	0	10.1029	-4.94827	2.12533	0.000180832	0.00147816	103447428	protein_coding	NC_041799.1	XM_017335448.2	XP_017190937.1	uncharacterized LOC103447428	-	-	-	-	-
LOC114819944	22	25	0	0	10.8778	-5.15754	2.05009	0.000121245	0.00105074	114819944	protein_coding	NC_041800.1	XM_029089682.1	XP_028945515.1	uncharacterized LOC114819944	-	-	-	-	-
LOC114822215	22	25	0	0	10.8778	-5.15754	2.05009	0.000121245	0.00105074	114822215	protein_coding	NC_041804.1	XM_029096514.1	XP_028952347.1	probable small nuclear ribonucleoprotein F	GO:0000375,GO:0000377,GO:0000398,GO:0003674,GO:0003676,GO:0003723,GO:0005488,GO:0005575,GO:0005622,GO:0005623,GO:0005634,GO:0005681,GO:0005685,GO:0006139,GO:0006396,GO:0006397,GO:0006725,GO:0006807,GO:0008150,GO:0008152,GO:0008380,GO:0009987,GO:0010467,GO:0016070,GO:0016071,GO:0030532,GO:0032991,GO:0034641,GO:0043170,GO:0043226,GO:0043227,GO:0043229,GO:0043231,GO:0044237,GO:0044238,GO:0044422,GO:…	-	ko:K11098	ko03040,map03040	M00351,M00352,M00354,M00355,M00398
LOC103434503	118	103	7	13	55.7671	-3.02062	0.645558	2.70362e-08	6.82477e-07	103434503	protein_coding	NC_041793.1	XM_029103324.1	XP_028959157.1	uncharacterized LOC103434503, transcript variant X2	NA	NA	NA	NA	NA
LOC103407699	453	230	34	36	169.421	-2.91342	0.403317	7.04356e-15	5.67069e-13	103407699	protein_coding	NC_041790.1	XM_029094378.1	XP_028950211.1	rust resistance kinase Lr10-like, transcript variant X2	-	-	-	-	-
LOC114821123	4	0	46	29	21.0711	4.00275	1.22555	1.84626e-05	0.000210563	114821123	protein_coding	NC_041802.1	XM_029093019.1	XP_028948852.1	ethylene-responsive transcription factor CRF2-like	GO:0000003,GO:0003006,GO:0003674,GO:0003676,GO:0003677,GO:0003700,GO:0005488,GO:0005515,GO:0005575,GO:0005622,GO:0005623,GO:0005634,GO:0006355,GO:0007275,GO:0008150,GO:0009790,GO:0009791,GO:0009793,GO:0009889,GO:0010154,GO:0010468,GO:0010556,GO:0019219,GO:0019222,GO:0022414,GO:0022622,GO:0031323,GO:0031326,GO:0032501,GO:0032502,GO:0042802,GO:0043226,GO:0043227,GO:0043229,GO:0043231,GO:0043565,GO:…	-	-	-	-
LOC103453876	403	226	30	12	150.653	-3.55993	0.444787	1.92763e-16	1.847e-14	103453876	protein_coding	NC_041802.1	XM_008393464.3	XP_008391686.1	glutamate dehydrogenase 1-like, transcript variant X11	GO:0000166,GO:0003674,GO:0003824,GO:0004353,GO:0005488,GO:0005507,GO:0005524,GO:0005575,GO:0005622,GO:0005623,GO:0005737,GO:0005739,GO:0006807,GO:0006950,GO:0006970,GO:0006995,GO:0007154,GO:0008144,GO:0008150,GO:0008152,GO:0008270,GO:0009267,GO:0009314,GO:0009416,GO:0009605,GO:0009628,GO:0009642,GO:0009646,GO:0009651,GO:0009987,GO:0009991,GO:0010035,GO:0010038,GO:0016491,GO:0016638,GO:0016639,GO:…	1.4.1.3	ko:K00261	ko00220,ko00250,ko00471,ko00910,ko01100,ko01200,ko04217,ko04964,map00220,map00250,map00471,map00910,map01100,map01200,map04217,map04964	M00740
LOC103418429	1	0	23	43	18.1994	5.00366	1.8697	9.14124e-05	0.000827407	103418429	protein_coding	NC_041795.1	XM_029105561.1	XP_028961394.1	putative disease resistance protein At4g11170, transcript variant X1	-	-	ko:K19613	ko04014,map04014	-
LOC103422190	1	0	23	17	11.0246	3.51591	2.21507	0.00109388	0.00671933	103422190	protein_coding	NC_041790.1	XM_029088997.1	XP_028944830.1	uncharacterized LOC103422190, transcript variant X6	-	2.3.1.258	ko:K20793	-	-
LOC103427653	1	1	23	32	15.4222	4.07236	1.62265	0.000128678	0.00110476	103427653	protein_coding	NC_041795.1	XM_029105559.1	XP_028961392.1	uncharacterized LOC103427653, transcript variant X2	NA	NA	NA	NA	NA
LOC108173834	1	0	23	24	12.9562	4.0748	2.12967	0.000486424	0.00341589	108173834	lncRNA	NC_041789.1	XR_003773702.1		uncharacterized LOC108173834, transcript variant X2	NA	NA	NA	NA	NA
LOC103453148	11	11	95	32	39.2116	2.17704	0.854572	6.36393e-05	0.000604662	103453148	protein_coding	NC_041801.1	XM_008392700.3	XP_008390922.1	non-specific lipid-transfer protein-like protein At2g13820	GO:0005575,GO:0005623,GO:0005886,GO:0016020,GO:0031224,GO:0031225,GO:0031226,GO:0044425,GO:0044459,GO:0044464,GO:0046658,GO:0071944	-	-	-	-
LOC103400403	0	0	13	3	4.29402	2.00351	2.25246	0.00965183	0.03946	103400403	protein_coding	NC_041803.1	XM_008339052.3	XP_008337274.2	blue copper protein-like	GO:0002239,GO:0005575,GO:0005622,GO:0005623,GO:0005737,GO:0005773,GO:0005886,GO:0006810,GO:0006811,GO:0006812,GO:0006950,GO:0006979,GO:0008150,GO:0009266,GO:0009314,GO:0009409,GO:0009416,GO:0009605,GO:0009607,GO:0009628,GO:0009642,GO:0009646,GO:0009889,GO:0009987,GO:0015690,GO:0016020,GO:0019222,GO:0030001,GO:0031224,GO:0031225,GO:0031226,GO:0031323,GO:0031326,GO:0033554,GO:0043207,GO:0043226,GO:…	-	-	-	-
LOC103414257	0	0	13	13	7.05356	4.04813	2.41754	0.000782087	0.00508049	103414257	protein_coding	NC_041790.1	XM_008352655.3	XP_008350877.2	ribosomal RNA small subunit methyltransferase NEP1-like	-	2.1.1.260	ko:K14568	ko03008,map03008	-
LOC103415149	0	2	13	29	11.9855	2.99085	1.85813	0.00114176	0.00696474	103415149	protein_coding	NC_041791.1	XM_008353505.3	XP_008351727.2	protein YLS3	-	-	-	-	-
LOC103417027	0	0	13	19	8.70929	4.81224	2.22805	0.000255071	0.00198846	103417027	protein_coding	NC_041805.1	XM_029097390.1	XP_028953223.1	TMV resistance protein N-like	-	-	-	-	-
LOC103422450	0	1	13	11	6.75998	1.86654	1.97984	0.00981629	0.0399881	103422450	protein_coding	NC_041799.1	XM_008360514.3	XP_008358736.2	cysteine-rich receptor-like protein kinase 10	GO:0003674,GO:0003824,GO:0004672,GO:0004674,GO:0005575,GO:0005623,GO:0005886,GO:0006464,GO:0006468,GO:0006793,GO:0006796,GO:0006807,GO:0006950,GO:0006952,GO:0008150,GO:0008152,GO:0009605,GO:0009607,GO:0009617,GO:0009987,GO:0016020,GO:0016301,GO:0016310,GO:0016740,GO:0016772,GO:0016773,GO:0019538,GO:0036211,GO:0042742,GO:0043170,GO:0043207,GO:0043412,GO:0044237,GO:0044238,GO:0044260,GO:0044267,GO:…	-	-	-	-
LOC103427919	0	1	13	12	7.03593	1.97694	2.01942	0.00835821	0.035208	103427919	protein_coding	NC_041789.1	XM_029099290.1	XP_028955123.1	histone H3-like centromeric protein HTR12	NA	NA	NA	NA	NA
LOC103434890	0	0	13	1	3.74211	1.50845	2.04173	0.0197049	0.0692331	103434890	protein_coding	NC_041793.1	XM_017332134.2	XP_017187623.2	uncharacterized LOC103434890, transcript variant X6	GO:0003674,GO:0003700,GO:0006355,GO:0008150,GO:0009889,GO:0010468,GO:0010556,GO:0019219,GO:0019222,GO:0031323,GO:0031326,GO:0050789,GO:0050794,GO:0051171,GO:0051252,GO:0060255,GO:0065007,GO:0080090,GO:0140110,GO:1903506,GO:2000112,GO:2001141	-	-	-	-
LOC103438020	0	0	13	10	6.2257	3.53209	2.47421	0.00149949	0.008667	103438020	lncRNA	NC_041794.1	XR_003774182.1		uncharacterized LOC103438020, transcript variant X1	NA	NA	NA	NA	NA
LOC103443209	0	1	13	28	11.4512	3.53016	2.21776	0.00107932	0.00664638	103443209	protein_coding	NC_041797.1	XM_008382012.3	XP_008380234.1	agamous-like MADS-box protein AGL1, transcript variant X3	GO:0000003,GO:0003002,GO:0003006,GO:0003674,GO:0003700,GO:0005575,GO:0005622,GO:0005623,GO:0005634,GO:0006355,GO:0007275,GO:0007389,GO:0008150,GO:0009653,GO:0009791,GO:0009888,GO:0009889,GO:0009908,GO:0010022,GO:0010073,GO:0010093,GO:0010097,GO:0010468,GO:0010556,GO:0010582,GO:0019219,GO:0019222,GO:0022414,GO:0031323,GO:0031326,GO:0032501,GO:0032502,GO:0035670,GO:0043226,GO:0043227,GO:0043229,GO:…	-	ko:K09264	-	-
LOC103445432	0	0	13	49	16.9879	6.32729	1.70746	7.13031e-06	9.23513e-05	103445432	protein_coding	NC_041798.1	XM_008384440.3	XP_008382662.1	GDSL esterase/lipase At4g28780	-	-	-	-	-
LOC103447217	0	0	13	5	4.84593	2.47243	2.38682	0.00531794	0.0243254	103447217	lncRNA	NC_041795.1	XR_531020.3		uncharacterized LOC103447217	NA	NA	NA	NA	NA
LOC103448387	0	0	13	10	6.2257	3.53209	2.47421	0.00149949	0.008667	103448387	protein_coding	NC_041799.1	XM_008387645.3	XP_008385867.1	glycine-rich protein 5	GO:0000325,GO:0001101,GO:0001558,GO:0003674,GO:0005198,GO:0005199,GO:0005575,GO:0005618,GO:0005622,GO:0005623,GO:0005737,GO:0005773,GO:0006950,GO:0008150,GO:0009413,GO:0009415,GO:0009505,GO:0009628,GO:0009719,GO:0009725,GO:0009737,GO:0009751,GO:0010033,GO:0010035,GO:0014070,GO:0030307,GO:0030312,GO:0033993,GO:0040008,GO:0042221,GO:0042493,GO:0043226,GO:0043227,GO:0043229,GO:0043231,GO:0044424,GO:…	-	-	-	-
LOC103449457	0	2	13	7	5.91448	1.00881	1.34118	0.0387983	0.116519	103449457	protein_coding	NC_041800.1	XM_008388779.3	XP_008387001.2	uncharacterized LOC103449457	-	-	-	-	-
LOC103451518	0	1	13	8	5.93212	1.53824	1.83928	0.0163922	0.0599743	103451518	protein_coding	NC_041801.1	XM_008390924.3	XP_008389146.2	histidine kinase 4, transcript variant X1	GO:0000160,GO:0001101,GO:0003674,GO:0003824,GO:0004672,GO:0004673,GO:0004721,GO:0004888,GO:0005488,GO:0005515,GO:0005575,GO:0005622,GO:0005623,GO:0005737,GO:0005783,GO:0005886,GO:0006464,GO:0006468,GO:0006470,GO:0006793,GO:0006796,GO:0006807,GO:0006810,GO:0006811,GO:0006820,GO:0006950,GO:0006952,GO:0006970,GO:0007154,GO:0007165,GO:0007231,GO:0007275,GO:0008150,GO:0008152,GO:0008272,GO:0009267,GO:…	2.7.13.3	ko:K14489	ko04075,map04075	-
LOC108170002	0	4	13	11	7.53495	0.804876	1.04859	0.0585641	0.157071	108170002	protein_coding	NC_041795.1	XM_017324441.2	XP_017179930.1	uncharacterized LOC108170002	GO:0000242,GO:0000278,GO:0000281,GO:0000910,GO:0000911,GO:0000919,GO:0000922,GO:0005575,GO:0005622,GO:0005623,GO:0005737,GO:0005813,GO:0005814,GO:0005815,GO:0005819,GO:0005828,GO:0005856,GO:0005874,GO:0005876,GO:0005929,GO:0007049,GO:0007275,GO:0007346,GO:0008104,GO:0008150,GO:0009553,GO:0009555,GO:0009987,GO:0010564,GO:0015630,GO:0016043,GO:0022402,GO:0022607,GO:0032465,GO:0032467,GO:0032501,GO:…	-	ko:K16547	-	-
LOC114819622	0	0	13	15	7.60547	4.33941	2.35916	0.000525262	0.00364573	114819622	protein_coding	NC_041790.1	XM_029088911.1	XP_028944744.1	transcription repressor MYB5-like	-	-	ko:K09422	-	-
LOC114820038	0	0	13	16	7.88143	4.47048	2.32706	0.000434621	0.00310254	114820038	protein_coding	NC_041800.1	XM_029089911.1	XP_028945744.1	uncharacterized LOC114820038	-	-	-	-	-
LOC114821067	0	0	13	7	5.39784	2.92125	2.45887	0.0031056	0.0156906	114821067	lncRNA	NC_041802.1	XR_003768486.1		uncharacterized LOC114821067	NA	NA	NA	NA	NA
LOC114821177	0	0	13	39	14.2284	6.01715	1.79566	1.82923e-05	0.000208709	114821177	lncRNA	NC_041802.1	XR_003768601.1		uncharacterized LOC114821177, transcript variant X1	NA	NA	NA	NA	NA
LOC114823884	0	3	13	12	7.55258	1.0794	1.26238	0.0288865	0.0928379	114823884	protein_coding	NC_041791.1	XR_003771950.1		uncharacterized LOC114823884, transcript variant X3	NA	NA	NA	NA	NA
LOC114824254	0	3	13	15	8.38044	1.2896	1.36225	0.0173955	0.0628641	114824254	snRNA	NC_041791.1	XR_003772393.1		U2 spliceosomal RNA	NA	NA	NA	NA	NA
LOC114824309	0	0	13	21	9.2612	5.00369	2.16415	0.000183533	0.00149876	114824309	lncRNA	NC_041792.1	XR_003772484.1		uncharacterized LOC114824309	NA	NA	NA	NA	NA
LOC114822846	47	33	344	414	223.932	3.48014	0.345002	1.18313e-24	2.57563e-22	114822846	snoRNA	NC_041805.1	XR_003771035.1		small nucleolar RNA snoR80	NA	NA	NA	NA	NA
LOC103417223	141	83	9	3	52.995	-3.79488	0.673691	1.71934e-09	5.68489e-08	103417223	protein_coding	NC_041805.1	XM_008355413.3	XP_008353635.2	aspartyl protease family protein 2-like	-	-	-	-	-
LOC103451392	141	235	9	22	97.5033	-3.27432	0.570926	2.99553e-10	1.17625e-08	103451392	protein_coding	NC_041800.1	XM_029090171.1	XP_028946004.1	peroxisome biogenesis protein 12-like	GO:0003674,GO:0003824,GO:0004842,GO:0005575,GO:0005622,GO:0005623,GO:0005737,GO:0005777,GO:0005778,GO:0005779,GO:0006082,GO:0006464,GO:0006513,GO:0006605,GO:0006625,GO:0006629,GO:0006631,GO:0006635,GO:0006807,GO:0006810,GO:0006886,GO:0006996,GO:0007031,GO:0007275,GO:0008104,GO:0008150,GO:0008152,GO:0009056,GO:0009062,GO:0009653,GO:0009790,GO:0009987,GO:0015031,GO:0015833,GO:0015919,GO:0016020,GO:…	-	ko:K13345	ko04146,map04146	-
LOC103439396	81	160	572	552	362.442	2.25006	0.410104	7.15909e-11	3.21474e-09	103439396	protein_coding	NC_041795.1	XM_008377964.3	XP_008376186.1	homeobox-leucine zipper protein ATHB-12-like	GO:0001101,GO:0003674,GO:0003676,GO:0003677,GO:0003700,GO:0005488,GO:0005575,GO:0005622,GO:0005623,GO:0005634,GO:0006355,GO:0006950,GO:0006970,GO:0008150,GO:0009414,GO:0009415,GO:0009605,GO:0009607,GO:0009615,GO:0009628,GO:0009719,GO:0009725,GO:0009737,GO:0009889,GO:0009891,GO:0009893,GO:0010033,GO:0010035,GO:0010468,GO:0010556,GO:0010557,GO:0010604,GO:0010628,GO:0019219,GO:0019222,GO:0031323,GO:…	-	ko:K09338	-	-
LOC114820749	5	2	52	69	34.4266	4.17109	0.825806	4.63514e-08	1.09584e-06	114820749	protein_coding	NC_041801.1	XM_029091987.1	XP_028947820.1	auxin-responsive protein IAA31-like	GO:0008150,GO:0009719,GO:0009725,GO:0009733,GO:0010033,GO:0042221,GO:0050896	-	ko:K14484	ko04075,map04075	-
LOC103447191	65	33	3	8	24.5906	-1.99034	1.00736	0.000490473	0.00344166	103447191	protein_coding	NC_041799.1	XM_008386368.3	XP_008384590.2	oligopeptide transporter 1-like	GO:0003674,GO:0005215,GO:0005575,GO:0005623,GO:0005886,GO:0005887,GO:0006810,GO:0006857,GO:0008150,GO:0015833,GO:0016020,GO:0016021,GO:0022857,GO:0031224,GO:0031226,GO:0035672,GO:0035673,GO:0042886,GO:0042887,GO:0044425,GO:0044459,GO:0044464,GO:0051179,GO:0051234,GO:0055085,GO:0071702,GO:0071705,GO:0071944,GO:1904680	-	-	-	-
LOC103420539	52	18	2	0	15.6298	-3.60137	1.74547	0.000354666	0.00262474	103420539	protein_coding	NC_041795.1	XM_029105144.1	XP_028960977.1	protein NRT1/ PTR FAMILY 5.4-like	-	-	ko:K14638	-	-
LOC103450457	112	212	779	966	551.54	2.51802	0.38614	1.80488e-13	1.2434e-11	103450457	protein_coding	NC_041803.1	XM_008389811.3	XP_008388033.2	isoflavone reductase-like protein	GO:0005575,GO:0005623,GO:0005886,GO:0006950,GO:0006979,GO:0008150,GO:0010035,GO:0010038,GO:0016020,GO:0042221,GO:0044464,GO:0046686,GO:0050896,GO:0071944	-	-	-	-
LOC103421313	21	26	0	0	10.9353	-5.16418	2.04979	0.000120236	0.00104432	103421313	protein_coding	NC_041795.1	XM_008359355.3	XP_008357577.1	putative cyclic nucleotide-gated ion channel 9, transcript variant X3	-	-	ko:K05391	ko04626,map04626	-
LOC103430758	21	14	0	0	7.83539	-4.06874	2.36659	0.000715151	0.00470975	103430758	protein_coding	NC_041804.1	XM_008368903.3	XP_008367125.2	MATH domain and coiled-coil domain-containing protein At3g58360-like	GO:0001101,GO:0003674,GO:0003824,GO:0004843,GO:0005575,GO:0005622,GO:0005623,GO:0005634,GO:0005737,GO:0005829,GO:0006508,GO:0006807,GO:0007154,GO:0007165,GO:0008150,GO:0008152,GO:0008233,GO:0008234,GO:0009719,GO:0009725,GO:0009753,GO:0009755,GO:0009867,GO:0009987,GO:0010033,GO:0016787,GO:0019538,GO:0019783,GO:0023052,GO:0032870,GO:0036459,GO:0042221,GO:0043170,GO:0043226,GO:0043227,GO:0043229,GO:…	-	ko:K10523	ko04340,ko04341,map04340,map04341	M00384
LOC103442844	21	2	0	1	5.01147	-0.963082	1.50783	0.0496022	0.139663	103442844	protein_coding	NC_041789.1	XM_008381646.3	XP_008379868.1	cytochrome P450 89A2-like	-	1.14.14.1,1.14.14.19,1.14.14.32	ko:K00512,ko:K07408	ko00140,ko00380,ko00830,ko00980,ko01100,ko04913,ko04917,ko04927,ko04934,ko05204,map00140,map00380,map00830,map00980,map01100,map04913,map04917,map04927,map04934,map05204	M00109,M00110
LOC103449395	21	12	0	0	7.31875	-3.79478	2.40908	0.00102871	0.00638826	103449395	lncRNA	NC_041790.1	XR_003776920.1		uncharacterized LOC103449395	NA	NA	NA	NA	NA
LOC114822317	21	3	0	1	5.26979	-1.05193	1.56184	0.0406674	0.120654	114822317	lncRNA	NC_041789.1	XR_003770407.1		uncharacterized LOC114822317, transcript variant X1	NA	NA	NA	NA	NA
LOC114825953	21	16	0	0	8.35204	-4.31124	2.31523	0.000508299	0.00354616	114825953	lncRNA	NC_041795.1	XR_003774690.1		uncharacterized LOC114825953	NA	NA	NA	NA	NA
LOC114826163	21	19	0	0	9.12701	-4.62287	2.23174	0.000315973	0.00237652	114826163	lncRNA	NC_041795.1	XR_003775054.1		uncharacterized LOC114826163	NA	NA	NA	NA	NA
LOC103438545	77	19	4	5	22.8236	-2.10669	1.13033	0.000641033	0.00430286	103438545	protein_coding	NC_041795.1	XM_029105134.1	XP_028960967.1	annexin-like protein RJ4, transcript variant X5	-	-	ko:K17098	-	-
LOC103442650	38	3	1	0	8.67574	-1.92641	2.0399	0.00933547	0.0384186	103442650	protein_coding	NC_041803.1	XM_008381456.3	XP_008379678.1	uncharacterized LOC103442650, transcript variant X1	NA	NA	NA	NA	NA
LOC103452008	38	17	1	7	14.2239	-1.05658	0.941356	0.019648	0.0691046	103452008	protein_coding	NC_041801.1	XM_008391480.3	XP_008389702.1	uncharacterized LOC103452008	-	-	-	-	-
LOC103409258	9	12	79	118	58.5341	3.33254	0.616398	1.95156e-09	6.37526e-08	103409258	protein_coding	NC_041795.1	XM_029104883.1	XP_028960716.1	methionine aminopeptidase 1A-like	GO:0005575,GO:0005622,GO:0005623,GO:0005737,GO:0005829,GO:0006464,GO:0006508,GO:0006807,GO:0008150,GO:0008152,GO:0009987,GO:0010467,GO:0016485,GO:0019538,GO:0031365,GO:0036211,GO:0043170,GO:0043412,GO:0044237,GO:0044238,GO:0044260,GO:0044267,GO:0044424,GO:0044444,GO:0044464,GO:0051604,GO:0071704,GO:1901564	3.4.11.18	ko:K01265	-	-
LOC103448554	14	26	113	166	85.4663	2.85931	0.563316	2.60123e-09	8.27889e-08	103448554	protein_coding	NC_041790.1	XM_008387815.3	XP_008386037.2	ABC transporter G family member 32, transcript variant X1	GO:0003674,GO:0003824,GO:0005215,GO:0005575,GO:0005623,GO:0005886,GO:0006810,GO:0006855,GO:0007275,GO:0008150,GO:0015399,GO:0015405,GO:0015893,GO:0016020,GO:0016021,GO:0016462,GO:0016787,GO:0016817,GO:0016818,GO:0016887,GO:0017111,GO:0022804,GO:0022857,GO:0031224,GO:0032501,GO:0032502,GO:0042221,GO:0042335,GO:0042493,GO:0042623,GO:0042626,GO:0043492,GO:0044425,GO:0044464,GO:0048856,GO:0050896,GO:…	-	-	-	-
LOC103436598	2	2	30	36	18.8516	3.70927	1.25664	3.63794e-05	0.000376266	103436598	protein_coding	NC_041789.1	XM_008375039.3	XP_008373261.2	lipase 3-like	-	-	-	-	-
LOC103452915	2	8	30	21	16.2622	1.24469	0.956795	0.00925515	0.0381535	103452915	protein_coding	NC_041801.1	XM_029091920.1	XP_028947753.1	uncharacterized LOC103452915, transcript variant X2	-	-	-	-	-
LOC103420753	652	434	52	56	272.416	-3.01162	0.323606	4.31274e-22	7.06977e-20	103420753	protein_coding	NC_041795.1	XM_008358791.3	XP_008357013.2	superoxide dismutase [Fe], chloroplastic, transcript variant X1	GO:0000302,GO:0000303,GO:0000305,GO:0003674,GO:0003824,GO:0004784,GO:0005575,GO:0005622,GO:0005623,GO:0005737,GO:0006801,GO:0006950,GO:0006979,GO:0008150,GO:0008152,GO:0009295,GO:0009314,GO:0009411,GO:0009416,GO:0009507,GO:0009532,GO:0009536,GO:0009570,GO:0009579,GO:0009628,GO:0009636,GO:0009987,GO:0010035,GO:0016209,GO:0016491,GO:0016721,GO:0019430,GO:0033554,GO:0034599,GO:0034614,GO:0042221,GO:…	1.15.1.1	ko:K04564	ko04013,ko04068,ko04146,ko04211,ko04212,ko04213,ko05016,map04013,map04068,map04146,map04211,map04212,map04213,map05016	-
LOC103453269	5	2	51	41	26.4333	3.66186	0.962568	2.70139e-06	3.97352e-05	103453269	protein_coding	NC_041789.1	XM_029104234.1	XP_028960067.1	uncharacterized LOC103453269	-	-	-	-	-
LOC103412517	3	5	37	19	17.0027	1.88129	1.16135	0.0015819	0.00903019	103412517	protein_coding	NC_041798.1	XM_029110462.1	XP_028966295.1	uncharacterized LOC103412517, transcript variant X2	-	-	-	-	-
LOC114821300	4	1	44	61	29.6267	4.3861	0.936042	2.56833e-07	5.03164e-06	114821300	protein_coding	NC_041790.1	XM_029093340.1	XP_028949173.1	PRA1 family protein F4-like	-	-	ko:K20359	-	-
LOC103446762	706	280	57	41	240.677	-2.94242	0.405721	6.51265e-15	5.29022e-13	103446762	protein_coding	NC_041798.1	NM_001294118.1	NP_001281047.1	1-aminocyclopropane-1-carboxylate oxidase 1	GO:0008150,GO:0008152,GO:0009058,GO:0009692,GO:0009693,GO:0009987,GO:0010817,GO:0042445,GO:0042446,GO:0043449,GO:0043450,GO:0044237,GO:0044249,GO:0065007,GO:0065008,GO:0071704,GO:1900673,GO:1900674,GO:1901576	1.14.17.4	ko:K05933	ko00270,ko01100,ko01110,map00270,map01100,map01110	M00368
LOC103422933	220	112	16	14	81.2593	-3.04871	0.536574	1.96529e-10	8.02994e-09	103422933	protein_coding	NC_041799.1	XM_008360997.3	XP_008359219.2	F-box protein At2g26850-like, transcript variant X1	-	-	-	-	-
LOC103449390	20	14	152	141	87.0714	3.29472	0.480902	3.93269e-13	2.52397e-11	103449390	protein_coding	NC_041800.1	XM_029090558.1	XP_028946391.1	tocopherol O-methyltransferase, chloroplastic	GO:0003674,GO:0003824,GO:0005575,GO:0005622,GO:0005623,GO:0005737,GO:0006766,GO:0006775,GO:0008150,GO:0008152,GO:0008168,GO:0008171,GO:0009058,GO:0009110,GO:0009507,GO:0009536,GO:0009987,GO:0010189,GO:0016740,GO:0016741,GO:0018130,GO:0032259,GO:0042360,GO:0042362,GO:0043226,GO:0043227,GO:0043229,GO:0043231,GO:0044237,GO:0044249,GO:0044281,GO:0044283,GO:0044424,GO:0044444,GO:0044464,GO:0046483,GO:…	2.1.1.95	ko:K05928	ko00130,ko01100,ko01110,map00130,map01100,map01110	M00112
LOC114821178	124	41	8	15	41.775	-1.85663	0.787378	0.000169624	0.00139746	114821178	protein_coding	NC_041802.1	XM_029093120.1	XP_028948953.1	zinc finger protein 8-like, transcript variant X2	GO:0000902,GO:0000904,GO:0001067,GO:0001101,GO:0003674,GO:0003676,GO:0003677,GO:0003700,GO:0005488,GO:0005575,GO:0005622,GO:0005623,GO:0005634,GO:0005737,GO:0005829,GO:0005840,GO:0006355,GO:0007154,GO:0007165,GO:0008150,GO:0009653,GO:0009719,GO:0009725,GO:0009735,GO:0009736,GO:0009739,GO:0009740,GO:0009755,GO:0009787,GO:0009788,GO:0009888,GO:0009889,GO:0009966,GO:0009968,GO:0009987,GO:0010026,GO:…	-	-	-	-
LOC103421936	1	5	22	54	22.2599	3.20663	1.24092	7.67712e-05	0.000711788	103421936	protein_coding	NC_041797.1	XM_029108532.1	XP_028964365.1	UPF0481 protein At3g47200-like, transcript variant X2	-	-	-	-	-
LOC103426522	1	0	22	12	9.37815	2.91854	2.22452	0.00242047	0.0128069	103426522	protein_coding	NC_041789.1	XM_029106821.1	XP_028962654.1	receptor-like protein EIX1	GO:0005575,GO:0005623,GO:0005886,GO:0016020,GO:0044464,GO:0071944	-	-	-	-
LOC103435744	1	1	22	27	13.7758	3.72594	1.72154	0.000279901	0.00214614	103435744	protein_coding	NC_041793.1	XM_029102578.1	XP_028958411.1	CDT1-like protein a, chloroplastic, transcript variant X1	GO:0000075,GO:0000076,GO:0003674,GO:0003824,GO:0004672,GO:0004674,GO:0004693,GO:0005488,GO:0005515,GO:0005575,GO:0005622,GO:0005623,GO:0005634,GO:0005737,GO:0006139,GO:0006259,GO:0006260,GO:0006464,GO:0006468,GO:0006725,GO:0006793,GO:0006796,GO:0006807,GO:0006996,GO:0007275,GO:0008150,GO:0008152,GO:0009058,GO:0009059,GO:0009507,GO:0009536,GO:0009657,GO:0009658,GO:0009987,GO:0016043,GO:0016301,GO:…	-	ko:K10727	-	-
LOC103450205	14	12	111	127	70.5543	3.35595	0.53424	1.70931e-11	8.53464e-10	103450205	protein_coding	NC_041800.1	XM_029089574.1	XP_028945407.1	arginine biosynthesis bifunctional protein ArgJ, chloroplastic-like, transcript variant X2	GO:0003674,GO:0003824,GO:0004042,GO:0004358,GO:0005575,GO:0005622,GO:0005623,GO:0005737,GO:0006082,GO:0006520,GO:0006525,GO:0006526,GO:0006591,GO:0006592,GO:0006807,GO:0008080,GO:0008150,GO:0008152,GO:0008652,GO:0009058,GO:0009064,GO:0009084,GO:0009507,GO:0009532,GO:0009536,GO:0009570,GO:0009987,GO:0016053,GO:0016407,GO:0016410,GO:0016740,GO:0016746,GO:0016747,GO:0019752,GO:0043226,GO:0043227,GO:…	2.3.1.1,2.3.1.35	ko:K00620	ko00220,ko01100,ko01110,ko01130,ko01210,ko01230,map00220,map01100,map01110,map01130,map01210,map01230	M00028
LOC103445248	28	19	204	127	99.9715	2.97941	0.481558	8.42681e-12	4.41831e-10	103445248	protein_coding	NC_041793.1	XM_008384244.3	XP_008382466.2	expansin-like A1	GO:0005575,GO:0005618,GO:0005622,GO:0005623,GO:0005737,GO:0005794,GO:0005829,GO:0005911,GO:0009505,GO:0009506,GO:0012505,GO:0016020,GO:0030054,GO:0030312,GO:0043226,GO:0043227,GO:0043229,GO:0043231,GO:0044424,GO:0044444,GO:0044464,GO:0055044,GO:0071944	-	-	-	-
LOC103434439	63	73	3	2	32.866	-4.25426	0.913017	2.54709e-07	4.99361e-06	103434439	protein_coding	NC_041793.1	XM_008372795.3	XP_008371017.2	uncharacterized LOC103434439	-	-	-	-	-
LOC103455723	75	43	4	0	27.2418	-4.19743	1.0773	3.42004e-06	4.85986e-05	103455723	protein_coding	NC_041790.1	XM_029090138.1	XP_028945971.1	probable acyl-activating enzyme 1, peroxisomal	GO:0005575,GO:0005622,GO:0005623,GO:0005737,GO:0005777,GO:0042579,GO:0043226,GO:0043227,GO:0043229,GO:0043231,GO:0044424,GO:0044444,GO:0044464	-	ko:K00666	-	-
LOC114826121	114	42	769	82	261.417	0.875677	1.0627	0.0460871	0.131739	114826121	protein_coding	NC_041795.1	XM_029105919.1	XP_028961752.1	17.8 kDa class I heat shock protein-like	GO:0005575,GO:0005622,GO:0005623,GO:0005737,GO:0006950,GO:0008150,GO:0009266,GO:0009408,GO:0009507,GO:0009536,GO:0009628,GO:0043226,GO:0043227,GO:0043229,GO:0043231,GO:0044424,GO:0044444,GO:0044464,GO:0050896	-	ko:K13993	ko04141,map04141	-
LOC103405223	50	64	2	12	30.4223	-1.97115	0.968886	0.000415031	0.0029909	103405223	lncRNA	NC_041805.1	XR_001786204.2		uncharacterized LOC103405223, transcript variant X3	NA	NA	NA	NA	NA
LOC114820623	50	28	2	0	17.8112	-4.07448	1.58786	0.000112672	0.000986818	114820623	lncRNA	NC_041801.1	XR_003768050.1		uncharacterized LOC114820623	NA	NA	NA	NA	NA
LOC103416284	14	6	110	117	65.9782	3.693	0.564262	7.8132e-12	4.1204e-10	103416284	protein_coding	NW_021638700.1	XM_029098639.1	XP_028954472.1	TMV resistance protein N-like, transcript variant X7	NA	NA	NA	NA	NA
LOC103429285	5	0	50	31	22.8905	3.85338	1.156	1.38101e-05	0.000163677	103429285	protein_coding	NC_041797.1	XM_029108236.1	XP_028964069.1	beta-amyrin synthase, transcript variant X2	GO:0003674,GO:0003824,GO:0006629,GO:0006720,GO:0006721,GO:0006722,GO:0008150,GO:0008152,GO:0008299,GO:0008610,GO:0009058,GO:0009987,GO:0016104,GO:0016114,GO:0016853,GO:0016866,GO:0019742,GO:0019745,GO:0031559,GO:0042300,GO:0044237,GO:0044238,GO:0044249,GO:0044255,GO:0071704,GO:1901360,GO:1901362,GO:1901576	5.4.99.39,5.4.99.40,5.4.99.55	ko:K15813,ko:K20658,ko:K21928	ko00909,ko01110,map00909,map01110	-
LOC103413933	1100	924	92	96	510.7	-3.14634	0.272632	6.2978e-32	2.22566e-29	103413933	protein_coding	NC_041800.1	XM_029089778.1	XP_028945611.1	hydrophobic protein RCI2B-like	GO:0001101,GO:0005575,GO:0006950,GO:0006970,GO:0006972,GO:0008150,GO:0009266,GO:0009409,GO:0009628,GO:0009651,GO:0009719,GO:0009725,GO:0009737,GO:0010033,GO:0016020,GO:0016021,GO:0031224,GO:0033993,GO:0042221,GO:0042538,GO:0044425,GO:0050896,GO:0097305,GO:1901700	-	-	-	-
LOC103450552	8	1	70	79	42.3298	4.17503	0.754167	4.70835e-09	1.43636e-07	103450552	protein_coding	NC_041803.1	XM_029093935.1	XP_028949768.1	GDSL esterase/lipase EXL3-like	-	-	-	-	-
LOC103406180	32	12	228	199	125.235	3.5163	0.440587	2.08475e-16	1.98358e-14	103406180	protein_coding	NC_041789.1	XM_008345188.3	XP_008343410.1	late embryogenesis abundant protein At1g64065	-	-	-	-	-
LOC103421548	4	0	43	62	29.3777	4.6704	1.00148	3.34632e-07	6.36785e-06	103421548	protein_coding	NC_041797.1	XM_008359591.3	XP_008357813.2	protein trichome birefringence-like 19	GO:0003674,GO:0003824,GO:0005575,GO:0005622,GO:0005623,GO:0005737,GO:0005794,GO:0008150,GO:0008374,GO:0009987,GO:0012505,GO:0016407,GO:0016413,GO:0016740,GO:0016746,GO:0016747,GO:0043226,GO:0043227,GO:0043229,GO:0043231,GO:0044424,GO:0044444,GO:0044464,GO:0071554	-	-	-	-
LOC103409417	22	8	162	83	72.5842	3.18288	0.597282	1.89899e-09	6.23669e-08	103409417	protein_coding	NC_041794.1	XM_008348235.3	XP_008346457.2	abscisic acid 8'-hydroxylase CYP707A2-like	GO:0001101,GO:0003674,GO:0003824,GO:0004497,GO:0006066,GO:0006082,GO:0006629,GO:0006694,GO:0006714,GO:0006720,GO:0006721,GO:0006950,GO:0007275,GO:0008150,GO:0008152,GO:0008202,GO:0008300,GO:0008610,GO:0009056,GO:0009058,GO:0009314,GO:0009414,GO:0009415,GO:0009416,GO:0009628,GO:0009639,GO:0009687,GO:0009987,GO:0010035,GO:0010268,GO:0010295,GO:0010817,GO:0016042,GO:0016054,GO:0016107,GO:0016115,GO:…	1.14.13.93	ko:K09843	ko00906,map00906	-
LOC103451528	3	13	36	25	20.4583	1.00573	0.775656	0.017623	0.0634839	103451528	protein_coding	NC_041801.1	XM_008390936.3	XP_008389158.2	MACPF domain-containing protein At1g14780, transcript variant X2	-	-	-	-	-
LOC103401025	168	136	12	15	76.2218	-3.11844	0.530802	8.49379e-11	3.76438e-09	103401025	protein_coding	NC_041803.1	XM_008339728.3	XP_008337950.1	uncharacterized LOC103401025	-	-	-	-	-
LOC103400129	20	22	0	0	9.70108	-4.81229	2.174	0.000231294	0.00182699	103400129	lncRNA	NC_041794.1	XR_003773997.1		uncharacterized LOC103400129	NA	NA	NA	NA	NA
LOC103407355	20	9	0	0	6.34288	-3.2024	2.43866	0.00214408	0.0116271	103407355	lncRNA	NC_041790.1	XR_003769055.1		uncharacterized LOC103407355, transcript variant X2	NA	NA	NA	NA	NA
LOC103422718	20	14	0	0	7.63449	-3.96924	2.38313	0.000817123	0.00525787	103422718	protein_coding	NC_041799.1	XM_029088348.1	XP_028944181.1	D-xylose-proton symporter-like 3, chloroplastic, transcript variant X1	GO:0003674,GO:0005215,GO:0005351,GO:0005355,GO:0005402,GO:0005575,GO:0005622,GO:0005623,GO:0005737,GO:0006810,GO:0006811,GO:0006812,GO:0008150,GO:0008324,GO:0008643,GO:0008645,GO:0009507,GO:0009526,GO:0009536,GO:0009941,GO:0015075,GO:0015077,GO:0015078,GO:0015144,GO:0015145,GO:0015149,GO:0015291,GO:0015293,GO:0015294,GO:0015295,GO:0015318,GO:0015672,GO:0015749,GO:0022804,GO:0022857,GO:0022890,GO:…	-	-	-	-
LOC103423723	20	21	0	0	9.44276	-4.72807	2.20071	0.00026657	0.00206253	103423723	protein_coding	NC_041795.1	XM_017329105.2	XP_017184594.2	putative disease resistance protein At3g14460, transcript variant X2	-	-	ko:K15078,ko:K19613	ko03460,ko04014,map03460,map04014	-
LOC103429069	20	10	0	0	6.6012	-3.37202	2.43847	0.00174445	0.00979367	103429069	lncRNA	NC_041799.1	XR_003766528.1		uncharacterized LOC103429069, transcript variant X2	NA	NA	NA	NA	NA
LOC103435424	20	21	0	0	9.44276	-4.72807	2.20071	0.00026657	0.00206253	103435424	protein_coding	NC_041792.1	XM_029100882.1	XP_028956715.1	TMV resistance protein N-like	NA	NA	NA	NA	NA
LOC103437387	20	14	0	0	7.63449	-3.96924	2.38313	0.000817123	0.00525787	103437387	protein_coding	NC_041789.1	XM_029103942.1	XP_028959775.1	cytochrome P450 89A2-like, transcript variant X2	-	1.14.14.1,1.14.14.19,1.14.14.32	ko:K00512,ko:K07408	ko00140,ko00380,ko00830,ko00980,ko01100,ko04913,ko04917,ko04927,ko04934,ko05204,map00140,map00380,map00830,map00980,map01100,map04913,map04917,map04927,map04934,map05204	M00109,M00110
LOC103443761	20	5	0	0	5.30958	-2.45243	2.35193	0.00532825	0.0243644	103443761	protein_coding	NC_041797.1	XM_029108315.1	XP_028964148.1	LRR receptor-like serine/threonine-protein kinase IOS1	-	-	-	-	-
LOC114819701	20	18	0	0	8.66779	-4.44193	2.28281	0.000419004	0.00301399	114819701	protein_coding	NC_041799.1	XM_029089290.1	XP_028945123.1	putative disease resistance protein At3g14460	-	-	ko:K19613	ko04014,map04014	-
LOC114820044	20	7	0	0	5.82623	-2.84026	2.41504	0.00331787	0.016615	114820044	protein_coding	NC_041800.1	XM_029089938.1	XP_028945771.1	putative lysine-specific demethylase JMJ16	GO:0000003,GO:0000976,GO:0001067,GO:0003006,GO:0003674,GO:0003676,GO:0003677,GO:0003690,GO:0003700,GO:0003824,GO:0005488,GO:0005506,GO:0005575,GO:0005622,GO:0005623,GO:0005634,GO:0006139,GO:0006259,GO:0006325,GO:0006355,GO:0006464,GO:0006479,GO:0006482,GO:0006725,GO:0006807,GO:0006996,GO:0007275,GO:0008150,GO:0008152,GO:0008168,GO:0008198,GO:0008213,GO:0008214,GO:0008276,GO:0009314,GO:0009416,GO:…	-	ko:K11446	-	-
LOC114821722	20	11	0	0	6.85952	-3.53357	2.43179	0.00142948	0.00833396	114821722	protein_coding	NC_041803.1	XM_029094909.1	XP_028950742.1	uncharacterized LOC114821722	NA	NA	NA	NA	NA
LOC114822758	20	18	0	0	8.66779	-4.44193	2.28281	0.000419004	0.00301399	114822758	lncRNA	NC_041805.1	XR_003770937.1		uncharacterized LOC114822758	NA	NA	NA	NA	NA
LOC114824756	20	30	0	0	11.7677	-5.3427	1.98675	8.36209e-05	0.000765385	114824756	lncRNA	NC_041793.1	XR_003773067.1		uncharacterized LOC114824756, transcript variant X1	NA	NA	NA	NA	NA
LOC103415246	42	56	292	248	169.196	2.57936	0.404449	5.68909e-13	3.49461e-11	103415246	protein_coding	NC_041802.1	XM_008353584.3	XP_008351806.2	uncharacterized LOC103415246	-	-	-	-	-
LOC103452898	74	12	4	8	21.2405	-1.24903	0.924271	0.00831303	0.035072	103452898	protein_coding	NC_041801.1	XM_008392428.3	XP_008390650.1	putative E3 ubiquitin-protein ligase LIN-1, transcript variant X3	-	-	-	-	-
LOC103450394	9	1	76	37	32.5404	3.47919	0.93938	2.99411e-06	4.33843e-05	103450394	protein_coding	NC_041803.1	XM_008389733.3	XP_008387955.1	auxin-responsive protein SAUR50-like	-	-	ko:K14488	ko04075,map04075	-
LOC114822847	9	10	76	54	39.5565	2.66782	0.771607	2.39556e-06	3.56803e-05	114822847	snoRNA	NC_041805.1	XR_003771036.1		small nucleolar RNA U19	NA	NA	NA	NA	NA
LOC103415062	179	69	13	20	62.7704	-2.19794	0.666971	3.6765e-06	5.19714e-05	103415062	protein_coding	NC_041802.1	XM_029093216.1	XP_028949049.1	endoribonuclease Dicer homolog 2-like	GO:0002252,GO:0002376,GO:0003674,GO:0003676,GO:0003723,GO:0003824,GO:0004518,GO:0004519,GO:0004521,GO:0004525,GO:0004540,GO:0005488,GO:0005575,GO:0005622,GO:0005623,GO:0005634,GO:0005737,GO:0006139,GO:0006259,GO:0006396,GO:0006725,GO:0006807,GO:0006950,GO:0006952,GO:0006955,GO:0008150,GO:0008152,GO:0009605,GO:0009607,GO:0009615,GO:0009616,GO:0009892,GO:0009987,GO:0010033,GO:0010216,GO:0010267,GO:…	-	ko:K11592	ko05206,map05206	-
LOC103435609	13	8	102	157	75.1991	3.81038	0.549093	7.39839e-13	4.51401e-11	103435609	protein_coding	NC_041793.1	XM_008373996.3	XP_008372218.2	cationic amino acid transporter 1-like	-	-	ko:K03294	-	-
LOC103404168	0	0	12	3	4.02739	1.8339	2.18226	0.0121296	0.0473493	103404168	protein_coding	NC_041805.1	XM_008343057.3	XP_008341279.2	omega-hydroxypalmitate O-feruloyl transferase	GO:0000271,GO:0003674,GO:0003824,GO:0005975,GO:0005976,GO:0006725,GO:0008150,GO:0008152,GO:0009058,GO:0009059,GO:0009664,GO:0009698,GO:0009699,GO:0009832,GO:0009987,GO:0010345,GO:0010383,GO:0010393,GO:0016043,GO:0016051,GO:0016740,GO:0016746,GO:0016747,GO:0017144,GO:0019438,GO:0019748,GO:0033692,GO:0034637,GO:0034645,GO:0042546,GO:0043170,GO:0044036,GO:0044038,GO:0044085,GO:0044237,GO:0044238,GO:…	2.3.1.188	ko:K15400	ko00073,map00073	-
LOC103405572	0	0	12	10	5.95907	3.35505	2.47794	0.0018539	0.0103045	103405572	protein_coding	NC_041805.1	XM_008344585.3	XP_008342807.1	probable WRKY transcription factor 40	GO:0001067,GO:0001101,GO:0002237,GO:0003674,GO:0003676,GO:0003677,GO:0003700,GO:0005488,GO:0005575,GO:0005622,GO:0005623,GO:0005634,GO:0006355,GO:0006950,GO:0006952,GO:0008150,GO:0009605,GO:0009607,GO:0009611,GO:0009617,GO:0009620,GO:0009719,GO:0009725,GO:0009751,GO:0009889,GO:0009890,GO:0009892,GO:0010033,GO:0010200,GO:0010243,GO:0010468,GO:0010556,GO:0010558,GO:0010605,GO:0010629,GO:0014070,GO:…	-	-	-	-
LOC103408778	0	3	12	7	5.90618	0.714816	1.06842	0.0814727	0.199859	103408778	protein_coding	NC_041793.1	XM_008347603.3	XP_008345825.2	peroxidase 42-like	GO:0003674,GO:0003824,GO:0004601,GO:0005575,GO:0005618,GO:0005623,GO:0005911,GO:0008150,GO:0008152,GO:0009505,GO:0009506,GO:0009636,GO:0009664,GO:0009987,GO:0016043,GO:0016209,GO:0016491,GO:0016684,GO:0030054,GO:0030312,GO:0042221,GO:0044464,GO:0045229,GO:0050896,GO:0051716,GO:0055044,GO:0055114,GO:0070887,GO:0071554,GO:0071555,GO:0071669,GO:0071840,GO:0071944,GO:0097237,GO:0098754,GO:0098869,GO:…	1.11.1.7	ko:K00430	ko00940,ko01100,ko01110,map00940,map01100,map01110	-
LOC103412296	0	0	12	23	9.54648	5.07773	2.14246	0.000161866	0.00134535	103412296	lncRNA	NC_041798.1	XR_525676.3		uncharacterized LOC103412296	NA	NA	NA	NA	NA
LOC103418500	0	0	12	10	5.95907	3.35505	2.47794	0.0018539	0.0103045	103418500	protein_coding	NC_041790.1	XM_029099142.1	XP_028954975.1	uncharacterized LOC103418500	-	-	-	-	-
LOC103421048	0	0	12	13	6.78694	3.89088	2.44147	0.000959592	0.00602802	103421048	protein_coding	NC_041797.1	XM_008359083.3	XP_008357305.2	putative glutamine amidotransferase GAT1_2.1	-	-	-	-	-
LOC103438264	0	0	12	10	5.95907	3.35505	2.47794	0.0018539	0.0103045	103438264	protein_coding	NC_041794.1	XM_029104115.1	XP_028959948.1	transcription repressor KAN1-like, transcript variant X3	-	-	-	-	-
LOC103439093	0	0	12	12	6.51098	3.72259	2.46018	0.00118598	0.00718292	103439093	protein_coding	NC_041793.1	XM_029103522.1	XP_028959355.1	G-type lectin S-receptor-like serine/threonine-protein kinase At4g27290	-	-	-	-	-
LOC103449591	0	0	12	11	6.23503	3.54391	2.47282	0.00147688	0.00855262	103449591	protein_coding	NC_041790.1	XM_008388921.3	XP_008387143.2	sugar transport protein 14-like	GO:0003674,GO:0005215,GO:0005351,GO:0005355,GO:0005402,GO:0005575,GO:0005623,GO:0005886,GO:0006810,GO:0006811,GO:0006812,GO:0008150,GO:0008324,GO:0008643,GO:0008645,GO:0015075,GO:0015077,GO:0015078,GO:0015144,GO:0015145,GO:0015149,GO:0015291,GO:0015293,GO:0015294,GO:0015295,GO:0015318,GO:0015672,GO:0015749,GO:0016020,GO:0022804,GO:0022857,GO:0022890,GO:0034219,GO:0034220,GO:0044464,GO:0046323,GO:…	-	-	-	-
LOC108170720	0	0	12	6	4.85526	2.51321	2.39217	0.00504732	0.0233505	108170720	lncRNA	NC_041798.1	XR_001787167.2		uncharacterized LOC108170720	NA	NA	NA	NA	NA
LOC114821175	0	2	12	23	10.0631	2.36511	1.82825	0.0030996	0.0156661	114821175	protein_coding	NC_041802.1	XM_029093111.1	XP_028948944.1	mitogen-activated protein kinase homolog MMK2-like	GO:0000003,GO:0000165,GO:0000226,GO:0000278,GO:0000280,GO:0000281,GO:0000910,GO:0000911,GO:0001101,GO:0002376,GO:0003674,GO:0003824,GO:0004672,GO:0004674,GO:0004707,GO:0005575,GO:0005622,GO:0005623,GO:0005634,GO:0005737,GO:0005829,GO:0005856,GO:0006464,GO:0006468,GO:0006793,GO:0006796,GO:0006807,GO:0006950,GO:0006952,GO:0006955,GO:0006970,GO:0006971,GO:0006972,GO:0006996,GO:0007010,GO:0007017,GO:…	2.7.11.24	ko:K04371,ko:K04464,ko:K14512,ko:K20600	ko01521,ko01522,ko01524,ko04010,ko04011,ko04012,ko04013,ko04014,ko04015,ko04016,ko04022,ko04024,ko04062,ko04066,ko04068,ko04071,ko04072,ko04075,ko04114,ko04138,ko04139,ko04140,ko04150,ko04151,ko04210,ko04214,ko04218,ko04261,ko04270,ko04320,ko04350,ko04360,ko04370,ko04371,ko04380,ko04510,ko04520,ko04540,ko04550,ko04611,ko04620,ko04621,ko04650,ko04657,ko04658,ko04659,ko04660,ko04662,ko04664,ko04666…	M00687,M00690
LOC114822585	0	0	12	16	7.6148	4.33463	2.36188	0.000530035	0.00367192	114822585	protein_coding	NC_041790.1	XM_029097224.1	XP_028953057.1	TMV resistance protein N-like	-	-	-	-	-
LOC114824353	0	6	12	18	9.71665	0.779232	0.951318	0.0595611	0.158962	114824353	protein_coding	NC_041792.1	XM_029101045.1	XP_028956878.1	21 kDa protein-like	-	-	-	-	-
LOC103453010	119	161	788	724	475.39	2.58464	0.32182	3.36829e-18	4.02008e-16	103453010	protein_coding	NC_041801.1	XM_008392542.3	XP_008390764.1	probable 1-deoxy-D-xylulose-5-phosphate synthase, chloroplastic	GO:0003674,GO:0003824,GO:0005575,GO:0005622,GO:0005623,GO:0005737,GO:0006081,GO:0006082,GO:0006090,GO:0006629,GO:0006644,GO:0006720,GO:0006725,GO:0006778,GO:0006779,GO:0006793,GO:0006796,GO:0006807,GO:0008150,GO:0008152,GO:0008299,GO:0008610,GO:0008654,GO:0008661,GO:0009058,GO:0009240,GO:0009507,GO:0009536,GO:0009987,GO:0015994,GO:0015995,GO:0016740,GO:0016744,GO:0018130,GO:0019288,GO:0019438,GO:…	2.2.1.7	ko:K01662	ko00730,ko00900,ko01100,ko01110,ko01130,map00730,map00900,map01100,map01110,map01130	M00096
LOC103414843	842	341	71	82	298.804	-2.52456	0.38905	2.28e-13	1.53573e-11	103414843	protein_coding	NC_041800.1	XM_008353209.3	XP_008351431.1	uncharacterized LOC103414843	-	-	-	-	-
LOC114824295	49	14	2	5	15.3736	-1.4362	1.10188	0.00638118	0.0282028	114824295	lncRNA	NC_041792.1	XR_003772449.1		uncharacterized LOC114824295	NA	NA	NA	NA	NA
LOC103416593	12	24	95	119	66.7787	2.50718	0.634317	2.50391e-07	4.92316e-06	103416593	protein_coding	NC_041804.1	XM_017327138.2	XP_017182627.2	rapid alkalinization factor-like	-	-	-	-	-
LOC103439489	36	11	1	2	10.8924	-1.8218	1.51287	0.00530543	0.0242772	103439489	protein_coding	NC_041795.1	XM_017333193.2	XP_017188682.2	protein CUP-SHAPED COTYLEDON 1-like, transcript variant X2	GO:0000428,GO:0005575,GO:0005622,GO:0005623,GO:0005634,GO:0005654,GO:0006325,GO:0006464,GO:0006479,GO:0006807,GO:0006996,GO:0008023,GO:0008150,GO:0008152,GO:0008213,GO:0009909,GO:0009910,GO:0009987,GO:0016043,GO:0016569,GO:0016570,GO:0016571,GO:0016591,GO:0016593,GO:0019538,GO:0030880,GO:0031974,GO:0031981,GO:0032259,GO:0032991,GO:0036211,GO:0043170,GO:0043226,GO:0043227,GO:0043229,GO:0043231,GO:…	-	ko:K15174	ko04011,map04011	-
LOC114823388	36	25	1	0	13.9571	-3.75772	2.17293	0.000761639	0.00497258	114823388	protein_coding	NW_021638948.1	XM_029098889.1	XP_028954722.1	uncharacterized LOC114823388	NA	NA	NA	NA	NA
GATA5	5	0	49	31	22.6238	3.82581	1.16497	1.55682e-05	0.000181977	103400810	protein_coding	NC_041803.1	NM_001293953.1	NP_001280882.1	GATA binding protein 5	GO:0000976,GO:0000977,GO:0000981,GO:0001012,GO:0001067,GO:0001085,GO:0001101,GO:0001228,GO:0001678,GO:0003674,GO:0003676,GO:0003677,GO:0003682,GO:0003690,GO:0003700,GO:0005488,GO:0005515,GO:0005575,GO:0005622,GO:0005623,GO:0005634,GO:0005667,GO:0006139,GO:0006351,GO:0006355,GO:0006357,GO:0006366,GO:0006725,GO:0006807,GO:0006996,GO:0007154,GO:0007165,GO:0007275,GO:0007568,GO:0007623,GO:0008134,GO:…	-	-	-	-
LOC103452671	131	104	9	5	56.9627	-3.68487	0.624642	3.40424e-10	1.31213e-08	103452671	protein_coding	NC_041801.1	XM_008392207.3	XP_008390429.2	calcium-binding protein CP1	GO:0003674,GO:0005488,GO:0005509,GO:0005575,GO:0005622,GO:0005623,GO:0005737,GO:0005829,GO:0006950,GO:0006970,GO:0006972,GO:0008150,GO:0009628,GO:0009651,GO:0042538,GO:0043167,GO:0043169,GO:0044424,GO:0044444,GO:0044464,GO:0046872,GO:0050896	-	ko:K02183,ko:K16465	ko04014,ko04015,ko04016,ko04020,ko04022,ko04024,ko04070,ko04114,ko04218,ko04261,ko04270,ko04371,ko04626,ko04713,ko04720,ko04722,ko04728,ko04740,ko04744,ko04745,ko04750,ko04910,ko04912,ko04915,ko04916,ko04921,ko04922,ko04924,ko04925,ko04970,ko04971,ko05010,ko05031,ko05034,ko05133,ko05152,ko05167,ko05200,ko05214,ko05418,map04014,map04015,map04016,map04020,map04022,map04024,map04070,map04114,map0421…	-
LOC103425705	477	334	3080	2777	1769.65	3.1053	0.227662	1.72729e-43	1.17508e-40	103425705	protein_coding	NC_041804.1	XM_017329660.2	XP_017185149.2	auxin-responsive protein IAA14-like	GO:0001101,GO:0003674,GO:0003700,GO:0005488,GO:0005515,GO:0005575,GO:0005622,GO:0005623,GO:0005634,GO:0006355,GO:0006950,GO:0007154,GO:0007165,GO:0007275,GO:0008150,GO:0009414,GO:0009415,GO:0009605,GO:0009606,GO:0009611,GO:0009628,GO:0009629,GO:0009630,GO:0009653,GO:0009719,GO:0009725,GO:0009733,GO:0009734,GO:0009753,GO:0009755,GO:0009791,GO:0009889,GO:0009890,GO:0009892,GO:0009987,GO:0010015,GO:…	-	ko:K14484	ko04075,map04075	-
LOC103442449	11	9	88	61	44.8312	2.90794	0.706133	2.40737e-07	4.75394e-06	103442449	protein_coding	NC_041797.1	XM_008381232.3	XP_008379454.1	uncharacterized protein YwbO-like, transcript variant X2	-	-	-	-	-
LOC103447702	8976	7659	57587	49168	32704.2	2.91644	0.213029	3.50425e-44	2.50941e-41	103447702	protein_coding	NC_041799.1	XM_008386887.2	XP_008385109.1	metallothionein-like protein type 2	-	-	-	-	-
LOC103451331	4	6	42	79	35.3523	3.58992	0.834158	4.21061e-07	7.77862e-06	103451331	protein_coding	NW_021638654.1	XM_029098532.1	XP_028954365.1	amidase 1-like	GO:0003674,GO:0003824,GO:0004040,GO:0005575,GO:0005622,GO:0005623,GO:0005634,GO:0005654,GO:0005737,GO:0005829,GO:0006082,GO:0006725,GO:0006807,GO:0008150,GO:0008152,GO:0009058,GO:0009683,GO:0009684,GO:0009850,GO:0009851,GO:0009987,GO:0010817,GO:0016053,GO:0016787,GO:0016810,GO:0016811,GO:0018130,GO:0019438,GO:0019752,GO:0031974,GO:0031981,GO:0032787,GO:0034641,GO:0034754,GO:0042430,GO:0042435,GO:…	3.5.1.4	ko:K01426	ko00330,ko00360,ko00380,ko00627,ko00643,ko01120,map00330,map00360,map00380,map00627,map00643,map01120	-
LOC114821848	4	12	42	41	26.416	1.6784	0.896052	0.000994534	0.00620148	114821848	snRNA	NC_041803.1	XR_003769693.1		U1 spliceosomal RNA	NA	NA	NA	NA	NA
LOC103416514	1	2	21	13	9.90413	1.91889	1.55739	0.00459104	0.021682	103416514	lncRNA	NC_041791.1	XR_003771889.1		uncharacterized LOC103416514	NA	NA	NA	NA	NA
LOC103444208	1	9	21	4	9.2288	0.373665	0.723318	0.273346	0.460233	103444208	protein_coding	NC_041797.1	XM_029108597.1	XP_028964430.1	protein GAMETE EXPRESSED 1	GO:0000003,GO:0003006,GO:0003674,GO:0005488,GO:0005515,GO:0005575,GO:0005623,GO:0005886,GO:0005887,GO:0007275,GO:0008150,GO:0009553,GO:0009555,GO:0009790,GO:0009791,GO:0009793,GO:0010154,GO:0016020,GO:0016021,GO:0022414,GO:0031224,GO:0031226,GO:0032501,GO:0032502,GO:0042802,GO:0044425,GO:0044459,GO:0044464,GO:0048229,GO:0048316,GO:0048608,GO:0048731,GO:0048856,GO:0061458,GO:0071944	-	ko:K18171,ko:K18626	-	-
LOC103445189	1	4	21	14	10.6967	1.31207	1.19091	0.0121589	0.0474294	103445189	protein_coding	NC_041799.1	XR_003766750.1		uncharacterized LOC103445189, transcript variant X2	NA	NA	NA	NA	NA
LOC103444617	107	45	7	16	39.4023	-1.72312	0.762181	0.000294331	0.00223912	103444617	protein_coding	NC_041791.1	XM_017334875.2	XP_017190364.2	gibberellin 2-beta-dioxygenase 8-like, transcript variant X2	GO:0003674,GO:0003824,GO:0006082,GO:0006629,GO:0006720,GO:0006721,GO:0008150,GO:0008152,GO:0009685,GO:0009987,GO:0010817,GO:0016101,GO:0016491,GO:0016705,GO:0016706,GO:0019752,GO:0042445,GO:0043436,GO:0044237,GO:0044238,GO:0044255,GO:0044281,GO:0045543,GO:0051213,GO:0052635,GO:0055114,GO:0065007,GO:0065008,GO:0071704	-	-	-	-
LOC103421544	47	38	317	314	190.429	3.1081	0.350918	3.79451e-20	5.24144e-18	103421544	protein_coding	NC_041791.1	XM_008359590.3	XP_008357812.1	60S ribosomal protein L23a-2-like, transcript variant X1	GO:0000027,GO:0003674,GO:0003676,GO:0003723,GO:0003735,GO:0005198,GO:0005488,GO:0005575,GO:0005622,GO:0005623,GO:0005737,GO:0005829,GO:0005840,GO:0005844,GO:0006412,GO:0006518,GO:0006807,GO:0006950,GO:0006979,GO:0006996,GO:0008150,GO:0008152,GO:0009058,GO:0009059,GO:0009266,GO:0009314,GO:0009409,GO:0009416,GO:0009628,GO:0009642,GO:0009644,GO:0009987,GO:0010467,GO:0015934,GO:0016020,GO:0016043,GO:…	-	ko:K02893	ko03010,map03010	M00177
LOC103454697	175	105	13	16	70.1626	-2.81455	0.57036	4.64298e-09	1.41801e-07	103454697	protein_coding	NC_041790.1	XM_008394296.3	XP_008392518.2	phosphoserine aminotransferase 1, chloroplastic-like	GO:0000003,GO:0000287,GO:0003006,GO:0003674,GO:0003824,GO:0004647,GO:0004648,GO:0005488,GO:0005509,GO:0005575,GO:0005622,GO:0005623,GO:0005737,GO:0006082,GO:0006520,GO:0006563,GO:0006564,GO:0006793,GO:0006796,GO:0006807,GO:0007275,GO:0008150,GO:0008152,GO:0008483,GO:0008652,GO:0009058,GO:0009069,GO:0009070,GO:0009507,GO:0009532,GO:0009534,GO:0009536,GO:0009555,GO:0009570,GO:0009579,GO:0009719,GO:…	2.6.1.52	ko:K00831,ko:K12591	ko00260,ko00680,ko00750,ko01100,ko01120,ko01130,ko01200,ko01230,ko03018,map00260,map00680,map00750,map01100,map01120,map01130,map01200,map01230,map03018	M00020,M00124
LOC103404254	186	161	14	22	88.7609	-2.88585	0.508382	1.16417e-10	4.9889e-09	103404254	protein_coding	NC_041805.1	XM_029097212.1	XP_028953045.1	SAGA-associated factor 29 homolog A, transcript variant X2	GO:0005575,GO:0005622,GO:0005623,GO:0005634,GO:0006325,GO:0006464,GO:0006473,GO:0006475,GO:0006807,GO:0006950,GO:0006970,GO:0006996,GO:0008150,GO:0008152,GO:0009628,GO:0009651,GO:0009987,GO:0016043,GO:0016569,GO:0016570,GO:0016573,GO:0018193,GO:0018205,GO:0018393,GO:0018394,GO:0019538,GO:0036211,GO:0043170,GO:0043226,GO:0043227,GO:0043229,GO:0043231,GO:0043412,GO:0043543,GO:0043966,GO:0043967,GO:…	-	ko:K11364	-	-
LOC103411789	14	4	106	90	56.9443	3.61942	0.620327	4.22528e-10	1.59471e-08	103411789	protein_coding	NC_041801.1	XM_029091779.1	XP_028947612.1	uncharacterized LOC103411789, transcript variant X3	-	-	-	-	-
LOC103419974	9	15	74	37	35.6237	1.70428	0.779768	0.000383894	0.00280478	103419974	lncRNA	NC_041793.1	XR_003773360.1		uncharacterized LOC103419974, transcript variant X6	NA	NA	NA	NA	NA
LOC103404377	2	0	28	24	14.4903	3.89801	1.70967	0.000215943	0.00172576	103404377	protein_coding	NC_041802.1	XM_008343280.3	XP_008341502.1	ethylene-responsive transcription factor ERF061	GO:0003674,GO:0003700,GO:0006355,GO:0008150,GO:0009889,GO:0010033,GO:0010200,GO:0010243,GO:0010468,GO:0010556,GO:0019219,GO:0019222,GO:0031323,GO:0031326,GO:0042221,GO:0042493,GO:0050789,GO:0050794,GO:0050896,GO:0051171,GO:0051252,GO:0060255,GO:0065007,GO:0080090,GO:0140110,GO:1901698,GO:1901700,GO:1903506,GO:2000112,GO:2001141	-	-	-	-
LOC103440053	2	6	28	12	12.7288	1.05229	0.961187	0.0207129	0.0719479	103440053	protein_coding	NC_041789.1	XM_008378741.3	XP_008376963.2	sorbitol dehydrogenase-like	GO:0003674,GO:0003824,GO:0003939,GO:0005575,GO:0005622,GO:0005623,GO:0005737,GO:0005829,GO:0005911,GO:0008150,GO:0008152,GO:0009506,GO:0016491,GO:0016614,GO:0016616,GO:0030054,GO:0044424,GO:0044444,GO:0044464,GO:0055044,GO:0055114	1.1.1.14	ko:K00008	ko00040,ko00051,ko01100,map00040,map00051,map01100	M00014
LOC114826412	2	8	28	23	16.2809	1.25431	0.956863	0.00888616	0.0369514	114826412	protein_coding	NC_041796.1	XM_029106551.1	XP_028962384.1	ABC transporter B family member 13-like	-	3.6.3.44	ko:K05658	ko02010,ko04976,ko05206,ko05226,map02010,map04976,map05206,map05226	-
LOC108170392	106	75	7	19	47.779	-2.00874	0.72186	3.13963e-05	0.000332564	108170392	protein_coding	NC_041793.1	XR_003773018.1		uncharacterized LOC108170392, transcript variant X2	NA	NA	NA	NA	NA
LOC103424665	4604	2048	29029	19870	14677.1	3.15625	0.289284	7.69119e-29	2.18013e-26	103424665	protein_coding	NC_041803.1	XM_008362755.3	XP_008360977.1	peamaclein	-	-	-	-	-
LOC103418197	8	21	67	60	41.4533	1.6519	0.725649	0.000328868	0.00245923	103418197	protein_coding	NC_041790.1	XM_029088791.1	XP_028944624.1	pre-mRNA cleavage factor Im 25 kDa subunit 1-like	-	-	ko:K14397	ko03015,map03015	-
[truncated: 27,055 more rows]
