# Supplementary material for: Molecular Interaction of Genes Related to Anthocyanin, Lipid and Wax Biosynthesis in Apple Red-Fleshed Fruits
Source: Int J Mol Sci. 2025 Nov 13;26(22):10987. doi: 10.3390/ijms262210987 (PMC12652052; doi:10.3390/ijms262210987)
Supplement: Supplementary file 1 [file ijms-26-10987-s001.zip › Table S7_02_DESeq2_edgeR_repeated_ora_pathview_diagrams_summary.xlsx]

## Sheet: Table S7_02_DESeq2_edgeR_repeat
PathwayID	PathwayName	FilesCreated	FileNames	Status
map03010	Ribosome	1	mdm03010.02_DESeq2_edgeR_repeated_ORA_mdm_pval005.png	Pathview diagram created
map03010	Ribosome	1	mdm03010.02_DESeq2_edgeR_repeated_ORA_mdm_pval005.png	Pathview diagram created
map04014	Ras signaling pathway	1	ko04014.02_DESeq2_edgeR_repeated_ORA_ko_pval005.png	Pathview diagram created
map04014	Ras signaling pathway	1	ko04014.02_DESeq2_edgeR_repeated_ORA_ko_pval005.png	Pathview diagram created
map05206	MicroRNAs in cancer	1	ko05206.02_DESeq2_edgeR_repeated_ORA_ko_pval005.png	Pathview diagram created
map05010	Alzheimer disease	1	ko05010.02_DESeq2_edgeR_repeated_ORA_ko_pval005.png	Pathview diagram created
map05010	Alzheimer disease	1	ko05010.02_DESeq2_edgeR_repeated_ORA_ko_pval005.png	Pathview diagram created
map02010	ABC transporters	1	mdm02010.02_DESeq2_edgeR_repeated_ORA_mdm_pval005.png	Pathview diagram created
map02010	ABC transporters	1	mdm02010.02_DESeq2_edgeR_repeated_ORA_mdm_pval005.png	Pathview diagram created
map04976	Bile secretion	1	ko04976.02_DESeq2_edgeR_repeated_ORA_ko_pval005.png	Pathview diagram created
map04976	Bile secretion	1	ko04976.02_DESeq2_edgeR_repeated_ORA_ko_pval005.png	Pathview diagram created
map03040	Spliceosome	1	mdm03040.02_DESeq2_edgeR_repeated_ORA_mdm_pval005.png	Pathview diagram created
map03040	Spliceosome	1	mdm03040.02_DESeq2_edgeR_repeated_ORA_mdm_pval005.png	Pathview diagram created
map00941	Flavonoid biosynthesis	1	mdm00941.02_DESeq2_edgeR_repeated_ORA_mdm_pval005.png	Pathview diagram created
map00941	Flavonoid biosynthesis	1	mdm00941.02_DESeq2_edgeR_repeated_ORA_mdm_pval005.png	Pathview diagram created
map01524	Platinum drug resistance	1	ko01524.02_DESeq2_edgeR_repeated_ORA_ko_pval005.png	Pathview diagram created
map01524	Platinum drug resistance	1	ko01524.02_DESeq2_edgeR_repeated_ORA_ko_pval005.png	Pathview diagram created
map00195	Photosynthesis	1	mdm00195.02_DESeq2_edgeR_repeated_ORA_mdm_pval005.png	Pathview diagram created
map00195	Photosynthesis	1	mdm00195.02_DESeq2_edgeR_repeated_ORA_mdm_pval005.png	Pathview diagram created
map00196	Photosynthesis	1	mdm00196.02_DESeq2_edgeR_repeated_ORA_mdm_pval005.png	Pathview diagram created
map00196	Photosynthesis	1	mdm00196.02_DESeq2_edgeR_repeated_ORA_mdm_pval005.png	Pathview diagram created
map04930	Type II diabetes mellitus	1	ko04930.02_DESeq2_edgeR_repeated_ORA_ko_pval005.png	Pathview diagram created
map04930	Type II diabetes mellitus	1	ko04930.02_DESeq2_edgeR_repeated_ORA_ko_pval005.png	Pathview diagram created
map04141	Protein processing in endoplasmic reticulum	1	mdm04141.02_DESeq2_edgeR_repeated_ORA_mdm_pval005.png	Pathview diagram created
map04141	Protein processing in endoplasmic reticulum	1	mdm04141.02_DESeq2_edgeR_repeated_ORA_mdm_pval005.png	Pathview diagram created
map05200	Pathways in cancer	1	ko05200.02_DESeq2_edgeR_repeated_ORA_ko_pval005.png	Pathview diagram created
map05200	Pathways in cancer	1	ko05200.02_DESeq2_edgeR_repeated_ORA_ko_pval005.png	Pathview diagram created
map04320	Dorso-ventral axis formation	1	ko04320.02_DESeq2_edgeR_repeated_ORA_ko_pval005.png	Pathview diagram created
map04320	Dorso-ventral axis formation	1	ko04320.02_DESeq2_edgeR_repeated_ORA_ko_pval005.png	Pathview diagram created
map04260	Cardiac muscle contraction	1	ko04260.02_DESeq2_edgeR_repeated_ORA_ko_pval005.png	Pathview diagram created
map04260	Cardiac muscle contraction	1	ko04260.02_DESeq2_edgeR_repeated_ORA_ko_pval005.png	Pathview diagram created
map05226	Gastric cancer	1	ko05226.02_DESeq2_edgeR_repeated_ORA_ko_pval005.png	Pathview diagram created
map05226	Gastric cancer	1	ko05226.02_DESeq2_edgeR_repeated_ORA_ko_pval005.png	Pathview diagram created
map05016	Huntington disease	1	ko05016.02_DESeq2_edgeR_repeated_ORA_ko_pval005.png	Pathview diagram created
map05016	Huntington disease	1	ko05016.02_DESeq2_edgeR_repeated_ORA_ko_pval005.png	Pathview diagram created
map05012	Parkinson disease	1	ko05012.02_DESeq2_edgeR_repeated_ORA_ko_pval005.png	Pathview diagram created
map05012	Parkinson disease	1	ko05012.02_DESeq2_edgeR_repeated_ORA_ko_pval005.png	Pathview diagram created
map04139	Mitophagy	1	ko04139.02_DESeq2_edgeR_repeated_ORA_ko_pval005.png	Pathview diagram created
map04139	Mitophagy	1	ko04139.02_DESeq2_edgeR_repeated_ORA_ko_pval005.png	Pathview diagram created
map05020	Prion disease	1	ko05020.02_DESeq2_edgeR_repeated_ORA_ko_pval005.png	Pathview diagram created
map05020	Prion disease	1	ko05020.02_DESeq2_edgeR_repeated_ORA_ko_pval005.png	Pathview diagram created
map04213	Longevity regulating pathway	1	ko04213.02_DESeq2_edgeR_repeated_ORA_ko_pval005.png	Pathview diagram created
map04213	Longevity regulating pathway	1	ko04213.02_DESeq2_edgeR_repeated_ORA_ko_pval005.png	Pathview diagram created
map05014	Amyotrophic lateral sclerosis	1	ko05014.02_DESeq2_edgeR_repeated_ORA_ko_pval005.png	Pathview diagram created
map05014	Amyotrophic lateral sclerosis	1	ko05014.02_DESeq2_edgeR_repeated_ORA_ko_pval005.png	Pathview diagram created
map04659	Th17 cell differentiation	1	ko04659.02_DESeq2_edgeR_repeated_ORA_ko_pval005.png	Pathview diagram created
map04659	Th17 cell differentiation	1	ko04659.02_DESeq2_edgeR_repeated_ORA_ko_pval005.png	Pathview diagram created
map00750	Vitamin B6 metabolism	1	mdm00750.02_DESeq2_edgeR_repeated_ORA_mdm_pval005.png	Pathview diagram created
map00750	Vitamin B6 metabolism	1	mdm00750.02_DESeq2_edgeR_repeated_ORA_mdm_pval005.png	Pathview diagram created
map04915	Estrogen signaling pathway	1	ko04915.02_DESeq2_edgeR_repeated_ORA_ko_pval005.png	Pathview diagram created
map04915	Estrogen signaling pathway	1	ko04915.02_DESeq2_edgeR_repeated_ORA_ko_pval005.png	Pathview diagram created
map01521	EGFR tyrosine kinase inhibitor resistance	1	ko01521.02_DESeq2_edgeR_repeated_ORA_ko_pval005.png	Pathview diagram created
map01521	EGFR tyrosine kinase inhibitor resistance	1	ko01521.02_DESeq2_edgeR_repeated_ORA_ko_pval005.png	Pathview diagram created
map04066	HIF-1 signaling pathway	1	ko04066.02_DESeq2_edgeR_repeated_ORA_ko_pval005.png	Pathview diagram created
map04066	HIF-1 signaling pathway	1	ko04066.02_DESeq2_edgeR_repeated_ORA_ko_pval005.png	Pathview diagram created
map00073	Forced pathway map00073	1	mdm00073.02_DESeq2_edgeR_repeated_ORA_mdm_pval005.png	Pathview diagram created
map00073	Forced pathway map00073	1	mdm00073.02_DESeq2_edgeR_repeated_ORA_mdm_pval005.png	Pathview diagram created
map00940	Forced pathway map00940	1	mdm00940.02_DESeq2_edgeR_repeated_ORA_mdm_pval005.png	Pathview diagram created
map00940	Forced pathway map00940	1	mdm00940.02_DESeq2_edgeR_repeated_ORA_mdm_pval005.png	Pathview diagram created
map00960	Forced pathway map00960	1	mdm00960.02_DESeq2_edgeR_repeated_ORA_mdm_pval005.png	Pathview diagram created
map00960	Forced pathway map00960	1	mdm00960.02_DESeq2_edgeR_repeated_ORA_mdm_pval005.png	Pathview diagram created
map04146	Forced pathway map04146	1	mdm04146.02_DESeq2_edgeR_repeated_ORA_mdm_pval005.png	Pathview diagram created
map04146	Forced pathway map04146	1	mdm04146.02_DESeq2_edgeR_repeated_ORA_mdm_pval005.png	Pathview diagram created
