# Supplementary material for: Molecular Interaction of Genes Related to Anthocyanin, Lipid and Wax Biosynthesis in Apple Red-Fleshed Fruits
Source: Int J Mol Sci. 2025 Nov 13;26(22):10987. doi: 10.3390/ijms262210987 (PMC12652052; doi:10.3390/ijms262210987)
Supplement: Supplementary file 1 [file ijms-26-10987-s001.zip › Tab_S3_FreeRedStar_vs_Trinity_DESeq2_edgeR_TSV_annot_go_enrichment_summary.xlsx]

## Sheet: Tab_S3_FreeRedStar_vs_Trinity_D
Method	ID	Description	ontology	GeneRatio	BgRatio	pvalue	p.adjust	qvalue	Count	Significance
FreeRedStar_vs_Trinity_DESeq2_edgeR_TSV_annot	GO:0000018	regulation of DNA recombination	BP	4592-08-01	4592-08-01	1	1	1	8	Marginal
FreeRedStar_vs_Trinity_DESeq2_edgeR_TSV_annot	GO:0000027	ribosomal large subunit assembly	BP	21/4592	21/4592	1	1	1	21	Marginal
FreeRedStar_vs_Trinity_DESeq2_edgeR_TSV_annot	GO:0000028	ribosomal small subunit assembly	BP	20/4592	20/4592	1	1	1	20	Marginal
FreeRedStar_vs_Trinity_DESeq2_edgeR_TSV_annot	GO:0000038	very long-chain fatty acid metabolic process	BP	4592-08-01	4592-08-01	1	1	1	8	Marginal
FreeRedStar_vs_Trinity_DESeq2_edgeR_TSV_annot	GO:0000041	transition metal ion transport	BP	26/4592	26/4592	1	1	1	26	Marginal
FreeRedStar_vs_Trinity_DESeq2_edgeR_TSV_annot	GO:0000045	autophagosome assembly	BP	15/4592	15/4592	1	1	1	15	Marginal
FreeRedStar_vs_Trinity_DESeq2_edgeR_TSV_annot	GO:0000050	urea cycle	BP	4592-03-01	4592-03-01	1	1	1	3	Marginal
FreeRedStar_vs_Trinity_DESeq2_edgeR_TSV_annot	GO:0000054	ribosomal subunit export from nucleus	BP	4592-08-01	4592-08-01	1	1	1	8	Marginal
FreeRedStar_vs_Trinity_DESeq2_edgeR_TSV_annot	GO:0000055	ribosomal large subunit export from nucleus	BP	4592-04-01	4592-04-01	1	1	1	4	Marginal
FreeRedStar_vs_Trinity_DESeq2_edgeR_TSV_annot	GO:0000070	mitotic sister chromatid segregation	BP	4592-10-01	4592-10-01	1	1	1	10	Marginal
FreeRedStar_vs_Trinity_DESeq2_edgeR_TSV_annot	GO:0000075	cell cycle checkpoint signaling	BP	13/4592	13/4592	1	1	1	13	Marginal
FreeRedStar_vs_Trinity_DESeq2_edgeR_TSV_annot	GO:0000077	DNA damage checkpoint signaling	BP	4592-03-01	4592-03-01	1	1	1	3	Marginal
FreeRedStar_vs_Trinity_DESeq2_edgeR_TSV_annot	GO:0000079	regulation of cyclin-dependent protein serine/threonine kinase activity	BP	4592-09-01	4592-09-01	1	1	1	9	Marginal
FreeRedStar_vs_Trinity_DESeq2_edgeR_TSV_annot	GO:0000082	G1/S transition of mitotic cell cycle	BP	4592-03-01	4592-03-01	1	1	1	3	Marginal
FreeRedStar_vs_Trinity_DESeq2_edgeR_TSV_annot	GO:0000096	sulfur amino acid metabolic process	BP	13/4592	13/4592	1	1	1	13	Marginal
FreeRedStar_vs_Trinity_DESeq2_edgeR_TSV_annot	GO:0000097	sulfur amino acid biosynthetic process	BP	4592-10-01	4592-10-01	1	1	1	10	Marginal
FreeRedStar_vs_Trinity_DESeq2_edgeR_TSV_annot	GO:0000103	sulfate assimilation	BP	4592-06-01	4592-06-01	1	1	1	6	Marginal
FreeRedStar_vs_Trinity_DESeq2_edgeR_TSV_annot	GO:0000122	negative regulation of transcription by RNA polymerase II	BP	37/4592	37/4592	1	1	1	37	Marginal
FreeRedStar_vs_Trinity_DESeq2_edgeR_TSV_annot	GO:0000154	rRNA modification	BP	4592-10-01	4592-10-01	1	1	1	10	Marginal
FreeRedStar_vs_Trinity_DESeq2_edgeR_TSV_annot	GO:0000160	phosphorelay signal transduction system	BP	24/4592	24/4592	1	1	1	24	Marginal
FreeRedStar_vs_Trinity_DESeq2_edgeR_TSV_annot	GO:0000162	L-tryptophan biosynthetic process	BP	4592-05-01	4592-05-01	1	1	1	5	Marginal
FreeRedStar_vs_Trinity_DESeq2_edgeR_TSV_annot	GO:0000165	MAPK cascade	BP	16/4592	16/4592	1	1	1	16	Marginal
FreeRedStar_vs_Trinity_DESeq2_edgeR_TSV_annot	GO:0000184	nuclear-transcribed mRNA catabolic process, nonsense-mediated decay	BP	4592-10-01	4592-10-01	1	1	1	10	Marginal
FreeRedStar_vs_Trinity_DESeq2_edgeR_TSV_annot	GO:0000209	protein polyubiquitination	BP	37/4592	37/4592	1	1	1	37	Marginal
FreeRedStar_vs_Trinity_DESeq2_edgeR_TSV_annot	GO:0000226	microtubule cytoskeleton organization	BP	53/4592	53/4592	1	1	1	53	Marginal
FreeRedStar_vs_Trinity_DESeq2_edgeR_TSV_annot	GO:0000245	spliceosomal complex assembly	BP	4592-12-01	4592-12-01	1	1	1	12	Marginal
FreeRedStar_vs_Trinity_DESeq2_edgeR_TSV_annot	GO:0000255	allantoin metabolic process	BP	4592-03-01	4592-03-01	1	1	1	3	Marginal
FreeRedStar_vs_Trinity_DESeq2_edgeR_TSV_annot	GO:0000266	mitochondrial fission	BP	4592-05-01	4592-05-01	1	1	1	5	Marginal
FreeRedStar_vs_Trinity_DESeq2_edgeR_TSV_annot	GO:0000271	polysaccharide biosynthetic process	BP	53/4592	53/4592	1	1	1	53	Marginal
FreeRedStar_vs_Trinity_DESeq2_edgeR_TSV_annot	GO:0000272	polysaccharide catabolic process	BP	29/4592	29/4592	1	1	1	29	Marginal
FreeRedStar_vs_Trinity_DESeq2_edgeR_TSV_annot	GO:0000278	mitotic cell cycle	BP	76/4592	76/4592	1	1	1	76	Marginal
FreeRedStar_vs_Trinity_DESeq2_edgeR_TSV_annot	GO:0000280	nuclear division	BP	46/4592	46/4592	1	1	1	46	Marginal
FreeRedStar_vs_Trinity_DESeq2_edgeR_TSV_annot	GO:0000281	mitotic cytokinesis	BP	41/4592	41/4592	1	1	1	41	Marginal
FreeRedStar_vs_Trinity_DESeq2_edgeR_TSV_annot	GO:0000288	nuclear-transcribed mRNA catabolic process, deadenylation-dependent decay	BP	13/4592	13/4592	1	1	1	13	Marginal
FreeRedStar_vs_Trinity_DESeq2_edgeR_TSV_annot	GO:0000289	nuclear-transcribed mRNA poly(A) tail shortening	BP	4592-04-01	4592-04-01	1	1	1	4	Marginal
FreeRedStar_vs_Trinity_DESeq2_edgeR_TSV_annot	GO:0000302	response to reactive oxygen species	BP	81/4592	81/4592	1	1	1	81	Marginal
FreeRedStar_vs_Trinity_DESeq2_edgeR_TSV_annot	GO:0000303	response to superoxide	BP	4592-09-01	4592-09-01	1	1	1	9	Marginal
FreeRedStar_vs_Trinity_DESeq2_edgeR_TSV_annot	GO:0000305	response to oxygen radical	BP	4592-10-01	4592-10-01	1	1	1	10	Marginal
FreeRedStar_vs_Trinity_DESeq2_edgeR_TSV_annot	GO:0000338	protein deneddylation	BP	4592-04-01	4592-04-01	1	1	1	4	Marginal
FreeRedStar_vs_Trinity_DESeq2_edgeR_TSV_annot	GO:0000373	Group II intron splicing	BP	4592-10-01	4592-10-01	1	1	1	10	Marginal
FreeRedStar_vs_Trinity_DESeq2_edgeR_TSV_annot	GO:0000375	RNA splicing, via transesterification reactions	BP	80/4592	80/4592	1	1	1	80	Marginal
FreeRedStar_vs_Trinity_DESeq2_edgeR_TSV_annot	GO:0000377	RNA splicing, via transesterification reactions with bulged adenosine as nucleophile	BP	80/4592	80/4592	1	1	1	80	Marginal
FreeRedStar_vs_Trinity_DESeq2_edgeR_TSV_annot	GO:0000381	regulation of alternative mRNA splicing, via spliceosome	BP	4592-08-01	4592-08-01	1	1	1	8	Marginal
FreeRedStar_vs_Trinity_DESeq2_edgeR_TSV_annot	GO:0000387	spliceosomal snRNP assembly	BP	4592-07-01	4592-07-01	1	1	1	7	Marginal
FreeRedStar_vs_Trinity_DESeq2_edgeR_TSV_annot	GO:0000393	spliceosomal conformational changes to generate catalytic conformation	BP	4592-04-01	4592-04-01	1	1	1	4	Marginal
FreeRedStar_vs_Trinity_DESeq2_edgeR_TSV_annot	GO:0000394	RNA splicing, via endonucleolytic cleavage and ligation	BP	4592-07-01	4592-07-01	1	1	1	7	Marginal
FreeRedStar_vs_Trinity_DESeq2_edgeR_TSV_annot	GO:0000398	mRNA splicing, via spliceosome	BP	70/4592	70/4592	1	1	1	70	Marginal
FreeRedStar_vs_Trinity_DESeq2_edgeR_TSV_annot	GO:0000413	protein peptidyl-prolyl isomerization	BP	17/4592	17/4592	1	1	1	17	Marginal
FreeRedStar_vs_Trinity_DESeq2_edgeR_TSV_annot	GO:0000422	autophagy of mitochondrion	BP	4592-08-01	4592-08-01	1	1	1	8	Marginal
FreeRedStar_vs_Trinity_DESeq2_edgeR_TSV_annot	GO:0000447	endonucleolytic cleavage in ITS1 to separate SSU-rRNA from 5.8S rRNA and LSU-rRNA from tricistronic rRNA transcript (SSU-rRNA, 5.8S rRNA, LSU-rRNA)	BP	4592-08-01	4592-08-01	1	1	1	8	Marginal
FreeRedStar_vs_Trinity_DESeq2_edgeR_TSV_annot	GO:0000460	maturation of 5.8S rRNA	BP	15/4592	15/4592	1	1	1	15	Marginal
FreeRedStar_vs_Trinity_DESeq2_edgeR_TSV_annot	GO:0000462	maturation of SSU-rRNA from tricistronic rRNA transcript (SSU-rRNA, 5.8S rRNA, LSU-rRNA)	BP	22/4592	22/4592	1	1	1	22	Marginal
FreeRedStar_vs_Trinity_DESeq2_edgeR_TSV_annot	GO:0000463	maturation of LSU-rRNA from tricistronic rRNA transcript (SSU-rRNA, 5.8S rRNA, LSU-rRNA)	BP	4592-06-01	4592-06-01	1	1	1	6	Marginal
FreeRedStar_vs_Trinity_DESeq2_edgeR_TSV_annot	GO:0000466	maturation of 5.8S rRNA from tricistronic rRNA transcript (SSU-rRNA, 5.8S rRNA, LSU-rRNA)	BP	13/4592	13/4592	1	1	1	13	Marginal
FreeRedStar_vs_Trinity_DESeq2_edgeR_TSV_annot	GO:0000470	maturation of LSU-rRNA	BP	4592-11-01	4592-11-01	1	1	1	11	Marginal
FreeRedStar_vs_Trinity_DESeq2_edgeR_TSV_annot	GO:0000472	endonucleolytic cleavage to generate mature 5'-end of SSU-rRNA from (SSU-rRNA, 5.8S rRNA, LSU-rRNA)	BP	4592-04-01	4592-04-01	1	1	1	4	Marginal
FreeRedStar_vs_Trinity_DESeq2_edgeR_TSV_annot	GO:0000479	endonucleolytic cleavage of tricistronic rRNA transcript (SSU-rRNA, 5.8S rRNA, LSU-rRNA)	BP	4592-09-01	4592-09-01	1	1	1	9	Marginal
FreeRedStar_vs_Trinity_DESeq2_edgeR_TSV_annot	GO:0000480	endonucleolytic cleavage in 5'-ETS of tricistronic rRNA transcript (SSU-rRNA, 5.8S rRNA, LSU-rRNA)	BP	4592-04-01	4592-04-01	1	1	1	4	Marginal
FreeRedStar_vs_Trinity_DESeq2_edgeR_TSV_annot	GO:0000578	embryonic axis specification	BP	4592-07-01	4592-07-01	1	1	1	7	Marginal
FreeRedStar_vs_Trinity_DESeq2_edgeR_TSV_annot	GO:0000723	telomere maintenance	BP	4592-06-01	4592-06-01	1	1	1	6	Marginal
FreeRedStar_vs_Trinity_DESeq2_edgeR_TSV_annot	GO:0000724	double-strand break repair via homologous recombination	BP	15/4592	15/4592	1	1	1	15	Marginal
FreeRedStar_vs_Trinity_DESeq2_edgeR_TSV_annot	GO:0000725	recombinational repair	BP	15/4592	15/4592	1	1	1	15	Marginal
FreeRedStar_vs_Trinity_DESeq2_edgeR_TSV_annot	GO:0000729	DNA double-strand break processing	BP	4592-03-01	4592-03-01	1	1	1	3	Marginal
FreeRedStar_vs_Trinity_DESeq2_edgeR_TSV_annot	GO:0000731	DNA synthesis involved in DNA repair	BP	4592-05-01	4592-05-01	1	1	1	5	Marginal
FreeRedStar_vs_Trinity_DESeq2_edgeR_TSV_annot	GO:0000741	karyogamy	BP	4592-10-01	4592-10-01	1	1	1	10	Marginal
FreeRedStar_vs_Trinity_DESeq2_edgeR_TSV_annot	GO:0000819	sister chromatid segregation	BP	16/4592	16/4592	1	1	1	16	Marginal
FreeRedStar_vs_Trinity_DESeq2_edgeR_TSV_annot	GO:0000902	cell morphogenesis	BP	134/4592	134/4592	1	1	1	134	Marginal
FreeRedStar_vs_Trinity_DESeq2_edgeR_TSV_annot	GO:0000910	cytokinesis	BP	42/4592	42/4592	1	1	1	42	Marginal
FreeRedStar_vs_Trinity_DESeq2_edgeR_TSV_annot	GO:0000911	cytokinesis by cell plate formation	BP	22/4592	22/4592	1	1	1	22	Marginal
FreeRedStar_vs_Trinity_DESeq2_edgeR_TSV_annot	GO:0000919	cell plate assembly	BP	4592-05-01	4592-05-01	1	1	1	5	Marginal
FreeRedStar_vs_Trinity_DESeq2_edgeR_TSV_annot	GO:0000956	nuclear-transcribed mRNA catabolic process	BP	33/4592	33/4592	1	1	1	33	Marginal
FreeRedStar_vs_Trinity_DESeq2_edgeR_TSV_annot	GO:0000959	mitochondrial RNA metabolic process	BP	15/4592	15/4592	1	1	1	15	Marginal
FreeRedStar_vs_Trinity_DESeq2_edgeR_TSV_annot	GO:0000963	mitochondrial RNA processing	BP	4592-04-01	4592-04-01	1	1	1	4	Marginal
FreeRedStar_vs_Trinity_DESeq2_edgeR_TSV_annot	GO:0000966	RNA 5'-end processing	BP	4592-08-01	4592-08-01	1	1	1	8	Marginal
FreeRedStar_vs_Trinity_DESeq2_edgeR_TSV_annot	GO:0000967	rRNA 5'-end processing	BP	4592-05-01	4592-05-01	1	1	1	5	Marginal
FreeRedStar_vs_Trinity_DESeq2_edgeR_TSV_annot	GO:0000972	transcription-dependent tethering of RNA polymerase II gene DNA at nuclear periphery	BP	4592-08-01	4592-08-01	1	1	1	8	Marginal
FreeRedStar_vs_Trinity_DESeq2_edgeR_TSV_annot	GO:0000973	post-transcriptional tethering of RNA polymerase II gene DNA at nuclear periphery	BP	4592-06-01	4592-06-01	1	1	1	6	Marginal
FreeRedStar_vs_Trinity_DESeq2_edgeR_TSV_annot	GO:0001101	response to acid chemical	BP	402/4592	402/4592	1	1	1	402	Marginal
FreeRedStar_vs_Trinity_DESeq2_edgeR_TSV_annot	GO:0001503	ossification	BP	4592-04-01	4592-04-01	1	1	1	4	Marginal
FreeRedStar_vs_Trinity_DESeq2_edgeR_TSV_annot	GO:0001510	RNA methylation	BP	4592-10-01	4592-10-01	1	1	1	10	Marginal
FreeRedStar_vs_Trinity_DESeq2_edgeR_TSV_annot	GO:0001522	pseudouridine synthesis	BP	4592-07-01	4592-07-01	1	1	1	7	Marginal
FreeRedStar_vs_Trinity_DESeq2_edgeR_TSV_annot	GO:0001525	angiogenesis	BP	4592-03-01	4592-03-01	1	1	1	3	Marginal
FreeRedStar_vs_Trinity_DESeq2_edgeR_TSV_annot	GO:0001541	ovarian follicle development	BP	4592-03-01	4592-03-01	1	1	1	3	Marginal
FreeRedStar_vs_Trinity_DESeq2_edgeR_TSV_annot	GO:0001558	regulation of cell growth	BP	40/4592	40/4592	1	1	1	40	Marginal
FreeRedStar_vs_Trinity_DESeq2_edgeR_TSV_annot	GO:0001568	blood vessel development	BP	4592-03-01	4592-03-01	1	1	1	3	Marginal
FreeRedStar_vs_Trinity_DESeq2_edgeR_TSV_annot	GO:0001578	microtubule bundle formation	BP	13/4592	13/4592	1	1	1	13	Marginal
FreeRedStar_vs_Trinity_DESeq2_edgeR_TSV_annot	GO:0001654	eye development	BP	4592-04-01	4592-04-01	1	1	1	4	Marginal
FreeRedStar_vs_Trinity_DESeq2_edgeR_TSV_annot	GO:0001655	urogenital system development	BP	4592-06-01	4592-06-01	1	1	1	6	Marginal
FreeRedStar_vs_Trinity_DESeq2_edgeR_TSV_annot	GO:0001666	response to hypoxia	BP	35/4592	35/4592	1	1	1	35	Marginal
FreeRedStar_vs_Trinity_DESeq2_edgeR_TSV_annot	GO:0001676	long-chain fatty acid metabolic process	BP	14/4592	14/4592	1	1	1	14	Marginal
FreeRedStar_vs_Trinity_DESeq2_edgeR_TSV_annot	GO:0001678	intracellular glucose homeostasis	BP	4592-08-01	4592-08-01	1	1	1	8	Marginal
FreeRedStar_vs_Trinity_DESeq2_edgeR_TSV_annot	GO:0001701	in utero embryonic development	BP	4592-04-01	4592-04-01	1	1	1	4	Marginal
FreeRedStar_vs_Trinity_DESeq2_edgeR_TSV_annot	GO:0001704	formation of primary germ layer	BP	4592-05-01	4592-05-01	1	1	1	5	Marginal
FreeRedStar_vs_Trinity_DESeq2_edgeR_TSV_annot	GO:0001706	endoderm formation	BP	4592-05-01	4592-05-01	1	1	1	5	Marginal
FreeRedStar_vs_Trinity_DESeq2_edgeR_TSV_annot	GO:0001708	cell fate specification	BP	15/4592	15/4592	1	1	1	15	Marginal
FreeRedStar_vs_Trinity_DESeq2_edgeR_TSV_annot	GO:0001709	cell fate determination	BP	4592-03-01	4592-03-01	1	1	1	3	Marginal
FreeRedStar_vs_Trinity_DESeq2_edgeR_TSV_annot	GO:0001736	establishment of planar polarity	BP	4592-03-01	4592-03-01	1	1	1	3	Marginal
FreeRedStar_vs_Trinity_DESeq2_edgeR_TSV_annot	GO:0001738	morphogenesis of a polarized epithelium	BP	4592-03-01	4592-03-01	1	1	1	3	Marginal
FreeRedStar_vs_Trinity_DESeq2_edgeR_TSV_annot	GO:0001763	morphogenesis of a branching structure	BP	14/4592	14/4592	1	1	1	14	Marginal
FreeRedStar_vs_Trinity_DESeq2_edgeR_TSV_annot	GO:0001775	cell activation	BP	4592-09-01	4592-09-01	1	1	1	9	Marginal
FreeRedStar_vs_Trinity_DESeq2_edgeR_TSV_annot	GO:0001817	regulation of cytokine production	BP	4592-10-01	4592-10-01	1	1	1	10	Marginal
FreeRedStar_vs_Trinity_DESeq2_edgeR_TSV_annot	GO:0001818	negative regulation of cytokine production	BP	4592-03-01	4592-03-01	1	1	1	3	Marginal
FreeRedStar_vs_Trinity_DESeq2_edgeR_TSV_annot	GO:0001819	positive regulation of cytokine production	BP	4592-07-01	4592-07-01	1	1	1	7	Marginal
FreeRedStar_vs_Trinity_DESeq2_edgeR_TSV_annot	GO:0001822	kidney development	BP	4592-05-01	4592-05-01	1	1	1	5	Marginal
FreeRedStar_vs_Trinity_DESeq2_edgeR_TSV_annot	GO:0001824	blastocyst development	BP	4592-04-01	4592-04-01	1	1	1	4	Marginal
FreeRedStar_vs_Trinity_DESeq2_edgeR_TSV_annot	GO:0001837	epithelial to mesenchymal transition	BP	4592-03-01	4592-03-01	1	1	1	3	Marginal
FreeRedStar_vs_Trinity_DESeq2_edgeR_TSV_annot	GO:0001881	receptor recycling	BP	4592-04-01	4592-04-01	1	1	1	4	Marginal
FreeRedStar_vs_Trinity_DESeq2_edgeR_TSV_annot	GO:0001889	liver development	BP	4592-03-01	4592-03-01	1	1	1	3	Marginal
FreeRedStar_vs_Trinity_DESeq2_edgeR_TSV_annot	GO:0001894	tissue homeostasis	BP	4592-04-01	4592-04-01	1	1	1	4	Marginal
FreeRedStar_vs_Trinity_DESeq2_edgeR_TSV_annot	GO:0001932	regulation of protein phosphorylation	BP	38/4592	38/4592	1	1	1	38	Marginal
FreeRedStar_vs_Trinity_DESeq2_edgeR_TSV_annot	GO:0001933	negative regulation of protein phosphorylation	BP	4592-04-01	4592-04-01	1	1	1	4	Marginal
FreeRedStar_vs_Trinity_DESeq2_edgeR_TSV_annot	GO:0001934	positive regulation of protein phosphorylation	BP	30/4592	30/4592	1	1	1	30	Marginal
FreeRedStar_vs_Trinity_DESeq2_edgeR_TSV_annot	GO:0001944	vasculature development	BP	4592-03-01	4592-03-01	1	1	1	3	Marginal
FreeRedStar_vs_Trinity_DESeq2_edgeR_TSV_annot	GO:0001947	heart looping	BP	4592-03-01	4592-03-01	1	1	1	3	Marginal
FreeRedStar_vs_Trinity_DESeq2_edgeR_TSV_annot	GO:0001952	regulation of cell-matrix adhesion	BP	4592-05-01	4592-05-01	1	1	1	5	Marginal
FreeRedStar_vs_Trinity_DESeq2_edgeR_TSV_annot	GO:0001953	negative regulation of cell-matrix adhesion	BP	4592-05-01	4592-05-01	1	1	1	5	Marginal
FreeRedStar_vs_Trinity_DESeq2_edgeR_TSV_annot	GO:0002009	morphogenesis of an epithelium	BP	4592-12-01	4592-12-01	1	1	1	12	Marginal
FreeRedStar_vs_Trinity_DESeq2_edgeR_TSV_annot	GO:0002084	protein depalmitoylation	BP	4592-05-01	4592-05-01	1	1	1	5	Marginal
FreeRedStar_vs_Trinity_DESeq2_edgeR_TSV_annot	GO:0002090	regulation of receptor internalization	BP	4592-05-01	4592-05-01	1	1	1	5	Marginal
FreeRedStar_vs_Trinity_DESeq2_edgeR_TSV_annot	GO:0002092	positive regulation of receptor internalization	BP	4592-05-01	4592-05-01	1	1	1	5	Marginal
FreeRedStar_vs_Trinity_DESeq2_edgeR_TSV_annot	GO:0002097	tRNA wobble base modification	BP	4592-03-01	4592-03-01	1	1	1	3	Marginal
FreeRedStar_vs_Trinity_DESeq2_edgeR_TSV_annot	GO:0002165	instar larval or pupal development	BP	4592-04-01	4592-04-01	1	1	1	4	Marginal
FreeRedStar_vs_Trinity_DESeq2_edgeR_TSV_annot	GO:0002181	cytoplasmic translation	BP	29/4592	29/4592	1	1	1	29	Marginal
FreeRedStar_vs_Trinity_DESeq2_edgeR_TSV_annot	GO:0002183	cytoplasmic translational initiation	BP	4592-05-01	4592-05-01	1	1	1	5	Marginal
FreeRedStar_vs_Trinity_DESeq2_edgeR_TSV_annot	GO:0002213	defense response to insect	BP	4592-08-01	4592-08-01	1	1	1	8	Marginal
FreeRedStar_vs_Trinity_DESeq2_edgeR_TSV_annot	GO:0002218	activation of innate immune response	BP	22/4592	22/4592	1	1	1	22	Marginal
FreeRedStar_vs_Trinity_DESeq2_edgeR_TSV_annot	GO:0002221	pattern recognition receptor signaling pathway	BP	4592-05-01	4592-05-01	1	1	1	5	Marginal
FreeRedStar_vs_Trinity_DESeq2_edgeR_TSV_annot	GO:0002229	defense response to oomycetes	BP	4592-10-01	4592-10-01	1	1	1	10	Marginal
FreeRedStar_vs_Trinity_DESeq2_edgeR_TSV_annot	GO:0002230	positive regulation of defense response to virus by host	BP	4592-05-01	4592-05-01	1	1	1	5	Marginal
FreeRedStar_vs_Trinity_DESeq2_edgeR_TSV_annot	GO:0002237	response to molecule of bacterial origin	BP	21/4592	21/4592	1	1	1	21	Marginal
FreeRedStar_vs_Trinity_DESeq2_edgeR_TSV_annot	GO:0002238	response to molecule of fungal origin	BP	4592-06-01	4592-06-01	1	1	1	6	Marginal
FreeRedStar_vs_Trinity_DESeq2_edgeR_TSV_annot	GO:0002239	response to oomycetes	BP	17/4592	17/4592	1	1	1	17	Marginal
FreeRedStar_vs_Trinity_DESeq2_edgeR_TSV_annot	GO:0002252	immune effector process	BP	41/4592	41/4592	1	1	1	41	Marginal
FreeRedStar_vs_Trinity_DESeq2_edgeR_TSV_annot	GO:0002253	activation of immune response	BP	24/4592	24/4592	1	1	1	24	Marginal
FreeRedStar_vs_Trinity_DESeq2_edgeR_TSV_annot	GO:0002263	cell activation involved in immune response	BP	4592-07-01	4592-07-01	1	1	1	7	Marginal
FreeRedStar_vs_Trinity_DESeq2_edgeR_TSV_annot	GO:0002274	myeloid leukocyte activation	BP	4592-06-01	4592-06-01	1	1	1	6	Marginal
FreeRedStar_vs_Trinity_DESeq2_edgeR_TSV_annot	GO:0002275	myeloid cell activation involved in immune response	BP	4592-06-01	4592-06-01	1	1	1	6	Marginal
FreeRedStar_vs_Trinity_DESeq2_edgeR_TSV_annot	GO:0002283	neutrophil activation involved in immune response	BP	4592-04-01	4592-04-01	1	1	1	4	Marginal
FreeRedStar_vs_Trinity_DESeq2_edgeR_TSV_annot	GO:0002366	leukocyte activation involved in immune response	BP	4592-07-01	4592-07-01	1	1	1	7	Marginal
FreeRedStar_vs_Trinity_DESeq2_edgeR_TSV_annot	GO:0002376	immune system process	BP	164/4592	164/4592	1	1	1	164	Marginal
FreeRedStar_vs_Trinity_DESeq2_edgeR_TSV_annot	GO:0002443	leukocyte mediated immunity	BP	4592-05-01	4592-05-01	1	1	1	5	Marginal
FreeRedStar_vs_Trinity_DESeq2_edgeR_TSV_annot	GO:0002444	myeloid leukocyte mediated immunity	BP	4592-04-01	4592-04-01	1	1	1	4	Marginal
FreeRedStar_vs_Trinity_DESeq2_edgeR_TSV_annot	GO:0002446	neutrophil mediated immunity	BP	4592-04-01	4592-04-01	1	1	1	4	Marginal
FreeRedStar_vs_Trinity_DESeq2_edgeR_TSV_annot	GO:0002478	antigen processing and presentation of exogenous peptide antigen	BP	4592-03-01	4592-03-01	1	1	1	3	Marginal
FreeRedStar_vs_Trinity_DESeq2_edgeR_TSV_annot	GO:0002495	antigen processing and presentation of peptide antigen via MHC class II	BP	4592-03-01	4592-03-01	1	1	1	3	Marginal
FreeRedStar_vs_Trinity_DESeq2_edgeR_TSV_annot	GO:0002504	antigen processing and presentation of peptide or polysaccharide antigen via MHC class II	BP	4592-03-01	4592-03-01	1	1	1	3	Marginal
FreeRedStar_vs_Trinity_DESeq2_edgeR_TSV_annot	GO:0002520	immune system development	BP	4592-08-01	4592-08-01	1	1	1	8	Marginal
FreeRedStar_vs_Trinity_DESeq2_edgeR_TSV_annot	GO:0002637	regulation of immunoglobulin production	BP	4592-04-01	4592-04-01	1	1	1	4	Marginal
FreeRedStar_vs_Trinity_DESeq2_edgeR_TSV_annot	GO:0002679	respiratory burst involved in defense response	BP	4592-03-01	4592-03-01	1	1	1	3	Marginal
FreeRedStar_vs_Trinity_DESeq2_edgeR_TSV_annot	GO:0002682	regulation of immune system process	BP	80/4592	80/4592	1	1	1	80	Marginal
FreeRedStar_vs_Trinity_DESeq2_edgeR_TSV_annot	GO:0002683	negative regulation of immune system process	BP	21/4592	21/4592	1	1	1	21	Marginal
FreeRedStar_vs_Trinity_DESeq2_edgeR_TSV_annot	GO:0002684	positive regulation of immune system process	BP	40/4592	40/4592	1	1	1	40	Marginal
FreeRedStar_vs_Trinity_DESeq2_edgeR_TSV_annot	GO:0002694	regulation of leukocyte activation	BP	4592-06-01	4592-06-01	1	1	1	6	Marginal
FreeRedStar_vs_Trinity_DESeq2_edgeR_TSV_annot	GO:0002697	regulation of immune effector process	BP	17/4592	17/4592	1	1	1	17	Marginal
FreeRedStar_vs_Trinity_DESeq2_edgeR_TSV_annot	GO:0002698	negative regulation of immune effector process	BP	4592-07-01	4592-07-01	1	1	1	7	Marginal
FreeRedStar_vs_Trinity_DESeq2_edgeR_TSV_annot	GO:0002699	positive regulation of immune effector process	BP	4592-04-01	4592-04-01	1	1	1	4	Marginal
FreeRedStar_vs_Trinity_DESeq2_edgeR_TSV_annot	GO:0002700	regulation of production of molecular mediator of immune response	BP	4592-04-01	4592-04-01	1	1	1	4	Marginal
FreeRedStar_vs_Trinity_DESeq2_edgeR_TSV_annot	GO:0002703	regulation of leukocyte mediated immunity	BP	4592-04-01	4592-04-01	1	1	1	4	Marginal
FreeRedStar_vs_Trinity_DESeq2_edgeR_TSV_annot	GO:0002706	regulation of lymphocyte mediated immunity	BP	4592-04-01	4592-04-01	1	1	1	4	Marginal
FreeRedStar_vs_Trinity_DESeq2_edgeR_TSV_annot	GO:0002712	regulation of B cell mediated immunity	BP	4592-04-01	4592-04-01	1	1	1	4	Marginal
FreeRedStar_vs_Trinity_DESeq2_edgeR_TSV_annot	GO:0002757	immune response-activating signaling pathway	BP	4592-07-01	4592-07-01	1	1	1	7	Marginal
FreeRedStar_vs_Trinity_DESeq2_edgeR_TSV_annot	GO:0002758	innate immune response-activating signaling pathway	BP	4592-05-01	4592-05-01	1	1	1	5	Marginal
FreeRedStar_vs_Trinity_DESeq2_edgeR_TSV_annot	GO:0002764	immune response-regulating signaling pathway	BP	4592-07-01	4592-07-01	1	1	1	7	Marginal
FreeRedStar_vs_Trinity_DESeq2_edgeR_TSV_annot	GO:0002790	peptide secretion	BP	4592-08-01	4592-08-01	1	1	1	8	Marginal
FreeRedStar_vs_Trinity_DESeq2_edgeR_TSV_annot	GO:0002791	regulation of peptide secretion	BP	4592-06-01	4592-06-01	1	1	1	6	Marginal
FreeRedStar_vs_Trinity_DESeq2_edgeR_TSV_annot	GO:0002793	positive regulation of peptide secretion	BP	4592-05-01	4592-05-01	1	1	1	5	Marginal
FreeRedStar_vs_Trinity_DESeq2_edgeR_TSV_annot	GO:0002819	regulation of adaptive immune response	BP	4592-04-01	4592-04-01	1	1	1	4	Marginal
FreeRedStar_vs_Trinity_DESeq2_edgeR_TSV_annot	GO:0002822	regulation of adaptive immune response based on somatic recombination of immune receptors built from immunoglobulin superfamily domains	BP	4592-04-01	4592-04-01	1	1	1	4	Marginal
FreeRedStar_vs_Trinity_DESeq2_edgeR_TSV_annot	GO:0002831	regulation of response to biotic stimulus	BP	41/4592	41/4592	1	1	1	41	Marginal
FreeRedStar_vs_Trinity_DESeq2_edgeR_TSV_annot	GO:0002832	negative regulation of response to biotic stimulus	BP	13/4592	13/4592	1	1	1	13	Marginal
FreeRedStar_vs_Trinity_DESeq2_edgeR_TSV_annot	GO:0002833	positive regulation of response to biotic stimulus	BP	13/4592	13/4592	1	1	1	13	Marginal
FreeRedStar_vs_Trinity_DESeq2_edgeR_TSV_annot	GO:0002889	regulation of immunoglobulin mediated immune response	BP	4592-04-01	4592-04-01	1	1	1	4	Marginal
FreeRedStar_vs_Trinity_DESeq2_edgeR_TSV_annot	GO:0003002	regionalization	BP	66/4592	66/4592	1	1	1	66	Marginal
FreeRedStar_vs_Trinity_DESeq2_edgeR_TSV_annot	GO:0003006	developmental process involved in reproduction	BP	442/4592	442/4592	1	1	1	442	Marginal
FreeRedStar_vs_Trinity_DESeq2_edgeR_TSV_annot	GO:0003007	heart morphogenesis	BP	4592-05-01	4592-05-01	1	1	1	5	Marginal
FreeRedStar_vs_Trinity_DESeq2_edgeR_TSV_annot	GO:0003008	system process	BP	13/4592	13/4592	1	1	1	13	Marginal
FreeRedStar_vs_Trinity_DESeq2_edgeR_TSV_annot	GO:0003013	circulatory system process	BP	4592-05-01	4592-05-01	1	1	1	5	Marginal
FreeRedStar_vs_Trinity_DESeq2_edgeR_TSV_annot	GO:0003018	vascular process in circulatory system	BP	4592-03-01	4592-03-01	1	1	1	3	Marginal
FreeRedStar_vs_Trinity_DESeq2_edgeR_TSV_annot	GO:0003143	embryonic heart tube morphogenesis	BP	4592-03-01	4592-03-01	1	1	1	3	Marginal
FreeRedStar_vs_Trinity_DESeq2_edgeR_TSV_annot	GO:0003205	cardiac chamber development	BP	4592-03-01	4592-03-01	1	1	1	3	Marginal
FreeRedStar_vs_Trinity_DESeq2_edgeR_TSV_annot	GO:0003230	cardiac atrium development	BP	4592-03-01	4592-03-01	1	1	1	3	Marginal
FreeRedStar_vs_Trinity_DESeq2_edgeR_TSV_annot	GO:0003279	cardiac septum development	BP	4592-03-01	4592-03-01	1	1	1	3	Marginal
FreeRedStar_vs_Trinity_DESeq2_edgeR_TSV_annot	GO:0003283	atrial septum development	BP	4592-03-01	4592-03-01	1	1	1	3	Marginal
FreeRedStar_vs_Trinity_DESeq2_edgeR_TSV_annot	GO:0003333	amino acid transmembrane transport	BP	18/4592	18/4592	1	1	1	18	Marginal
FreeRedStar_vs_Trinity_DESeq2_edgeR_TSV_annot	GO:0003341	cilium movement	BP	4592-04-01	4592-04-01	1	1	1	4	Marginal
FreeRedStar_vs_Trinity_DESeq2_edgeR_TSV_annot	GO:0003351	epithelial cilium movement involved in extracellular fluid movement	BP	4592-03-01	4592-03-01	1	1	1	3	Marginal
FreeRedStar_vs_Trinity_DESeq2_edgeR_TSV_annot	GO:0005513	detection of calcium ion	BP	4592-03-01	4592-03-01	1	1	1	3	Marginal
FreeRedStar_vs_Trinity_DESeq2_edgeR_TSV_annot	GO:0005975	carbohydrate metabolic process	BP	170/4592	170/4592	1	1	1	170	Marginal
FreeRedStar_vs_Trinity_DESeq2_edgeR_TSV_annot	GO:0005976	polysaccharide metabolic process	BP	90/4592	90/4592	1	1	1	90	Marginal
FreeRedStar_vs_Trinity_DESeq2_edgeR_TSV_annot	GO:0005977	glycogen metabolic process	BP	4592-12-01	4592-12-01	1	1	1	12	Marginal
FreeRedStar_vs_Trinity_DESeq2_edgeR_TSV_annot	GO:0005978	glycogen biosynthetic process	BP	4592-04-01	4592-04-01	1	1	1	4	Marginal
FreeRedStar_vs_Trinity_DESeq2_edgeR_TSV_annot	GO:0005980	glycogen catabolic process	BP	4592-04-01	4592-04-01	1	1	1	4	Marginal
FreeRedStar_vs_Trinity_DESeq2_edgeR_TSV_annot	GO:0005982	starch metabolic process	BP	25/4592	25/4592	1	1	1	25	Marginal
FreeRedStar_vs_Trinity_DESeq2_edgeR_TSV_annot	GO:0005983	starch catabolic process	BP	16/4592	16/4592	1	1	1	16	Marginal
FreeRedStar_vs_Trinity_DESeq2_edgeR_TSV_annot	GO:0005984	disaccharide metabolic process	BP	18/4592	18/4592	1	1	1	18	Marginal
FreeRedStar_vs_Trinity_DESeq2_edgeR_TSV_annot	GO:0005985	sucrose metabolic process	BP	4592-09-01	4592-09-01	1	1	1	9	Marginal
FreeRedStar_vs_Trinity_DESeq2_edgeR_TSV_annot	GO:0005987	sucrose catabolic process	BP	4592-05-01	4592-05-01	1	1	1	5	Marginal
FreeRedStar_vs_Trinity_DESeq2_edgeR_TSV_annot	GO:0005991	trehalose metabolic process	BP	4592-08-01	4592-08-01	1	1	1	8	Marginal
FreeRedStar_vs_Trinity_DESeq2_edgeR_TSV_annot	GO:0005992	trehalose biosynthetic process	BP	4592-05-01	4592-05-01	1	1	1	5	Marginal
FreeRedStar_vs_Trinity_DESeq2_edgeR_TSV_annot	GO:0005996	monosaccharide metabolic process	BP	42/4592	42/4592	1	1	1	42	Marginal
FreeRedStar_vs_Trinity_DESeq2_edgeR_TSV_annot	GO:0005997	xylulose metabolic process	BP	4592-03-01	4592-03-01	1	1	1	3	Marginal
FreeRedStar_vs_Trinity_DESeq2_edgeR_TSV_annot	GO:0006000	fructose metabolic process	BP	4592-03-01	4592-03-01	1	1	1	3	Marginal
FreeRedStar_vs_Trinity_DESeq2_edgeR_TSV_annot	GO:0006006	glucose metabolic process	BP	4592-10-01	4592-10-01	1	1	1	10	Marginal
FreeRedStar_vs_Trinity_DESeq2_edgeR_TSV_annot	GO:0006011	UDP-alpha-D-glucose metabolic process	BP	4592-04-01	4592-04-01	1	1	1	4	Marginal
FreeRedStar_vs_Trinity_DESeq2_edgeR_TSV_annot	GO:0006012	galactose metabolic process	BP	4592-06-01	4592-06-01	1	1	1	6	Marginal
FreeRedStar_vs_Trinity_DESeq2_edgeR_TSV_annot	GO:0006013	mannose metabolic process	BP	4592-04-01	4592-04-01	1	1	1	4	Marginal
FreeRedStar_vs_Trinity_DESeq2_edgeR_TSV_annot	GO:0006022	aminoglycan metabolic process	BP	4592-07-01	4592-07-01	1	1	1	7	Marginal
FreeRedStar_vs_Trinity_DESeq2_edgeR_TSV_annot	GO:0006023	aminoglycan biosynthetic process	BP	4592-03-01	4592-03-01	1	1	1	3	Marginal
FreeRedStar_vs_Trinity_DESeq2_edgeR_TSV_annot	GO:0006024	glycosaminoglycan biosynthetic process	BP	4592-03-01	4592-03-01	1	1	1	3	Marginal
FreeRedStar_vs_Trinity_DESeq2_edgeR_TSV_annot	GO:0006026	aminoglycan catabolic process	BP	4592-04-01	4592-04-01	1	1	1	4	Marginal
FreeRedStar_vs_Trinity_DESeq2_edgeR_TSV_annot	GO:0006029	proteoglycan metabolic process	BP	4592-11-01	4592-11-01	1	1	1	11	Marginal
FreeRedStar_vs_Trinity_DESeq2_edgeR_TSV_annot	GO:0006040	amino sugar metabolic process	BP	4592-07-01	4592-07-01	1	1	1	7	Marginal
FreeRedStar_vs_Trinity_DESeq2_edgeR_TSV_annot	GO:0006044	N-acetylglucosamine metabolic process	BP	4592-03-01	4592-03-01	1	1	1	3	Marginal
FreeRedStar_vs_Trinity_DESeq2_edgeR_TSV_annot	GO:0006047	UDP-N-acetylglucosamine metabolic process	BP	4592-03-01	4592-03-01	1	1	1	3	Marginal
FreeRedStar_vs_Trinity_DESeq2_edgeR_TSV_annot	GO:0006048	UDP-N-acetylglucosamine biosynthetic process	BP	4592-03-01	4592-03-01	1	1	1	3	Marginal
FreeRedStar_vs_Trinity_DESeq2_edgeR_TSV_annot	GO:0006066	alcohol metabolic process	BP	36/4592	36/4592	1	1	1	36	Marginal
FreeRedStar_vs_Trinity_DESeq2_edgeR_TSV_annot	GO:0006071	glycerol metabolic process	BP	4592-06-01	4592-06-01	1	1	1	6	Marginal
FreeRedStar_vs_Trinity_DESeq2_edgeR_TSV_annot	GO:0006074	(1->3)-beta-D-glucan metabolic process	BP	4592-03-01	4592-03-01	1	1	1	3	Marginal
FreeRedStar_vs_Trinity_DESeq2_edgeR_TSV_annot	GO:0006076	(1->3)-beta-D-glucan catabolic process	BP	4592-03-01	4592-03-01	1	1	1	3	Marginal
FreeRedStar_vs_Trinity_DESeq2_edgeR_TSV_annot	GO:0006081	aldehyde metabolic process	BP	16/4592	16/4592	1	1	1	16	Marginal
FreeRedStar_vs_Trinity_DESeq2_edgeR_TSV_annot	GO:0006082	organic acid metabolic process	BP	288/4592	288/4592	1	1	1	288	Marginal
FreeRedStar_vs_Trinity_DESeq2_edgeR_TSV_annot	GO:0006083	acetate metabolic process	BP	4592-03-01	4592-03-01	1	1	1	3	Marginal
FreeRedStar_vs_Trinity_DESeq2_edgeR_TSV_annot	GO:0006084	acetyl-CoA metabolic process	BP	4592-11-01	4592-11-01	1	1	1	11	Marginal
FreeRedStar_vs_Trinity_DESeq2_edgeR_TSV_annot	GO:0006085	acetyl-CoA biosynthetic process	BP	4592-05-01	4592-05-01	1	1	1	5	Marginal
FreeRedStar_vs_Trinity_DESeq2_edgeR_TSV_annot	GO:0006089	lactate metabolic process	BP	4592-03-01	4592-03-01	1	1	1	3	Marginal
FreeRedStar_vs_Trinity_DESeq2_edgeR_TSV_annot	GO:0006090	pyruvate metabolic process	BP	24/4592	24/4592	1	1	1	24	Marginal
FreeRedStar_vs_Trinity_DESeq2_edgeR_TSV_annot	GO:0006091	generation of precursor metabolites and energy	BP	95/4592	95/4592	1	1	1	95	Marginal
FreeRedStar_vs_Trinity_DESeq2_edgeR_TSV_annot	GO:0006094	gluconeogenesis	BP	4592-05-01	4592-05-01	1	1	1	5	Marginal
FreeRedStar_vs_Trinity_DESeq2_edgeR_TSV_annot	GO:0006096	glycolytic process	BP	16/4592	16/4592	1	1	1	16	Marginal
FreeRedStar_vs_Trinity_DESeq2_edgeR_TSV_annot	GO:0006098	pentose-phosphate shunt	BP	4592-04-01	4592-04-01	1	1	1	4	Marginal
FreeRedStar_vs_Trinity_DESeq2_edgeR_TSV_annot	GO:0006099	tricarboxylic acid cycle	BP	4592-07-01	4592-07-01	1	1	1	7	Marginal
FreeRedStar_vs_Trinity_DESeq2_edgeR_TSV_annot	GO:0006101	citrate metabolic process	BP	4592-09-01	4592-09-01	1	1	1	9	Marginal
FreeRedStar_vs_Trinity_DESeq2_edgeR_TSV_annot	GO:0006102	isocitrate metabolic process	BP	4592-05-01	4592-05-01	1	1	1	5	Marginal
FreeRedStar_vs_Trinity_DESeq2_edgeR_TSV_annot	GO:0006107	oxaloacetate metabolic process	BP	4592-03-01	4592-03-01	1	1	1	3	Marginal
FreeRedStar_vs_Trinity_DESeq2_edgeR_TSV_annot	GO:0006108	malate metabolic process	BP	4592-08-01	4592-08-01	1	1	1	8	Marginal
FreeRedStar_vs_Trinity_DESeq2_edgeR_TSV_annot	GO:0006109	regulation of carbohydrate metabolic process	BP	4592-08-01	4592-08-01	1	1	1	8	Marginal
FreeRedStar_vs_Trinity_DESeq2_edgeR_TSV_annot	GO:0006112	energy reserve metabolic process	BP	4592-12-01	4592-12-01	1	1	1	12	Marginal
FreeRedStar_vs_Trinity_DESeq2_edgeR_TSV_annot	GO:0006119	oxidative phosphorylation	BP	4592-11-01	4592-11-01	1	1	1	11	Marginal
FreeRedStar_vs_Trinity_DESeq2_edgeR_TSV_annot	GO:0006122	mitochondrial electron transport, ubiquinol to cytochrome c	BP	4592-05-01	4592-05-01	1	1	1	5	Marginal
FreeRedStar_vs_Trinity_DESeq2_edgeR_TSV_annot	GO:0006123	mitochondrial electron transport, cytochrome c to oxygen	BP	4592-04-01	4592-04-01	1	1	1	4	Marginal
FreeRedStar_vs_Trinity_DESeq2_edgeR_TSV_annot	GO:0006144	purine nucleobase metabolic process	BP	4592-07-01	4592-07-01	1	1	1	7	Marginal
FreeRedStar_vs_Trinity_DESeq2_edgeR_TSV_annot	GO:0006145	purine nucleobase catabolic process	BP	4592-04-01	4592-04-01	1	1	1	4	Marginal
FreeRedStar_vs_Trinity_DESeq2_edgeR_TSV_annot	GO:0006163	purine nucleotide metabolic process	BP	63/4592	63/4592	1	1	1	63	Marginal
FreeRedStar_vs_Trinity_DESeq2_edgeR_TSV_annot	GO:0006164	purine nucleotide biosynthetic process	BP	40/4592	40/4592	1	1	1	40	Marginal
FreeRedStar_vs_Trinity_DESeq2_edgeR_TSV_annot	GO:0006167	AMP biosynthetic process	BP	4592-04-01	4592-04-01	1	1	1	4	Marginal
FreeRedStar_vs_Trinity_DESeq2_edgeR_TSV_annot	GO:0006206	pyrimidine nucleobase metabolic process	BP	13/4592	13/4592	1	1	1	13	Marginal
FreeRedStar_vs_Trinity_DESeq2_edgeR_TSV_annot	GO:0006208	pyrimidine nucleobase catabolic process	BP	4592-03-01	4592-03-01	1	1	1	3	Marginal
FreeRedStar_vs_Trinity_DESeq2_edgeR_TSV_annot	GO:0006212	uracil catabolic process	BP	4592-03-01	4592-03-01	1	1	1	3	Marginal
FreeRedStar_vs_Trinity_DESeq2_edgeR_TSV_annot	GO:0006213	pyrimidine nucleoside metabolic process	BP	4592-09-01	4592-09-01	1	1	1	9	Marginal
FreeRedStar_vs_Trinity_DESeq2_edgeR_TSV_annot	GO:0006220	pyrimidine nucleotide metabolic process	BP	14/4592	14/4592	1	1	1	14	Marginal
FreeRedStar_vs_Trinity_DESeq2_edgeR_TSV_annot	GO:0006221	pyrimidine nucleotide biosynthetic process	BP	4592-12-01	4592-12-01	1	1	1	12	Marginal
FreeRedStar_vs_Trinity_DESeq2_edgeR_TSV_annot	GO:0006222	UMP biosynthetic process	BP	4592-05-01	4592-05-01	1	1	1	5	Marginal
FreeRedStar_vs_Trinity_DESeq2_edgeR_TSV_annot	GO:0006241	CTP biosynthetic process	BP	4592-03-01	4592-03-01	1	1	1	3	Marginal
FreeRedStar_vs_Trinity_DESeq2_edgeR_TSV_annot	GO:0006259	DNA metabolic process	BP	140/4592	140/4592	1	1	1	140	Marginal
FreeRedStar_vs_Trinity_DESeq2_edgeR_TSV_annot	GO:0006260	DNA replication	BP	31/4592	31/4592	1	1	1	31	Marginal
FreeRedStar_vs_Trinity_DESeq2_edgeR_TSV_annot	GO:0006261	DNA-templated DNA replication	BP	22/4592	22/4592	1	1	1	22	Marginal
FreeRedStar_vs_Trinity_DESeq2_edgeR_TSV_annot	GO:0006265	DNA topological change	BP	4592-04-01	4592-04-01	1	1	1	4	Marginal
FreeRedStar_vs_Trinity_DESeq2_edgeR_TSV_annot	GO:0006271	DNA strand elongation involved in DNA replication	BP	4592-04-01	4592-04-01	1	1	1	4	Marginal
FreeRedStar_vs_Trinity_DESeq2_edgeR_TSV_annot	GO:0006275	regulation of DNA replication	BP	15/4592	15/4592	1	1	1	15	Marginal
FreeRedStar_vs_Trinity_DESeq2_edgeR_TSV_annot	GO:0006278	RNA-templated DNA biosynthetic process	BP	4592-03-01	4592-03-01	1	1	1	3	Marginal
FreeRedStar_vs_Trinity_DESeq2_edgeR_TSV_annot	GO:0006281	DNA repair	BP	73/4592	73/4592	1	1	1	73	Marginal
FreeRedStar_vs_Trinity_DESeq2_edgeR_TSV_annot	GO:0006282	regulation of DNA repair	BP	4592-04-01	4592-04-01	1	1	1	4	Marginal
FreeRedStar_vs_Trinity_DESeq2_edgeR_TSV_annot	GO:0006283	transcription-coupled nucleotide-excision repair	BP	4592-05-01	4592-05-01	1	1	1	5	Marginal
FreeRedStar_vs_Trinity_DESeq2_edgeR_TSV_annot	GO:0006284	base-excision repair	BP	4592-08-01	4592-08-01	1	1	1	8	Marginal
FreeRedStar_vs_Trinity_DESeq2_edgeR_TSV_annot	GO:0006285	base-excision repair, AP site formation	BP	4592-05-01	4592-05-01	1	1	1	5	Marginal
FreeRedStar_vs_Trinity_DESeq2_edgeR_TSV_annot	GO:0006289	nucleotide-excision repair	BP	4592-11-01	4592-11-01	1	1	1	11	Marginal
FreeRedStar_vs_Trinity_DESeq2_edgeR_TSV_annot	GO:0006298	mismatch repair	BP	4592-05-01	4592-05-01	1	1	1	5	Marginal
FreeRedStar_vs_Trinity_DESeq2_edgeR_TSV_annot	GO:0006301	postreplication repair	BP	4592-07-01	4592-07-01	1	1	1	7	Marginal
FreeRedStar_vs_Trinity_DESeq2_edgeR_TSV_annot	GO:0006302	double-strand break repair	BP	27/4592	27/4592	1	1	1	27	Marginal
FreeRedStar_vs_Trinity_DESeq2_edgeR_TSV_annot	GO:0006303	double-strand break repair via nonhomologous end joining	BP	4592-08-01	4592-08-01	1	1	1	8	Marginal
FreeRedStar_vs_Trinity_DESeq2_edgeR_TSV_annot	GO:0006304	DNA modification	BP	23/4592	23/4592	1	1	1	23	Marginal
FreeRedStar_vs_Trinity_DESeq2_edgeR_TSV_annot	GO:0006307	DNA alkylation repair	BP	4592-04-01	4592-04-01	1	1	1	4	Marginal
FreeRedStar_vs_Trinity_DESeq2_edgeR_TSV_annot	GO:0006310	DNA recombination	BP	30/4592	30/4592	1	1	1	30	Marginal
FreeRedStar_vs_Trinity_DESeq2_edgeR_TSV_annot	GO:0006312	mitotic recombination	BP	4592-03-01	4592-03-01	1	1	1	3	Marginal
FreeRedStar_vs_Trinity_DESeq2_edgeR_TSV_annot	GO:0006325	chromatin organization	BP	128/4592	128/4592	1	1	1	128	Marginal
FreeRedStar_vs_Trinity_DESeq2_edgeR_TSV_annot	GO:0006334	nucleosome assembly	BP	4592-06-01	4592-06-01	1	1	1	6	Marginal
FreeRedStar_vs_Trinity_DESeq2_edgeR_TSV_annot	GO:0006338	chromatin remodeling	BP	30/4592	30/4592	1	1	1	30	Marginal
FreeRedStar_vs_Trinity_DESeq2_edgeR_TSV_annot	GO:0006351	DNA-templated transcription	BP	80/4592	80/4592	1	1	1	80	Marginal
FreeRedStar_vs_Trinity_DESeq2_edgeR_TSV_annot	GO:0006352	DNA-templated transcription initiation	BP	14/4592	14/4592	1	1	1	14	Marginal
FreeRedStar_vs_Trinity_DESeq2_edgeR_TSV_annot	GO:0006353	DNA-templated transcription termination	BP	4592-03-01	4592-03-01	1	1	1	3	Marginal
FreeRedStar_vs_Trinity_DESeq2_edgeR_TSV_annot	GO:0006354	DNA-templated transcription elongation	BP	13/4592	13/4592	1	1	1	13	Marginal
FreeRedStar_vs_Trinity_DESeq2_edgeR_TSV_annot	GO:0006355	regulation of DNA-templated transcription	BP	474/4592	474/4592	1	1	1	474	Marginal
FreeRedStar_vs_Trinity_DESeq2_edgeR_TSV_annot	GO:0006356	regulation of transcription by RNA polymerase I	BP	4592-04-01	4592-04-01	1	1	1	4	Marginal
FreeRedStar_vs_Trinity_DESeq2_edgeR_TSV_annot	GO:0006357	regulation of transcription by RNA polymerase II	BP	136/4592	136/4592	1	1	1	136	Marginal
FreeRedStar_vs_Trinity_DESeq2_edgeR_TSV_annot	GO:0006360	transcription by RNA polymerase I	BP	4592-05-01	4592-05-01	1	1	1	5	Marginal
FreeRedStar_vs_Trinity_DESeq2_edgeR_TSV_annot	GO:0006364	rRNA processing	BP	63/4592	63/4592	1	1	1	63	Marginal
FreeRedStar_vs_Trinity_DESeq2_edgeR_TSV_annot	GO:0006366	transcription by RNA polymerase II	BP	52/4592	52/4592	1	1	1	52	Marginal
FreeRedStar_vs_Trinity_DESeq2_edgeR_TSV_annot	GO:0006367	transcription initiation at RNA polymerase II promoter	BP	13/4592	13/4592	1	1	1	13	Marginal
FreeRedStar_vs_Trinity_DESeq2_edgeR_TSV_annot	GO:0006368	transcription elongation by RNA polymerase II	BP	4592-12-01	4592-12-01	1	1	1	12	Marginal
FreeRedStar_vs_Trinity_DESeq2_edgeR_TSV_annot	GO:0006369	termination of RNA polymerase II transcription	BP	4592-03-01	4592-03-01	1	1	1	3	Marginal
FreeRedStar_vs_Trinity_DESeq2_edgeR_TSV_annot	GO:0006376	mRNA splice site recognition	BP	4592-03-01	4592-03-01	1	1	1	3	Marginal
FreeRedStar_vs_Trinity_DESeq2_edgeR_TSV_annot	GO:0006383	transcription by RNA polymerase III	BP	4592-03-01	4592-03-01	1	1	1	3	Marginal
FreeRedStar_vs_Trinity_DESeq2_edgeR_TSV_annot	GO:0006388	tRNA splicing, via endonucleolytic cleavage and ligation	BP	4592-07-01	4592-07-01	1	1	1	7	Marginal
FreeRedStar_vs_Trinity_DESeq2_edgeR_TSV_annot	GO:0006390	mitochondrial transcription	BP	4592-03-01	4592-03-01	1	1	1	3	Marginal
FreeRedStar_vs_Trinity_DESeq2_edgeR_TSV_annot	GO:0006396	RNA processing	BP	237/4592	237/4592	1	1	1	237	Marginal
FreeRedStar_vs_Trinity_DESeq2_edgeR_TSV_annot	GO:0006397	mRNA processing	BP	99/4592	99/4592	1	1	1	99	Marginal
FreeRedStar_vs_Trinity_DESeq2_edgeR_TSV_annot	GO:0006399	tRNA metabolic process	BP	42/4592	42/4592	1	1	1	42	Marginal
FreeRedStar_vs_Trinity_DESeq2_edgeR_TSV_annot	GO:0006400	tRNA modification	BP	13/4592	13/4592	1	1	1	13	Marginal
FreeRedStar_vs_Trinity_DESeq2_edgeR_TSV_annot	GO:0006401	RNA catabolic process	BP	43/4592	43/4592	1	1	1	43	Marginal
FreeRedStar_vs_Trinity_DESeq2_edgeR_TSV_annot	GO:0006402	mRNA catabolic process	BP	38/4592	38/4592	1	1	1	38	Marginal
FreeRedStar_vs_Trinity_DESeq2_edgeR_TSV_annot	GO:0006403	RNA localization	BP	44/4592	44/4592	1	1	1	44	Marginal
FreeRedStar_vs_Trinity_DESeq2_edgeR_TSV_annot	GO:0006405	RNA export from nucleus	BP	42/4592	42/4592	1	1	1	42	Marginal
FreeRedStar_vs_Trinity_DESeq2_edgeR_TSV_annot	GO:0006406	mRNA export from nucleus	BP	29/4592	29/4592	1	1	1	29	Marginal
FreeRedStar_vs_Trinity_DESeq2_edgeR_TSV_annot	GO:0006412	translation	BP	139/4592	139/4592	1	1	1	139	Marginal
FreeRedStar_vs_Trinity_DESeq2_edgeR_TSV_annot	GO:0006413	translational initiation	BP	19/4592	19/4592	1	1	1	19	Marginal
FreeRedStar_vs_Trinity_DESeq2_edgeR_TSV_annot	GO:0006417	regulation of translation	BP	33/4592	33/4592	1	1	1	33	Marginal
FreeRedStar_vs_Trinity_DESeq2_edgeR_TSV_annot	GO:0006418	tRNA aminoacylation for protein translation	BP	18/4592	18/4592	1	1	1	18	Marginal
FreeRedStar_vs_Trinity_DESeq2_edgeR_TSV_annot	GO:0006419	alanyl-tRNA aminoacylation	BP	4592-03-01	4592-03-01	1	1	1	3	Marginal
FreeRedStar_vs_Trinity_DESeq2_edgeR_TSV_annot	GO:0006446	regulation of translational initiation	BP	4592-06-01	4592-06-01	1	1	1	6	Marginal
FreeRedStar_vs_Trinity_DESeq2_edgeR_TSV_annot	GO:0006448	regulation of translational elongation	BP	4592-03-01	4592-03-01	1	1	1	3	Marginal
FreeRedStar_vs_Trinity_DESeq2_edgeR_TSV_annot	GO:0006450	regulation of translational fidelity	BP	4592-03-01	4592-03-01	1	1	1	3	Marginal
FreeRedStar_vs_Trinity_DESeq2_edgeR_TSV_annot	GO:0006457	protein folding	BP	38/4592	38/4592	1	1	1	38	Marginal
FreeRedStar_vs_Trinity_DESeq2_edgeR_TSV_annot	GO:0006458	'de novo' protein folding	BP	4592-10-01	4592-10-01	1	1	1	10	Marginal
FreeRedStar_vs_Trinity_DESeq2_edgeR_TSV_annot	GO:0006465	signal peptide processing	BP	4592-06-01	4592-06-01	1	1	1	6	Marginal
FreeRedStar_vs_Trinity_DESeq2_edgeR_TSV_annot	GO:0006468	protein phosphorylation	BP	248/4592	248/4592	1	1	1	248	Marginal
FreeRedStar_vs_Trinity_DESeq2_edgeR_TSV_annot	GO:0006469	negative regulation of protein kinase activity	BP	4592-03-01	4592-03-01	1	1	1	3	Marginal
FreeRedStar_vs_Trinity_DESeq2_edgeR_TSV_annot	GO:0006470	protein dephosphorylation	BP	19/4592	19/4592	1	1	1	19	Marginal
FreeRedStar_vs_Trinity_DESeq2_edgeR_TSV_annot	GO:0006473	protein acetylation	BP	21/4592	21/4592	1	1	1	21	Marginal
FreeRedStar_vs_Trinity_DESeq2_edgeR_TSV_annot	GO:0006475	internal protein amino acid acetylation	BP	19/4592	19/4592	1	1	1	19	Marginal
FreeRedStar_vs_Trinity_DESeq2_edgeR_TSV_annot	GO:0006476	protein deacetylation	BP	4592-11-01	4592-11-01	1	1	1	11	Marginal
FreeRedStar_vs_Trinity_DESeq2_edgeR_TSV_annot	GO:0006479	protein methylation	BP	41/4592	41/4592	1	1	1	41	Marginal
FreeRedStar_vs_Trinity_DESeq2_edgeR_TSV_annot	GO:0006482	protein demethylation	BP	4592-09-01	4592-09-01	1	1	1	9	Marginal
FreeRedStar_vs_Trinity_DESeq2_edgeR_TSV_annot	GO:0006486	protein glycosylation	BP	32/4592	32/4592	1	1	1	32	Marginal
FreeRedStar_vs_Trinity_DESeq2_edgeR_TSV_annot	GO:0006487	protein N-linked glycosylation	BP	16/4592	16/4592	1	1	1	16	Marginal
FreeRedStar_vs_Trinity_DESeq2_edgeR_TSV_annot	GO:0006488	dolichol-linked oligosaccharide biosynthetic process	BP	4592-03-01	4592-03-01	1	1	1	3	Marginal
FreeRedStar_vs_Trinity_DESeq2_edgeR_TSV_annot	GO:0006491	N-glycan processing	BP	4592-05-01	4592-05-01	1	1	1	5	Marginal
FreeRedStar_vs_Trinity_DESeq2_edgeR_TSV_annot	GO:0006493	protein O-linked glycosylation	BP	4592-10-01	4592-10-01	1	1	1	10	Marginal
FreeRedStar_vs_Trinity_DESeq2_edgeR_TSV_annot	GO:0006497	protein lipidation	BP	4592-09-01	4592-09-01	1	1	1	9	Marginal
FreeRedStar_vs_Trinity_DESeq2_edgeR_TSV_annot	GO:0006505	GPI anchor metabolic process	BP	4592-05-01	4592-05-01	1	1	1	5	Marginal
FreeRedStar_vs_Trinity_DESeq2_edgeR_TSV_annot	GO:0006506	GPI anchor biosynthetic process	BP	4592-05-01	4592-05-01	1	1	1	5	Marginal
FreeRedStar_vs_Trinity_DESeq2_edgeR_TSV_annot	GO:0006508	proteolysis	BP	257/4592	257/4592	1	1	1	257	Marginal
FreeRedStar_vs_Trinity_DESeq2_edgeR_TSV_annot	GO:0006511	ubiquitin-dependent protein catabolic process	BP	121/4592	121/4592	1	1	1	121	Marginal
FreeRedStar_vs_Trinity_DESeq2_edgeR_TSV_annot	GO:0006513	protein monoubiquitination	BP	4592-07-01	4592-07-01	1	1	1	7	Marginal
FreeRedStar_vs_Trinity_DESeq2_edgeR_TSV_annot	GO:0006515	protein quality control for misfolded or incompletely synthesized proteins	BP	4592-08-01	4592-08-01	1	1	1	8	Marginal
FreeRedStar_vs_Trinity_DESeq2_edgeR_TSV_annot	GO:0006517	protein deglycosylation	BP	4592-06-01	4592-06-01	1	1	1	6	Marginal
FreeRedStar_vs_Trinity_DESeq2_edgeR_TSV_annot	GO:0006518	peptide metabolic process	BP	180/4592	180/4592	1	1	1	180	Marginal
FreeRedStar_vs_Trinity_DESeq2_edgeR_TSV_annot	GO:0006520	amino acid metabolic process	BP	89/4592	89/4592	1	1	1	89	Marginal
FreeRedStar_vs_Trinity_DESeq2_edgeR_TSV_annot	GO:0006521	regulation of amino acid metabolic process	BP	4592-08-01	4592-08-01	1	1	1	8	Marginal
FreeRedStar_vs_Trinity_DESeq2_edgeR_TSV_annot	GO:0006525	arginine metabolic process	BP	4592-05-01	4592-05-01	1	1	1	5	Marginal
FreeRedStar_vs_Trinity_DESeq2_edgeR_TSV_annot	GO:0006526	L-arginine biosynthetic process	BP	4592-04-01	4592-04-01	1	1	1	4	Marginal
FreeRedStar_vs_Trinity_DESeq2_edgeR_TSV_annot	GO:0006534	cysteine metabolic process	BP	4592-05-01	4592-05-01	1	1	1	5	Marginal
FreeRedStar_vs_Trinity_DESeq2_edgeR_TSV_annot	GO:0006535	cysteine biosynthetic process from serine	BP	4592-03-01	4592-03-01	1	1	1	3	Marginal
FreeRedStar_vs_Trinity_DESeq2_edgeR_TSV_annot	GO:0006536	glutamate metabolic process	BP	13/4592	13/4592	1	1	1	13	Marginal
FreeRedStar_vs_Trinity_DESeq2_edgeR_TSV_annot	GO:0006541	glutamine metabolic process	BP	4592-08-01	4592-08-01	1	1	1	8	Marginal
FreeRedStar_vs_Trinity_DESeq2_edgeR_TSV_annot	GO:0006544	glycine metabolic process	BP	4592-03-01	4592-03-01	1	1	1	3	Marginal
FreeRedStar_vs_Trinity_DESeq2_edgeR_TSV_annot	GO:0006547	L-histidine metabolic process	BP	4592-03-01	4592-03-01	1	1	1	3	Marginal
FreeRedStar_vs_Trinity_DESeq2_edgeR_TSV_annot	GO:0006555	methionine metabolic process	BP	4592-07-01	4592-07-01	1	1	1	7	Marginal
FreeRedStar_vs_Trinity_DESeq2_edgeR_TSV_annot	GO:0006560	proline metabolic process	BP	4592-04-01	4592-04-01	1	1	1	4	Marginal
FreeRedStar_vs_Trinity_DESeq2_edgeR_TSV_annot	GO:0006563	L-serine metabolic process	BP	4592-04-01	4592-04-01	1	1	1	4	Marginal
FreeRedStar_vs_Trinity_DESeq2_edgeR_TSV_annot	GO:0006568	L-tryptophan metabolic process	BP	4592-06-01	4592-06-01	1	1	1	6	Marginal
FreeRedStar_vs_Trinity_DESeq2_edgeR_TSV_annot	GO:0006570	tyrosine metabolic process	BP	4592-03-01	4592-03-01	1	1	1	3	Marginal
FreeRedStar_vs_Trinity_DESeq2_edgeR_TSV_annot	GO:0006573	valine metabolic process	BP	4592-03-01	4592-03-01	1	1	1	3	Marginal
FreeRedStar_vs_Trinity_DESeq2_edgeR_TSV_annot	GO:0006575	modified amino acid metabolic process	BP	31/4592	31/4592	1	1	1	31	Marginal
FreeRedStar_vs_Trinity_DESeq2_edgeR_TSV_annot	GO:0006576	biogenic amine metabolic process	BP	4592-11-01	4592-11-01	1	1	1	11	Marginal
FreeRedStar_vs_Trinity_DESeq2_edgeR_TSV_annot	GO:0006586	indolalkylamine metabolic process	BP	4592-06-01	4592-06-01	1	1	1	6	Marginal
FreeRedStar_vs_Trinity_DESeq2_edgeR_TSV_annot	GO:0006595	polyamine metabolic process	BP	4592-04-01	4592-04-01	1	1	1	4	Marginal
FreeRedStar_vs_Trinity_DESeq2_edgeR_TSV_annot	GO:0006605	protein targeting	BP	79/4592	79/4592	1	1	1	79	Marginal
FreeRedStar_vs_Trinity_DESeq2_edgeR_TSV_annot	GO:0006606	protein import into nucleus	BP	22/4592	22/4592	1	1	1	22	Marginal
FreeRedStar_vs_Trinity_DESeq2_edgeR_TSV_annot	GO:0006607	NLS-bearing protein import into nucleus	BP	4592-08-01	4592-08-01	1	1	1	8	Marginal
FreeRedStar_vs_Trinity_DESeq2_edgeR_TSV_annot	GO:0006610	ribosomal protein import into nucleus	BP	4592-07-01	4592-07-01	1	1	1	7	Marginal
FreeRedStar_vs_Trinity_DESeq2_edgeR_TSV_annot	GO:0006611	protein export from nucleus	BP	42/4592	42/4592	1	1	1	42	Marginal
FreeRedStar_vs_Trinity_DESeq2_edgeR_TSV_annot	GO:0006612	protein targeting to membrane	BP	4592-08-01	4592-08-01	1	1	1	8	Marginal
FreeRedStar_vs_Trinity_DESeq2_edgeR_TSV_annot	GO:0006613	cotranslational protein targeting to membrane	BP	4592-03-01	4592-03-01	1	1	1	3	Marginal
FreeRedStar_vs_Trinity_DESeq2_edgeR_TSV_annot	GO:0006614	SRP-dependent cotranslational protein targeting to membrane	BP	4592-03-01	4592-03-01	1	1	1	3	Marginal
FreeRedStar_vs_Trinity_DESeq2_edgeR_TSV_annot	GO:0006616	SRP-dependent cotranslational protein targeting to membrane, translocation	BP	4592-03-01	4592-03-01	1	1	1	3	Marginal
FreeRedStar_vs_Trinity_DESeq2_edgeR_TSV_annot	GO:0006623	protein targeting to vacuole	BP	13/4592	13/4592	1	1	1	13	Marginal
FreeRedStar_vs_Trinity_DESeq2_edgeR_TSV_annot	GO:0006625	protein targeting to peroxisome	BP	17/4592	17/4592	1	1	1	17	Marginal
FreeRedStar_vs_Trinity_DESeq2_edgeR_TSV_annot	GO:0006626	protein targeting to mitochondrion	BP	18/4592	18/4592	1	1	1	18	Marginal
FreeRedStar_vs_Trinity_DESeq2_edgeR_TSV_annot	GO:0006629	lipid metabolic process	BP	267/4592	267/4592	1	1	1	267	Marginal
FreeRedStar_vs_Trinity_DESeq2_edgeR_TSV_annot	GO:0006631	fatty acid metabolic process	BP	80/4592	80/4592	1	1	1	80	Marginal
FreeRedStar_vs_Trinity_DESeq2_edgeR_TSV_annot	GO:0006633	fatty acid biosynthetic process	BP	41/4592	41/4592	1	1	1	41	Marginal
FreeRedStar_vs_Trinity_DESeq2_edgeR_TSV_annot	GO:0006635	fatty acid beta-oxidation	BP	13/4592	13/4592	1	1	1	13	Marginal
FreeRedStar_vs_Trinity_DESeq2_edgeR_TSV_annot	GO:0006636	unsaturated fatty acid biosynthetic process	BP	4592-09-01	4592-09-01	1	1	1	9	Marginal
FreeRedStar_vs_Trinity_DESeq2_edgeR_TSV_annot	GO:0006637	acyl-CoA metabolic process	BP	13/4592	13/4592	1	1	1	13	Marginal
FreeRedStar_vs_Trinity_DESeq2_edgeR_TSV_annot	GO:0006638	neutral lipid metabolic process	BP	13/4592	13/4592	1	1	1	13	Marginal
FreeRedStar_vs_Trinity_DESeq2_edgeR_TSV_annot	GO:0006639	acylglycerol metabolic process	BP	13/4592	13/4592	1	1	1	13	Marginal
FreeRedStar_vs_Trinity_DESeq2_edgeR_TSV_annot	GO:0006641	triglyceride metabolic process	BP	4592-10-01	4592-10-01	1	1	1	10	Marginal
FreeRedStar_vs_Trinity_DESeq2_edgeR_TSV_annot	GO:0006643	membrane lipid metabolic process	BP	26/4592	26/4592	1	1	1	26	Marginal
FreeRedStar_vs_Trinity_DESeq2_edgeR_TSV_annot	GO:0006644	phospholipid metabolic process	BP	69/4592	69/4592	1	1	1	69	Marginal
FreeRedStar_vs_Trinity_DESeq2_edgeR_TSV_annot	GO:0006650	glycerophospholipid metabolic process	BP	43/4592	43/4592	1	1	1	43	Marginal
FreeRedStar_vs_Trinity_DESeq2_edgeR_TSV_annot	GO:0006655	phosphatidylglycerol biosynthetic process	BP	4592-03-01	4592-03-01	1	1	1	3	Marginal
FreeRedStar_vs_Trinity_DESeq2_edgeR_TSV_annot	GO:0006656	phosphatidylcholine biosynthetic process	BP	4592-06-01	4592-06-01	1	1	1	6	Marginal
FreeRedStar_vs_Trinity_DESeq2_edgeR_TSV_annot	GO:0006657	CDP-choline pathway	BP	4592-03-01	4592-03-01	1	1	1	3	Marginal
FreeRedStar_vs_Trinity_DESeq2_edgeR_TSV_annot	GO:0006661	phosphatidylinositol biosynthetic process	BP	4592-09-01	4592-09-01	1	1	1	9	Marginal
FreeRedStar_vs_Trinity_DESeq2_edgeR_TSV_annot	GO:0006664	glycolipid metabolic process	BP	18/4592	18/4592	1	1	1	18	Marginal
FreeRedStar_vs_Trinity_DESeq2_edgeR_TSV_annot	GO:0006665	sphingolipid metabolic process	BP	4592-11-01	4592-11-01	1	1	1	11	Marginal
FreeRedStar_vs_Trinity_DESeq2_edgeR_TSV_annot	GO:0006690	icosanoid metabolic process	BP	4592-12-01	4592-12-01	1	1	1	12	Marginal
FreeRedStar_vs_Trinity_DESeq2_edgeR_TSV_annot	GO:0006692	prostanoid metabolic process	BP	4592-03-01	4592-03-01	1	1	1	3	Marginal
FreeRedStar_vs_Trinity_DESeq2_edgeR_TSV_annot	GO:0006693	prostaglandin metabolic process	BP	4592-03-01	4592-03-01	1	1	1	3	Marginal
FreeRedStar_vs_Trinity_DESeq2_edgeR_TSV_annot	GO:0006694	steroid biosynthetic process	BP	28/4592	28/4592	1	1	1	28	Marginal
FreeRedStar_vs_Trinity_DESeq2_edgeR_TSV_annot	GO:0006696	ergosterol biosynthetic process	BP	4592-03-01	4592-03-01	1	1	1	3	Marginal
FreeRedStar_vs_Trinity_DESeq2_edgeR_TSV_annot	GO:0006714	sesquiterpenoid metabolic process	BP	4592-11-01	4592-11-01	1	1	1	11	Marginal
FreeRedStar_vs_Trinity_DESeq2_edgeR_TSV_annot	GO:0006720	isoprenoid metabolic process	BP	80/4592	80/4592	1	1	1	80	Marginal
FreeRedStar_vs_Trinity_DESeq2_edgeR_TSV_annot	GO:0006721	terpenoid metabolic process	BP	65/4592	65/4592	1	1	1	65	Marginal
FreeRedStar_vs_Trinity_DESeq2_edgeR_TSV_annot	GO:0006722	triterpenoid metabolic process	BP	4592-08-01	4592-08-01	1	1	1	8	Marginal
FreeRedStar_vs_Trinity_DESeq2_edgeR_TSV_annot	GO:0006730	one-carbon metabolic process	BP	4592-04-01	4592-04-01	1	1	1	4	Marginal
FreeRedStar_vs_Trinity_DESeq2_edgeR_TSV_annot	GO:0006734	NADH metabolic process	BP	4592-05-01	4592-05-01	1	1	1	5	Marginal
FreeRedStar_vs_Trinity_DESeq2_edgeR_TSV_annot	GO:0006739	NADP metabolic process	BP	4592-08-01	4592-08-01	1	1	1	8	Marginal
FreeRedStar_vs_Trinity_DESeq2_edgeR_TSV_annot	GO:0006749	glutathione metabolic process	BP	24/4592	24/4592	1	1	1	24	Marginal
FreeRedStar_vs_Trinity_DESeq2_edgeR_TSV_annot	GO:0006751	glutathione catabolic process	BP	4592-03-01	4592-03-01	1	1	1	3	Marginal
FreeRedStar_vs_Trinity_DESeq2_edgeR_TSV_annot	GO:0006753	nucleoside phosphate metabolic process	BP	99/4592	99/4592	1	1	1	99	Marginal
FreeRedStar_vs_Trinity_DESeq2_edgeR_TSV_annot	GO:0006754	ATP biosynthetic process	BP	22/4592	22/4592	1	1	1	22	Marginal
FreeRedStar_vs_Trinity_DESeq2_edgeR_TSV_annot	GO:0006760	folic acid-containing compound metabolic process	BP	4592-05-01	4592-05-01	1	1	1	5	Marginal
FreeRedStar_vs_Trinity_DESeq2_edgeR_TSV_annot	GO:0006766	vitamin metabolic process	BP	20/4592	20/4592	1	1	1	20	Marginal
FreeRedStar_vs_Trinity_DESeq2_edgeR_TSV_annot	GO:0006767	water-soluble vitamin metabolic process	BP	14/4592	14/4592	1	1	1	14	Marginal
FreeRedStar_vs_Trinity_DESeq2_edgeR_TSV_annot	GO:0006772	thiamine metabolic process	BP	4592-04-01	4592-04-01	1	1	1	4	Marginal
FreeRedStar_vs_Trinity_DESeq2_edgeR_TSV_annot	GO:0006775	fat-soluble vitamin metabolic process	BP	4592-04-01	4592-04-01	1	1	1	4	Marginal
FreeRedStar_vs_Trinity_DESeq2_edgeR_TSV_annot	GO:0006778	porphyrin-containing compound metabolic process	BP	4592-12-01	4592-12-01	1	1	1	12	Marginal
FreeRedStar_vs_Trinity_DESeq2_edgeR_TSV_annot	GO:0006779	porphyrin-containing compound biosynthetic process	BP	4592-06-01	4592-06-01	1	1	1	6	Marginal
FreeRedStar_vs_Trinity_DESeq2_edgeR_TSV_annot	GO:0006787	porphyrin-containing compound catabolic process	BP	4592-05-01	4592-05-01	1	1	1	5	Marginal
FreeRedStar_vs_Trinity_DESeq2_edgeR_TSV_annot	GO:0006790	sulfur compound metabolic process	BP	95/4592	95/4592	1	1	1	95	Marginal
FreeRedStar_vs_Trinity_DESeq2_edgeR_TSV_annot	GO:0006796	phosphate-containing compound metabolic process	BP	496/4592	496/4592	1	1	1	496	Marginal
FreeRedStar_vs_Trinity_DESeq2_edgeR_TSV_annot	GO:0006801	superoxide metabolic process	BP	4592-11-01	4592-11-01	1	1	1	11	Marginal
FreeRedStar_vs_Trinity_DESeq2_edgeR_TSV_annot	GO:0006805	xenobiotic metabolic process	BP	4592-04-01	4592-04-01	1	1	1	4	Marginal
FreeRedStar_vs_Trinity_DESeq2_edgeR_TSV_annot	GO:0006811	monoatomic ion transport	BP	244/4592	244/4592	1	1	1	244	Marginal
FreeRedStar_vs_Trinity_DESeq2_edgeR_TSV_annot	GO:0006812	monoatomic cation transport	BP	130/4592	130/4592	1	1	1	130	Marginal
FreeRedStar_vs_Trinity_DESeq2_edgeR_TSV_annot	GO:0006813	potassium ion transport	BP	23/4592	23/4592	1	1	1	23	Marginal
FreeRedStar_vs_Trinity_DESeq2_edgeR_TSV_annot	GO:0006814	sodium ion transport	BP	4592-08-01	4592-08-01	1	1	1	8	Marginal
FreeRedStar_vs_Trinity_DESeq2_edgeR_TSV_annot	GO:0006816	calcium ion transport	BP	17/4592	17/4592	1	1	1	17	Marginal
FreeRedStar_vs_Trinity_DESeq2_edgeR_TSV_annot	GO:0006817	phosphate ion transport	BP	4592-06-01	4592-06-01	1	1	1	6	Marginal
FreeRedStar_vs_Trinity_DESeq2_edgeR_TSV_annot	GO:0006820	monoatomic anion transport	BP	117/4592	117/4592	1	1	1	117	Marginal
FreeRedStar_vs_Trinity_DESeq2_edgeR_TSV_annot	GO:0006826	iron ion transport	BP	4592-12-01	4592-12-01	1	1	1	12	Marginal
FreeRedStar_vs_Trinity_DESeq2_edgeR_TSV_annot	GO:0006828	manganese ion transport	BP	4592-05-01	4592-05-01	1	1	1	5	Marginal
FreeRedStar_vs_Trinity_DESeq2_edgeR_TSV_annot	GO:0006829	zinc ion transport	BP	4592-10-01	4592-10-01	1	1	1	10	Marginal
FreeRedStar_vs_Trinity_DESeq2_edgeR_TSV_annot	GO:0006833	water transport	BP	20/4592	20/4592	1	1	1	20	Marginal
FreeRedStar_vs_Trinity_DESeq2_edgeR_TSV_annot	GO:0006835	dicarboxylic acid transport	BP	13/4592	13/4592	1	1	1	13	Marginal
FreeRedStar_vs_Trinity_DESeq2_edgeR_TSV_annot	GO:0006836	neurotransmitter transport	BP	4592-07-01	4592-07-01	1	1	1	7	Marginal
FreeRedStar_vs_Trinity_DESeq2_edgeR_TSV_annot	GO:0006839	mitochondrial transport	BP	34/4592	34/4592	1	1	1	34	Marginal
FreeRedStar_vs_Trinity_DESeq2_edgeR_TSV_annot	GO:0006855	xenobiotic transmembrane transport	BP	33/4592	33/4592	1	1	1	33	Marginal
FreeRedStar_vs_Trinity_DESeq2_edgeR_TSV_annot	GO:0006857	oligopeptide transport	BP	4592-07-01	4592-07-01	1	1	1	7	Marginal
FreeRedStar_vs_Trinity_DESeq2_edgeR_TSV_annot	GO:0006862	nucleotide transport	BP	4592-11-01	4592-11-01	1	1	1	11	Marginal
FreeRedStar_vs_Trinity_DESeq2_edgeR_TSV_annot	GO:0006863	purine nucleobase transport	BP	4592-06-01	4592-06-01	1	1	1	6	Marginal
FreeRedStar_vs_Trinity_DESeq2_edgeR_TSV_annot	GO:0006865	amino acid transport	BP	18/4592	18/4592	1	1	1	18	Marginal
FreeRedStar_vs_Trinity_DESeq2_edgeR_TSV_annot	GO:0006869	lipid transport	BP	37/4592	37/4592	1	1	1	37	Marginal
FreeRedStar_vs_Trinity_DESeq2_edgeR_TSV_annot	GO:0006873	intracellular monoatomic ion homeostasis	BP	55/4592	55/4592	1	1	1	55	Marginal
FreeRedStar_vs_Trinity_DESeq2_edgeR_TSV_annot	GO:0006874	intracellular calcium ion homeostasis	BP	4592-10-01	4592-10-01	1	1	1	10	Marginal
FreeRedStar_vs_Trinity_DESeq2_edgeR_TSV_annot	GO:0006878	intracellular copper ion homeostasis	BP	4592-04-01	4592-04-01	1	1	1	4	Marginal
FreeRedStar_vs_Trinity_DESeq2_edgeR_TSV_annot	GO:0006879	intracellular iron ion homeostasis	BP	4592-12-01	4592-12-01	1	1	1	12	Marginal
FreeRedStar_vs_Trinity_DESeq2_edgeR_TSV_annot	GO:0006885	regulation of pH	BP	16/4592	16/4592	1	1	1	16	Marginal
FreeRedStar_vs_Trinity_DESeq2_edgeR_TSV_annot	GO:0006886	intracellular protein transport	BP	166/4592	166/4592	1	1	1	166	Marginal
FreeRedStar_vs_Trinity_DESeq2_edgeR_TSV_annot	GO:0006887	exocytosis	BP	28/4592	28/4592	1	1	1	28	Marginal
FreeRedStar_vs_Trinity_DESeq2_edgeR_TSV_annot	GO:0006888	endoplasmic reticulum to Golgi vesicle-mediated transport	BP	23/4592	23/4592	1	1	1	23	Marginal
FreeRedStar_vs_Trinity_DESeq2_edgeR_TSV_annot	GO:0006890	retrograde vesicle-mediated transport, Golgi to endoplasmic reticulum	BP	4592-08-01	4592-08-01	1	1	1	8	Marginal
FreeRedStar_vs_Trinity_DESeq2_edgeR_TSV_annot	GO:0006891	intra-Golgi vesicle-mediated transport	BP	4592-08-01	4592-08-01	1	1	1	8	Marginal
FreeRedStar_vs_Trinity_DESeq2_edgeR_TSV_annot	GO:0006892	post-Golgi vesicle-mediated transport	BP	4592-08-01	4592-08-01	1	1	1	8	Marginal
FreeRedStar_vs_Trinity_DESeq2_edgeR_TSV_annot	GO:0006893	Golgi to plasma membrane transport	BP	4592-04-01	4592-04-01	1	1	1	4	Marginal
FreeRedStar_vs_Trinity_DESeq2_edgeR_TSV_annot	GO:0006896	Golgi to vacuole transport	BP	4592-03-01	4592-03-01	1	1	1	3	Marginal
FreeRedStar_vs_Trinity_DESeq2_edgeR_TSV_annot	GO:0006897	endocytosis	BP	35/4592	35/4592	1	1	1	35	Marginal
FreeRedStar_vs_Trinity_DESeq2_edgeR_TSV_annot	GO:0006898	receptor-mediated endocytosis	BP	20/4592	20/4592	1	1	1	20	Marginal
FreeRedStar_vs_Trinity_DESeq2_edgeR_TSV_annot	GO:0006900	vesicle budding from membrane	BP	16/4592	16/4592	1	1	1	16	Marginal
FreeRedStar_vs_Trinity_DESeq2_edgeR_TSV_annot	GO:0006903	vesicle targeting	BP	4592-08-01	4592-08-01	1	1	1	8	Marginal
FreeRedStar_vs_Trinity_DESeq2_edgeR_TSV_annot	GO:0006904	vesicle docking involved in exocytosis	BP	4592-05-01	4592-05-01	1	1	1	5	Marginal
FreeRedStar_vs_Trinity_DESeq2_edgeR_TSV_annot	GO:0006906	vesicle fusion	BP	15/4592	15/4592	1	1	1	15	Marginal
FreeRedStar_vs_Trinity_DESeq2_edgeR_TSV_annot	GO:0006909	phagocytosis	BP	4592-03-01	4592-03-01	1	1	1	3	Marginal
FreeRedStar_vs_Trinity_DESeq2_edgeR_TSV_annot	GO:0006913	nucleocytoplasmic transport	BP	62/4592	62/4592	1	1	1	62	Marginal
FreeRedStar_vs_Trinity_DESeq2_edgeR_TSV_annot	GO:0006914	autophagy	BP	25/4592	25/4592	1	1	1	25	Marginal
FreeRedStar_vs_Trinity_DESeq2_edgeR_TSV_annot	GO:0006915	apoptotic process	BP	16/4592	16/4592	1	1	1	16	Marginal
FreeRedStar_vs_Trinity_DESeq2_edgeR_TSV_annot	GO:0006935	chemotaxis	BP	21/4592	21/4592	1	1	1	21	Marginal
FreeRedStar_vs_Trinity_DESeq2_edgeR_TSV_annot	GO:0006949	syncytium formation	BP	4592-07-01	4592-07-01	1	1	1	7	Marginal
FreeRedStar_vs_Trinity_DESeq2_edgeR_TSV_annot	GO:0006952	defense response	BP	316/4592	316/4592	1	1	1	316	Marginal
FreeRedStar_vs_Trinity_DESeq2_edgeR_TSV_annot	GO:0006954	inflammatory response	BP	4592-05-01	4592-05-01	1	1	1	5	Marginal
FreeRedStar_vs_Trinity_DESeq2_edgeR_TSV_annot	GO:0006955	immune response	BP	130/4592	130/4592	1	1	1	130	Marginal
FreeRedStar_vs_Trinity_DESeq2_edgeR_TSV_annot	GO:0006970	response to osmotic stress	BP	260/4592	260/4592	1	1	1	260	Marginal
FreeRedStar_vs_Trinity_DESeq2_edgeR_TSV_annot	GO:0006971	hypotonic response	BP	4592-07-01	4592-07-01	1	1	1	7	Marginal
FreeRedStar_vs_Trinity_DESeq2_edgeR_TSV_annot	GO:0006972	hyperosmotic response	BP	25/4592	25/4592	1	1	1	25	Marginal
FreeRedStar_vs_Trinity_DESeq2_edgeR_TSV_annot	GO:0006974	DNA damage response	BP	93/4592	93/4592	1	1	1	93	Marginal
FreeRedStar_vs_Trinity_DESeq2_edgeR_TSV_annot	GO:0006979	response to oxidative stress	BP	157/4592	157/4592	1	1	1	157	Marginal
FreeRedStar_vs_Trinity_DESeq2_edgeR_TSV_annot	GO:0006986	response to unfolded protein	BP	4592-11-01	4592-11-01	1	1	1	11	Marginal
FreeRedStar_vs_Trinity_DESeq2_edgeR_TSV_annot	GO:0006995	cellular response to nitrogen starvation	BP	4592-08-01	4592-08-01	1	1	1	8	Marginal
FreeRedStar_vs_Trinity_DESeq2_edgeR_TSV_annot	GO:0006997	nucleus organization	BP	32/4592	32/4592	1	1	1	32	Marginal
FreeRedStar_vs_Trinity_DESeq2_edgeR_TSV_annot	GO:0006998	nuclear envelope organization	BP	4592-05-01	4592-05-01	1	1	1	5	Marginal
FreeRedStar_vs_Trinity_DESeq2_edgeR_TSV_annot	GO:0006999	nuclear pore organization	BP	4592-06-01	4592-06-01	1	1	1	6	Marginal
FreeRedStar_vs_Trinity_DESeq2_edgeR_TSV_annot	GO:0007000	nucleolus organization	BP	4592-03-01	4592-03-01	1	1	1	3	Marginal
FreeRedStar_vs_Trinity_DESeq2_edgeR_TSV_annot	GO:0007004	telomere maintenance via telomerase	BP	4592-03-01	4592-03-01	1	1	1	3	Marginal
FreeRedStar_vs_Trinity_DESeq2_edgeR_TSV_annot	GO:0007005	mitochondrion organization	BP	51/4592	51/4592	1	1	1	51	Marginal
FreeRedStar_vs_Trinity_DESeq2_edgeR_TSV_annot	GO:0007006	mitochondrial membrane organization	BP	4592-09-01	4592-09-01	1	1	1	9	Marginal
FreeRedStar_vs_Trinity_DESeq2_edgeR_TSV_annot	GO:0007007	inner mitochondrial membrane organization	BP	4592-05-01	4592-05-01	1	1	1	5	Marginal
FreeRedStar_vs_Trinity_DESeq2_edgeR_TSV_annot	GO:0007010	cytoskeleton organization	BP	104/4592	104/4592	1	1	1	104	Marginal
FreeRedStar_vs_Trinity_DESeq2_edgeR_TSV_annot	GO:0007015	actin filament organization	BP	27/4592	27/4592	1	1	1	27	Marginal
FreeRedStar_vs_Trinity_DESeq2_edgeR_TSV_annot	GO:0007017	microtubule-based process	BP	70/4592	70/4592	1	1	1	70	Marginal
FreeRedStar_vs_Trinity_DESeq2_edgeR_TSV_annot	GO:0007018	microtubule-based movement	BP	21/4592	21/4592	1	1	1	21	Marginal
FreeRedStar_vs_Trinity_DESeq2_edgeR_TSV_annot	GO:0007020	microtubule nucleation	BP	4592-05-01	4592-05-01	1	1	1	5	Marginal
FreeRedStar_vs_Trinity_DESeq2_edgeR_TSV_annot	GO:0007029	endoplasmic reticulum organization	BP	4592-04-01	4592-04-01	1	1	1	4	Marginal
FreeRedStar_vs_Trinity_DESeq2_edgeR_TSV_annot	GO:0007030	Golgi organization	BP	16/4592	16/4592	1	1	1	16	Marginal
FreeRedStar_vs_Trinity_DESeq2_edgeR_TSV_annot	GO:0007031	peroxisome organization	BP	26/4592	26/4592	1	1	1	26	Marginal
FreeRedStar_vs_Trinity_DESeq2_edgeR_TSV_annot	GO:0007032	endosome organization	BP	16/4592	16/4592	1	1	1	16	Marginal
FreeRedStar_vs_Trinity_DESeq2_edgeR_TSV_annot	GO:0007033	vacuole organization	BP	42/4592	42/4592	1	1	1	42	Marginal
FreeRedStar_vs_Trinity_DESeq2_edgeR_TSV_annot	GO:0007034	vacuolar transport	BP	31/4592	31/4592	1	1	1	31	Marginal
FreeRedStar_vs_Trinity_DESeq2_edgeR_TSV_annot	GO:0007041	lysosomal transport	BP	4592-09-01	4592-09-01	1	1	1	9	Marginal
FreeRedStar_vs_Trinity_DESeq2_edgeR_TSV_annot	GO:0007049	cell cycle	BP	120/4592	120/4592	1	1	1	120	Marginal
FreeRedStar_vs_Trinity_DESeq2_edgeR_TSV_annot	GO:0007051	spindle organization	BP	4592-12-01	4592-12-01	1	1	1	12	Marginal
FreeRedStar_vs_Trinity_DESeq2_edgeR_TSV_annot	GO:0007052	mitotic spindle organization	BP	4592-07-01	4592-07-01	1	1	1	7	Marginal
FreeRedStar_vs_Trinity_DESeq2_edgeR_TSV_annot	GO:0007059	chromosome segregation	BP	31/4592	31/4592	1	1	1	31	Marginal
FreeRedStar_vs_Trinity_DESeq2_edgeR_TSV_annot	GO:0007062	sister chromatid cohesion	BP	4592-08-01	4592-08-01	1	1	1	8	Marginal
FreeRedStar_vs_Trinity_DESeq2_edgeR_TSV_annot	GO:0007080	mitotic metaphase chromosome alignment	BP	4592-04-01	4592-04-01	1	1	1	4	Marginal
FreeRedStar_vs_Trinity_DESeq2_edgeR_TSV_annot	GO:0007088	regulation of mitotic nuclear division	BP	4592-12-01	4592-12-01	1	1	1	12	Marginal
FreeRedStar_vs_Trinity_DESeq2_edgeR_TSV_annot	GO:0007093	mitotic cell cycle checkpoint signaling	BP	4592-09-01	4592-09-01	1	1	1	9	Marginal
FreeRedStar_vs_Trinity_DESeq2_edgeR_TSV_annot	GO:0007094	mitotic spindle assembly checkpoint signaling	BP	4592-05-01	4592-05-01	1	1	1	5	Marginal
FreeRedStar_vs_Trinity_DESeq2_edgeR_TSV_annot	GO:0007097	nuclear migration	BP	4592-06-01	4592-06-01	1	1	1	6	Marginal
FreeRedStar_vs_Trinity_DESeq2_edgeR_TSV_annot	GO:0007098	centrosome cycle	BP	4592-03-01	4592-03-01	1	1	1	3	Marginal
FreeRedStar_vs_Trinity_DESeq2_edgeR_TSV_annot	GO:0007112	male meiosis cytokinesis	BP	4592-05-01	4592-05-01	1	1	1	5	Marginal
FreeRedStar_vs_Trinity_DESeq2_edgeR_TSV_annot	GO:0007127	meiosis I	BP	17/4592	17/4592	1	1	1	17	Marginal
FreeRedStar_vs_Trinity_DESeq2_edgeR_TSV_annot	GO:0007129	homologous chromosome pairing at meiosis	BP	4592-04-01	4592-04-01	1	1	1	4	Marginal
FreeRedStar_vs_Trinity_DESeq2_edgeR_TSV_annot	GO:0007131	reciprocal meiotic recombination	BP	4592-12-01	4592-12-01	1	1	1	12	Marginal
FreeRedStar_vs_Trinity_DESeq2_edgeR_TSV_annot	GO:0007140	male meiotic nuclear division	BP	4592-12-01	4592-12-01	1	1	1	12	Marginal
FreeRedStar_vs_Trinity_DESeq2_edgeR_TSV_annot	GO:0007141	male meiosis I	BP	4592-04-01	4592-04-01	1	1	1	4	Marginal
FreeRedStar_vs_Trinity_DESeq2_edgeR_TSV_annot	GO:0007143	female meiotic nuclear division	BP	4592-03-01	4592-03-01	1	1	1	3	Marginal
FreeRedStar_vs_Trinity_DESeq2_edgeR_TSV_annot	GO:0007155	cell adhesion	BP	4592-11-01	4592-11-01	1	1	1	11	Marginal
FreeRedStar_vs_Trinity_DESeq2_edgeR_TSV_annot	GO:0007162	negative regulation of cell adhesion	BP	4592-05-01	4592-05-01	1	1	1	5	Marginal
FreeRedStar_vs_Trinity_DESeq2_edgeR_TSV_annot	GO:0007163	establishment or maintenance of cell polarity	BP	4592-07-01	4592-07-01	1	1	1	7	Marginal
FreeRedStar_vs_Trinity_DESeq2_edgeR_TSV_annot	GO:0007164	establishment of tissue polarity	BP	4592-03-01	4592-03-01	1	1	1	3	Marginal
FreeRedStar_vs_Trinity_DESeq2_edgeR_TSV_annot	GO:0007165	signal transduction	BP	429/4592	429/4592	1	1	1	429	Marginal
FreeRedStar_vs_Trinity_DESeq2_edgeR_TSV_annot	GO:0007166	cell surface receptor signaling pathway	BP	77/4592	77/4592	1	1	1	77	Marginal
FreeRedStar_vs_Trinity_DESeq2_edgeR_TSV_annot	GO:0007167	enzyme-linked receptor protein signaling pathway	BP	58/4592	58/4592	1	1	1	58	Marginal
FreeRedStar_vs_Trinity_DESeq2_edgeR_TSV_annot	GO:0007169	cell surface receptor protein tyrosine kinase signaling pathway	BP	4592-05-01	4592-05-01	1	1	1	5	Marginal
FreeRedStar_vs_Trinity_DESeq2_edgeR_TSV_annot	GO:0007178	cell surface receptor protein serine/threonine kinase signaling pathway	BP	53/4592	53/4592	1	1	1	53	Marginal
FreeRedStar_vs_Trinity_DESeq2_edgeR_TSV_annot	GO:0007186	G protein-coupled receptor signaling pathway	BP	4592-10-01	4592-10-01	1	1	1	10	Marginal
FreeRedStar_vs_Trinity_DESeq2_edgeR_TSV_annot	GO:0007204	positive regulation of cytosolic calcium ion concentration	BP	4592-04-01	4592-04-01	1	1	1	4	Marginal
FreeRedStar_vs_Trinity_DESeq2_edgeR_TSV_annot	GO:0007231	osmosensory signaling pathway	BP	4592-03-01	4592-03-01	1	1	1	3	Marginal
FreeRedStar_vs_Trinity_DESeq2_edgeR_TSV_annot	GO:0007254	JNK cascade	BP	4592-03-01	4592-03-01	1	1	1	3	Marginal
FreeRedStar_vs_Trinity_DESeq2_edgeR_TSV_annot	GO:0007264	small GTPase-mediated signal transduction	BP	4592-06-01	4592-06-01	1	1	1	6	Marginal
FreeRedStar_vs_Trinity_DESeq2_edgeR_TSV_annot	GO:0007265	Ras protein signal transduction	BP	4592-06-01	4592-06-01	1	1	1	6	Marginal
FreeRedStar_vs_Trinity_DESeq2_edgeR_TSV_annot	GO:0007267	cell-cell signaling	BP	4592-11-01	4592-11-01	1	1	1	11	Marginal
FreeRedStar_vs_Trinity_DESeq2_edgeR_TSV_annot	GO:0007268	chemical synaptic transmission	BP	4592-03-01	4592-03-01	1	1	1	3	Marginal
FreeRedStar_vs_Trinity_DESeq2_edgeR_TSV_annot	GO:0007269	neurotransmitter secretion	BP	4592-03-01	4592-03-01	1	1	1	3	Marginal
FreeRedStar_vs_Trinity_DESeq2_edgeR_TSV_annot	GO:0007276	gamete generation	BP	33/4592	33/4592	1	1	1	33	Marginal
FreeRedStar_vs_Trinity_DESeq2_edgeR_TSV_annot	GO:0007281	germ cell development	BP	4592-08-01	4592-08-01	1	1	1	8	Marginal
FreeRedStar_vs_Trinity_DESeq2_edgeR_TSV_annot	GO:0007283	spermatogenesis	BP	4592-12-01	4592-12-01	1	1	1	12	Marginal
FreeRedStar_vs_Trinity_DESeq2_edgeR_TSV_annot	GO:0007286	spermatid development	BP	4592-05-01	4592-05-01	1	1	1	5	Marginal
FreeRedStar_vs_Trinity_DESeq2_edgeR_TSV_annot	GO:0007292	female gamete generation	BP	4592-09-01	4592-09-01	1	1	1	9	Marginal
FreeRedStar_vs_Trinity_DESeq2_edgeR_TSV_annot	GO:0007346	regulation of mitotic cell cycle	BP	41/4592	41/4592	1	1	1	41	Marginal
FreeRedStar_vs_Trinity_DESeq2_edgeR_TSV_annot	GO:0007349	cellularization	BP	4592-03-01	4592-03-01	1	1	1	3	Marginal
FreeRedStar_vs_Trinity_DESeq2_edgeR_TSV_annot	GO:0007368	determination of left/right symmetry	BP	4592-06-01	4592-06-01	1	1	1	6	Marginal
FreeRedStar_vs_Trinity_DESeq2_edgeR_TSV_annot	GO:0007369	gastrulation	BP	4592-09-01	4592-09-01	1	1	1	9	Marginal
FreeRedStar_vs_Trinity_DESeq2_edgeR_TSV_annot	GO:0007389	pattern specification process	BP	86/4592	86/4592	1	1	1	86	Marginal
FreeRedStar_vs_Trinity_DESeq2_edgeR_TSV_annot	GO:0007399	nervous system development	BP	43/4592	43/4592	1	1	1	43	Marginal
FreeRedStar_vs_Trinity_DESeq2_edgeR_TSV_annot	GO:0007409	axonogenesis	BP	4592-05-01	4592-05-01	1	1	1	5	Marginal
FreeRedStar_vs_Trinity_DESeq2_edgeR_TSV_annot	GO:0007411	axon guidance	BP	4592-04-01	4592-04-01	1	1	1	4	Marginal
FreeRedStar_vs_Trinity_DESeq2_edgeR_TSV_annot	GO:0007417	central nervous system development	BP	18/4592	18/4592	1	1	1	18	Marginal
FreeRedStar_vs_Trinity_DESeq2_edgeR_TSV_annot	GO:0007420	brain development	BP	15/4592	15/4592	1	1	1	15	Marginal
FreeRedStar_vs_Trinity_DESeq2_edgeR_TSV_annot	GO:0007423	sensory organ development	BP	4592-04-01	4592-04-01	1	1	1	4	Marginal
FreeRedStar_vs_Trinity_DESeq2_edgeR_TSV_annot	GO:0007444	imaginal disc development	BP	4592-05-01	4592-05-01	1	1	1	5	Marginal
FreeRedStar_vs_Trinity_DESeq2_edgeR_TSV_annot	GO:0007472	wing disc morphogenesis	BP	4592-04-01	4592-04-01	1	1	1	4	Marginal
FreeRedStar_vs_Trinity_DESeq2_edgeR_TSV_annot	GO:0007476	imaginal disc-derived wing morphogenesis	BP	4592-04-01	4592-04-01	1	1	1	4	Marginal
FreeRedStar_vs_Trinity_DESeq2_edgeR_TSV_annot	GO:0007492	endoderm development	BP	4592-05-01	4592-05-01	1	1	1	5	Marginal
FreeRedStar_vs_Trinity_DESeq2_edgeR_TSV_annot	GO:0007507	heart development	BP	4592-08-01	4592-08-01	1	1	1	8	Marginal
FreeRedStar_vs_Trinity_DESeq2_edgeR_TSV_annot	GO:0007548	sex differentiation	BP	4592-08-01	4592-08-01	1	1	1	8	Marginal
FreeRedStar_vs_Trinity_DESeq2_edgeR_TSV_annot	GO:0007552	metamorphosis	BP	4592-04-01	4592-04-01	1	1	1	4	Marginal
FreeRedStar_vs_Trinity_DESeq2_edgeR_TSV_annot	GO:0007560	imaginal disc morphogenesis	BP	4592-04-01	4592-04-01	1	1	1	4	Marginal
FreeRedStar_vs_Trinity_DESeq2_edgeR_TSV_annot	GO:0007584	response to nutrient	BP	4592-05-01	4592-05-01	1	1	1	5	Marginal
FreeRedStar_vs_Trinity_DESeq2_edgeR_TSV_annot	GO:0007600	sensory perception	BP	4592-03-01	4592-03-01	1	1	1	3	Marginal
FreeRedStar_vs_Trinity_DESeq2_edgeR_TSV_annot	GO:0007602	phototransduction	BP	4592-04-01	4592-04-01	1	1	1	4	Marginal
FreeRedStar_vs_Trinity_DESeq2_edgeR_TSV_annot	GO:0007610	behavior	BP	4592-07-01	4592-07-01	1	1	1	7	Marginal
FreeRedStar_vs_Trinity_DESeq2_edgeR_TSV_annot	GO:0007611	learning or memory	BP	4592-05-01	4592-05-01	1	1	1	5	Marginal
FreeRedStar_vs_Trinity_DESeq2_edgeR_TSV_annot	GO:0007612	learning	BP	4592-03-01	4592-03-01	1	1	1	3	Marginal
FreeRedStar_vs_Trinity_DESeq2_edgeR_TSV_annot	GO:0007613	memory	BP	4592-05-01	4592-05-01	1	1	1	5	Marginal
FreeRedStar_vs_Trinity_DESeq2_edgeR_TSV_annot	GO:0007623	circadian rhythm	BP	33/4592	33/4592	1	1	1	33	Marginal
FreeRedStar_vs_Trinity_DESeq2_edgeR_TSV_annot	GO:0008015	blood circulation	BP	4592-05-01	4592-05-01	1	1	1	5	Marginal
FreeRedStar_vs_Trinity_DESeq2_edgeR_TSV_annot	GO:0008033	tRNA processing	BP	23/4592	23/4592	1	1	1	23	Marginal
FreeRedStar_vs_Trinity_DESeq2_edgeR_TSV_annot	GO:0008037	cell recognition	BP	4592-06-01	4592-06-01	1	1	1	6	Marginal
FreeRedStar_vs_Trinity_DESeq2_edgeR_TSV_annot	GO:0008064	regulation of actin polymerization or depolymerization	BP	27/4592	27/4592	1	1	1	27	Marginal
FreeRedStar_vs_Trinity_DESeq2_edgeR_TSV_annot	GO:0008104	protein localization	BP	224/4592	224/4592	1	1	1	224	Marginal
FreeRedStar_vs_Trinity_DESeq2_edgeR_TSV_annot	GO:0008154	actin polymerization or depolymerization	BP	4592-06-01	4592-06-01	1	1	1	6	Marginal
FreeRedStar_vs_Trinity_DESeq2_edgeR_TSV_annot	GO:0008156	negative regulation of DNA replication	BP	4592-07-01	4592-07-01	1	1	1	7	Marginal
FreeRedStar_vs_Trinity_DESeq2_edgeR_TSV_annot	GO:0008202	steroid metabolic process	BP	42/4592	42/4592	1	1	1	42	Marginal
FreeRedStar_vs_Trinity_DESeq2_edgeR_TSV_annot	GO:0008204	ergosterol metabolic process	BP	4592-03-01	4592-03-01	1	1	1	3	Marginal
FreeRedStar_vs_Trinity_DESeq2_edgeR_TSV_annot	GO:0008213	protein alkylation	BP	41/4592	41/4592	1	1	1	41	Marginal
FreeRedStar_vs_Trinity_DESeq2_edgeR_TSV_annot	GO:0008214	protein dealkylation	BP	4592-09-01	4592-09-01	1	1	1	9	Marginal
FreeRedStar_vs_Trinity_DESeq2_edgeR_TSV_annot	GO:0008217	regulation of blood pressure	BP	4592-04-01	4592-04-01	1	1	1	4	Marginal
FreeRedStar_vs_Trinity_DESeq2_edgeR_TSV_annot	GO:0008219	cell death	BP	76/4592	76/4592	1	1	1	76	Marginal
FreeRedStar_vs_Trinity_DESeq2_edgeR_TSV_annot	GO:0008277	regulation of G protein-coupled receptor signaling pathway	BP	4592-03-01	4592-03-01	1	1	1	3	Marginal
FreeRedStar_vs_Trinity_DESeq2_edgeR_TSV_annot	GO:0008283	cell population proliferation	BP	21/4592	21/4592	1	1	1	21	Marginal
FreeRedStar_vs_Trinity_DESeq2_edgeR_TSV_annot	GO:0008284	positive regulation of cell population proliferation	BP	13/4592	13/4592	1	1	1	13	Marginal
FreeRedStar_vs_Trinity_DESeq2_edgeR_TSV_annot	GO:0008285	negative regulation of cell population proliferation	BP	21/4592	21/4592	1	1	1	21	Marginal
FreeRedStar_vs_Trinity_DESeq2_edgeR_TSV_annot	GO:0008286	insulin receptor signaling pathway	BP	4592-04-01	4592-04-01	1	1	1	4	Marginal
FreeRedStar_vs_Trinity_DESeq2_edgeR_TSV_annot	GO:0008299	isoprenoid biosynthetic process	BP	56/4592	56/4592	1	1	1	56	Marginal
FreeRedStar_vs_Trinity_DESeq2_edgeR_TSV_annot	GO:0008300	isoprenoid catabolic process	BP	4592-06-01	4592-06-01	1	1	1	6	Marginal
FreeRedStar_vs_Trinity_DESeq2_edgeR_TSV_annot	GO:0008333	endosome to lysosome transport	BP	4592-06-01	4592-06-01	1	1	1	6	Marginal
FreeRedStar_vs_Trinity_DESeq2_edgeR_TSV_annot	GO:0008356	asymmetric cell division	BP	4592-07-01	4592-07-01	1	1	1	7	Marginal
FreeRedStar_vs_Trinity_DESeq2_edgeR_TSV_annot	GO:0008360	regulation of cell shape	BP	22/4592	22/4592	1	1	1	22	Marginal
FreeRedStar_vs_Trinity_DESeq2_edgeR_TSV_annot	GO:0008361	regulation of cell size	BP	16/4592	16/4592	1	1	1	16	Marginal
FreeRedStar_vs_Trinity_DESeq2_edgeR_TSV_annot	GO:0008380	RNA splicing	BP	95/4592	95/4592	1	1	1	95	Marginal
FreeRedStar_vs_Trinity_DESeq2_edgeR_TSV_annot	GO:0008406	gonad development	BP	4592-06-01	4592-06-01	1	1	1	6	Marginal
FreeRedStar_vs_Trinity_DESeq2_edgeR_TSV_annot	GO:0008544	epidermis development	BP	4592-07-01	4592-07-01	1	1	1	7	Marginal
FreeRedStar_vs_Trinity_DESeq2_edgeR_TSV_annot	GO:0008585	female gonad development	BP	4592-04-01	4592-04-01	1	1	1	4	Marginal
FreeRedStar_vs_Trinity_DESeq2_edgeR_TSV_annot	GO:0008589	regulation of smoothened signaling pathway	BP	4592-06-01	4592-06-01	1	1	1	6	Marginal
FreeRedStar_vs_Trinity_DESeq2_edgeR_TSV_annot	GO:0008608	attachment of spindle microtubules to kinetochore	BP	4592-06-01	4592-06-01	1	1	1	6	Marginal
FreeRedStar_vs_Trinity_DESeq2_edgeR_TSV_annot	GO:0008610	lipid biosynthetic process	BP	160/4592	160/4592	1	1	1	160	Marginal
FreeRedStar_vs_Trinity_DESeq2_edgeR_TSV_annot	GO:0008630	intrinsic apoptotic signaling pathway in response to DNA damage	BP	4592-04-01	4592-04-01	1	1	1	4	Marginal
FreeRedStar_vs_Trinity_DESeq2_edgeR_TSV_annot	GO:0008643	carbohydrate transport	BP	32/4592	32/4592	1	1	1	32	Marginal
FreeRedStar_vs_Trinity_DESeq2_edgeR_TSV_annot	GO:0008645	hexose transmembrane transport	BP	19/4592	19/4592	1	1	1	19	Marginal
FreeRedStar_vs_Trinity_DESeq2_edgeR_TSV_annot	GO:0008652	amino acid biosynthetic process	BP	41/4592	41/4592	1	1	1	41	Marginal
FreeRedStar_vs_Trinity_DESeq2_edgeR_TSV_annot	GO:0008654	phospholipid biosynthetic process	BP	40/4592	40/4592	1	1	1	40	Marginal
FreeRedStar_vs_Trinity_DESeq2_edgeR_TSV_annot	GO:0008655	pyrimidine-containing compound salvage	BP	4592-07-01	4592-07-01	1	1	1	7	Marginal
FreeRedStar_vs_Trinity_DESeq2_edgeR_TSV_annot	GO:0009051	pentose-phosphate shunt, oxidative branch	BP	4592-03-01	4592-03-01	1	1	1	3	Marginal
FreeRedStar_vs_Trinity_DESeq2_edgeR_TSV_annot	GO:0009056	catabolic process	BP	419/4592	419/4592	1	1	1	419	Marginal
FreeRedStar_vs_Trinity_DESeq2_edgeR_TSV_annot	GO:0009057	macromolecule catabolic process	BP	248/4592	248/4592	1	1	1	248	Marginal
FreeRedStar_vs_Trinity_DESeq2_edgeR_TSV_annot	GO:0009059	macromolecule biosynthetic process	BP	376/4592	376/4592	1	1	1	376	Marginal
FreeRedStar_vs_Trinity_DESeq2_edgeR_TSV_annot	GO:0009060	aerobic respiration	BP	17/4592	17/4592	1	1	1	17	Marginal
FreeRedStar_vs_Trinity_DESeq2_edgeR_TSV_annot	GO:0009062	fatty acid catabolic process	BP	13/4592	13/4592	1	1	1	13	Marginal
FreeRedStar_vs_Trinity_DESeq2_edgeR_TSV_annot	GO:0009063	amino acid catabolic process	BP	16/4592	16/4592	1	1	1	16	Marginal
FreeRedStar_vs_Trinity_DESeq2_edgeR_TSV_annot	GO:0009064	glutamine family amino acid metabolic process	BP	19/4592	19/4592	1	1	1	19	Marginal
FreeRedStar_vs_Trinity_DESeq2_edgeR_TSV_annot	GO:0009065	glutamine family amino acid catabolic process	BP	4592-05-01	4592-05-01	1	1	1	5	Marginal
FreeRedStar_vs_Trinity_DESeq2_edgeR_TSV_annot	GO:0009066	aspartate family amino acid metabolic process	BP	4592-12-01	4592-12-01	1	1	1	12	Marginal
FreeRedStar_vs_Trinity_DESeq2_edgeR_TSV_annot	GO:0009067	aspartate family amino acid biosynthetic process	BP	4592-08-01	4592-08-01	1	1	1	8	Marginal
FreeRedStar_vs_Trinity_DESeq2_edgeR_TSV_annot	GO:0009069	serine family amino acid metabolic process	BP	4592-10-01	4592-10-01	1	1	1	10	Marginal
FreeRedStar_vs_Trinity_DESeq2_edgeR_TSV_annot	GO:0009070	serine family amino acid biosynthetic process	BP	4592-08-01	4592-08-01	1	1	1	8	Marginal
FreeRedStar_vs_Trinity_DESeq2_edgeR_TSV_annot	GO:0009072	aromatic amino acid metabolic process	BP	14/4592	14/4592	1	1	1	14	Marginal
FreeRedStar_vs_Trinity_DESeq2_edgeR_TSV_annot	GO:0009073	aromatic amino acid family biosynthetic process	BP	4592-10-01	4592-10-01	1	1	1	10	Marginal
FreeRedStar_vs_Trinity_DESeq2_edgeR_TSV_annot	GO:0009081	branched-chain amino acid metabolic process	BP	4592-06-01	4592-06-01	1	1	1	6	Marginal
FreeRedStar_vs_Trinity_DESeq2_edgeR_TSV_annot	GO:0009082	branched-chain amino acid biosynthetic process	BP	4592-05-01	4592-05-01	1	1	1	5	Marginal
FreeRedStar_vs_Trinity_DESeq2_edgeR_TSV_annot	GO:0009084	glutamine family amino acid biosynthetic process	BP	4592-07-01	4592-07-01	1	1	1	7	Marginal
FreeRedStar_vs_Trinity_DESeq2_edgeR_TSV_annot	GO:0009086	methionine biosynthetic process	BP	4592-05-01	4592-05-01	1	1	1	5	Marginal
FreeRedStar_vs_Trinity_DESeq2_edgeR_TSV_annot	GO:0009100	glycoprotein metabolic process	BP	45/4592	45/4592	1	1	1	45	Marginal
FreeRedStar_vs_Trinity_DESeq2_edgeR_TSV_annot	GO:0009101	glycoprotein biosynthetic process	BP	39/4592	39/4592	1	1	1	39	Marginal
FreeRedStar_vs_Trinity_DESeq2_edgeR_TSV_annot	GO:0009110	vitamin biosynthetic process	BP	15/4592	15/4592	1	1	1	15	Marginal
FreeRedStar_vs_Trinity_DESeq2_edgeR_TSV_annot	GO:0009112	nucleobase metabolic process	BP	20/4592	20/4592	1	1	1	20	Marginal
FreeRedStar_vs_Trinity_DESeq2_edgeR_TSV_annot	GO:0009116	nucleoside metabolic process	BP	19/4592	19/4592	1	1	1	19	Marginal
FreeRedStar_vs_Trinity_DESeq2_edgeR_TSV_annot	GO:0009117	nucleotide metabolic process	BP	98/4592	98/4592	1	1	1	98	Marginal
FreeRedStar_vs_Trinity_DESeq2_edgeR_TSV_annot	GO:0009119	ribonucleoside metabolic process	BP	18/4592	18/4592	1	1	1	18	Marginal
FreeRedStar_vs_Trinity_DESeq2_edgeR_TSV_annot	GO:0009123	nucleoside monophosphate metabolic process	BP	48/4592	48/4592	1	1	1	48	Marginal
FreeRedStar_vs_Trinity_DESeq2_edgeR_TSV_annot	GO:0009124	nucleoside monophosphate biosynthetic process	BP	33/4592	33/4592	1	1	1	33	Marginal
FreeRedStar_vs_Trinity_DESeq2_edgeR_TSV_annot	GO:0009126	purine nucleoside monophosphate metabolic process	BP	38/4592	38/4592	1	1	1	38	Marginal
FreeRedStar_vs_Trinity_DESeq2_edgeR_TSV_annot	GO:0009127	purine nucleoside monophosphate biosynthetic process	BP	27/4592	27/4592	1	1	1	27	Marginal
FreeRedStar_vs_Trinity_DESeq2_edgeR_TSV_annot	GO:0009129	pyrimidine nucleoside monophosphate metabolic process	BP	4592-07-01	4592-07-01	1	1	1	7	Marginal
FreeRedStar_vs_Trinity_DESeq2_edgeR_TSV_annot	GO:0009130	pyrimidine nucleoside monophosphate biosynthetic process	BP	4592-05-01	4592-05-01	1	1	1	5	Marginal
FreeRedStar_vs_Trinity_DESeq2_edgeR_TSV_annot	GO:0009132	nucleoside diphosphate metabolic process	BP	17/4592	17/4592	1	1	1	17	Marginal
FreeRedStar_vs_Trinity_DESeq2_edgeR_TSV_annot	GO:0009135	purine nucleoside diphosphate metabolic process	BP	16/4592	16/4592	1	1	1	16	Marginal
FreeRedStar_vs_Trinity_DESeq2_edgeR_TSV_annot	GO:0009141	nucleoside triphosphate metabolic process	BP	41/4592	41/4592	1	1	1	41	Marginal
FreeRedStar_vs_Trinity_DESeq2_edgeR_TSV_annot	GO:0009142	nucleoside triphosphate biosynthetic process	BP	28/4592	28/4592	1	1	1	28	Marginal
FreeRedStar_vs_Trinity_DESeq2_edgeR_TSV_annot	GO:0009143	nucleoside triphosphate catabolic process	BP	4592-03-01	4592-03-01	1	1	1	3	Marginal
FreeRedStar_vs_Trinity_DESeq2_edgeR_TSV_annot	GO:0009144	purine nucleoside triphosphate metabolic process	BP	35/4592	35/4592	1	1	1	35	Marginal
FreeRedStar_vs_Trinity_DESeq2_edgeR_TSV_annot	GO:0009145	purine nucleoside triphosphate biosynthetic process	BP	23/4592	23/4592	1	1	1	23	Marginal
FreeRedStar_vs_Trinity_DESeq2_edgeR_TSV_annot	GO:0009147	pyrimidine nucleoside triphosphate metabolic process	BP	4592-04-01	4592-04-01	1	1	1	4	Marginal
FreeRedStar_vs_Trinity_DESeq2_edgeR_TSV_annot	GO:0009148	pyrimidine nucleoside triphosphate biosynthetic process	BP	4592-04-01	4592-04-01	1	1	1	4	Marginal
FreeRedStar_vs_Trinity_DESeq2_edgeR_TSV_annot	GO:0009150	purine ribonucleotide metabolic process	BP	63/4592	63/4592	1	1	1	63	Marginal
FreeRedStar_vs_Trinity_DESeq2_edgeR_TSV_annot	GO:0009152	purine ribonucleotide biosynthetic process	BP	40/4592	40/4592	1	1	1	40	Marginal
FreeRedStar_vs_Trinity_DESeq2_edgeR_TSV_annot	GO:0009156	ribonucleoside monophosphate biosynthetic process	BP	32/4592	32/4592	1	1	1	32	Marginal
FreeRedStar_vs_Trinity_DESeq2_edgeR_TSV_annot	GO:0009161	ribonucleoside monophosphate metabolic process	BP	45/4592	45/4592	1	1	1	45	Marginal
FreeRedStar_vs_Trinity_DESeq2_edgeR_TSV_annot	GO:0009163	nucleoside biosynthetic process	BP	16/4592	16/4592	1	1	1	16	Marginal
FreeRedStar_vs_Trinity_DESeq2_edgeR_TSV_annot	GO:0009165	nucleotide biosynthetic process	BP	60/4592	60/4592	1	1	1	60	Marginal
FreeRedStar_vs_Trinity_DESeq2_edgeR_TSV_annot	GO:0009166	nucleotide catabolic process	BP	16/4592	16/4592	1	1	1	16	Marginal
FreeRedStar_vs_Trinity_DESeq2_edgeR_TSV_annot	GO:0009167	purine ribonucleoside monophosphate metabolic process	BP	38/4592	38/4592	1	1	1	38	Marginal
FreeRedStar_vs_Trinity_DESeq2_edgeR_TSV_annot	GO:0009168	purine ribonucleoside monophosphate biosynthetic process	BP	27/4592	27/4592	1	1	1	27	Marginal
FreeRedStar_vs_Trinity_DESeq2_edgeR_TSV_annot	GO:0009173	pyrimidine ribonucleoside monophosphate metabolic process	BP	4592-07-01	4592-07-01	1	1	1	7	Marginal
FreeRedStar_vs_Trinity_DESeq2_edgeR_TSV_annot	GO:0009174	pyrimidine ribonucleoside monophosphate biosynthetic process	BP	4592-05-01	4592-05-01	1	1	1	5	Marginal
FreeRedStar_vs_Trinity_DESeq2_edgeR_TSV_annot	GO:0009179	purine ribonucleoside diphosphate metabolic process	BP	16/4592	16/4592	1	1	1	16	Marginal
FreeRedStar_vs_Trinity_DESeq2_edgeR_TSV_annot	GO:0009185	ribonucleoside diphosphate metabolic process	BP	16/4592	16/4592	1	1	1	16	Marginal
FreeRedStar_vs_Trinity_DESeq2_edgeR_TSV_annot	GO:0009187	cyclic nucleotide metabolic process	BP	4592-06-01	4592-06-01	1	1	1	6	Marginal
FreeRedStar_vs_Trinity_DESeq2_edgeR_TSV_annot	GO:0009199	ribonucleoside triphosphate metabolic process	BP	38/4592	38/4592	1	1	1	38	Marginal
FreeRedStar_vs_Trinity_DESeq2_edgeR_TSV_annot	GO:0009201	ribonucleoside triphosphate biosynthetic process	BP	26/4592	26/4592	1	1	1	26	Marginal
FreeRedStar_vs_Trinity_DESeq2_edgeR_TSV_annot	GO:0009205	purine ribonucleoside triphosphate metabolic process	BP	35/4592	35/4592	1	1	1	35	Marginal
FreeRedStar_vs_Trinity_DESeq2_edgeR_TSV_annot	GO:0009206	purine ribonucleoside triphosphate biosynthetic process	BP	23/4592	23/4592	1	1	1	23	Marginal
FreeRedStar_vs_Trinity_DESeq2_edgeR_TSV_annot	GO:0009208	pyrimidine ribonucleoside triphosphate metabolic process	BP	4592-03-01	4592-03-01	1	1	1	3	Marginal
FreeRedStar_vs_Trinity_DESeq2_edgeR_TSV_annot	GO:0009209	pyrimidine ribonucleoside triphosphate biosynthetic process	BP	4592-03-01	4592-03-01	1	1	1	3	Marginal
FreeRedStar_vs_Trinity_DESeq2_edgeR_TSV_annot	GO:0009218	pyrimidine ribonucleotide metabolic process	BP	4592-08-01	4592-08-01	1	1	1	8	Marginal
FreeRedStar_vs_Trinity_DESeq2_edgeR_TSV_annot	GO:0009220	pyrimidine ribonucleotide biosynthetic process	BP	4592-08-01	4592-08-01	1	1	1	8	Marginal
FreeRedStar_vs_Trinity_DESeq2_edgeR_TSV_annot	GO:0009225	nucleotide-sugar metabolic process	BP	13/4592	13/4592	1	1	1	13	Marginal
FreeRedStar_vs_Trinity_DESeq2_edgeR_TSV_annot	GO:0009226	nucleotide-sugar biosynthetic process	BP	4592-10-01	4592-10-01	1	1	1	10	Marginal
FreeRedStar_vs_Trinity_DESeq2_edgeR_TSV_annot	GO:0009229	thiamine diphosphate biosynthetic process	BP	4592-04-01	4592-04-01	1	1	1	4	Marginal
FreeRedStar_vs_Trinity_DESeq2_edgeR_TSV_annot	GO:0009240	isopentenyl diphosphate biosynthetic process	BP	4592-08-01	4592-08-01	1	1	1	8	Marginal
FreeRedStar_vs_Trinity_DESeq2_edgeR_TSV_annot	GO:0009245	lipid A biosynthetic process	BP	4592-04-01	4592-04-01	1	1	1	4	Marginal
FreeRedStar_vs_Trinity_DESeq2_edgeR_TSV_annot	GO:0009247	glycolipid biosynthetic process	BP	15/4592	15/4592	1	1	1	15	Marginal
FreeRedStar_vs_Trinity_DESeq2_edgeR_TSV_annot	GO:0009250	glucan biosynthetic process	BP	26/4592	26/4592	1	1	1	26	Marginal
FreeRedStar_vs_Trinity_DESeq2_edgeR_TSV_annot	GO:0009251	glucan catabolic process	BP	24/4592	24/4592	1	1	1	24	Marginal
FreeRedStar_vs_Trinity_DESeq2_edgeR_TSV_annot	GO:0009259	ribonucleotide metabolic process	BP	71/4592	71/4592	1	1	1	71	Marginal
FreeRedStar_vs_Trinity_DESeq2_edgeR_TSV_annot	GO:0009260	ribonucleotide biosynthetic process	BP	48/4592	48/4592	1	1	1	48	Marginal
FreeRedStar_vs_Trinity_DESeq2_edgeR_TSV_annot	GO:0009266	response to temperature stimulus	BP	248/4592	248/4592	1	1	1	248	Marginal
FreeRedStar_vs_Trinity_DESeq2_edgeR_TSV_annot	GO:0009267	cellular response to starvation	BP	51/4592	51/4592	1	1	1	51	Marginal
FreeRedStar_vs_Trinity_DESeq2_edgeR_TSV_annot	GO:0009268	response to pH	BP	4592-04-01	4592-04-01	1	1	1	4	Marginal
FreeRedStar_vs_Trinity_DESeq2_edgeR_TSV_annot	GO:0009269	response to desiccation	BP	4592-06-01	4592-06-01	1	1	1	6	Marginal
FreeRedStar_vs_Trinity_DESeq2_edgeR_TSV_annot	GO:0009292	horizontal gene transfer	BP	4592-08-01	4592-08-01	1	1	1	8	Marginal
FreeRedStar_vs_Trinity_DESeq2_edgeR_TSV_annot	GO:0009294	DNA-mediated transformation	BP	4592-08-01	4592-08-01	1	1	1	8	Marginal
FreeRedStar_vs_Trinity_DESeq2_edgeR_TSV_annot	GO:0009299	mRNA transcription	BP	4592-06-01	4592-06-01	1	1	1	6	Marginal
FreeRedStar_vs_Trinity_DESeq2_edgeR_TSV_annot	GO:0009303	rRNA transcription	BP	4592-04-01	4592-04-01	1	1	1	4	Marginal
FreeRedStar_vs_Trinity_DESeq2_edgeR_TSV_annot	GO:0009306	protein secretion	BP	4592-08-01	4592-08-01	1	1	1	8	Marginal
FreeRedStar_vs_Trinity_DESeq2_edgeR_TSV_annot	GO:0009308	amine metabolic process	BP	19/4592	19/4592	1	1	1	19	Marginal
FreeRedStar_vs_Trinity_DESeq2_edgeR_TSV_annot	GO:0009309	amine biosynthetic process	BP	4592-08-01	4592-08-01	1	1	1	8	Marginal
FreeRedStar_vs_Trinity_DESeq2_edgeR_TSV_annot	GO:0009311	oligosaccharide metabolic process	BP	25/4592	25/4592	1	1	1	25	Marginal
FreeRedStar_vs_Trinity_DESeq2_edgeR_TSV_annot	GO:0009312	oligosaccharide biosynthetic process	BP	4592-11-01	4592-11-01	1	1	1	11	Marginal
FreeRedStar_vs_Trinity_DESeq2_edgeR_TSV_annot	GO:0009313	oligosaccharide catabolic process	BP	4592-08-01	4592-08-01	1	1	1	8	Marginal
FreeRedStar_vs_Trinity_DESeq2_edgeR_TSV_annot	GO:0009314	response to radiation	BP	245/4592	245/4592	1	1	1	245	Marginal
FreeRedStar_vs_Trinity_DESeq2_edgeR_TSV_annot	GO:0009395	phospholipid catabolic process	BP	4592-04-01	4592-04-01	1	1	1	4	Marginal
FreeRedStar_vs_Trinity_DESeq2_edgeR_TSV_annot	GO:0009403	toxin biosynthetic process	BP	4592-03-01	4592-03-01	1	1	1	3	Marginal
FreeRedStar_vs_Trinity_DESeq2_edgeR_TSV_annot	GO:0009404	toxin metabolic process	BP	15/4592	15/4592	1	1	1	15	Marginal
FreeRedStar_vs_Trinity_DESeq2_edgeR_TSV_annot	GO:0009407	toxin catabolic process	BP	4592-12-01	4592-12-01	1	1	1	12	Marginal
FreeRedStar_vs_Trinity_DESeq2_edgeR_TSV_annot	GO:0009408	response to heat	BP	85/4592	85/4592	1	1	1	85	Marginal
FreeRedStar_vs_Trinity_DESeq2_edgeR_TSV_annot	GO:0009409	response to cold	BP	168/4592	168/4592	1	1	1	168	Marginal
FreeRedStar_vs_Trinity_DESeq2_edgeR_TSV_annot	GO:0009410	response to xenobiotic stimulus	BP	4592-10-01	4592-10-01	1	1	1	10	Marginal
FreeRedStar_vs_Trinity_DESeq2_edgeR_TSV_annot	GO:0009411	response to UV	BP	38/4592	38/4592	1	1	1	38	Marginal
FreeRedStar_vs_Trinity_DESeq2_edgeR_TSV_annot	GO:0009413	response to flooding	BP	4592-05-01	4592-05-01	1	1	1	5	Marginal
FreeRedStar_vs_Trinity_DESeq2_edgeR_TSV_annot	GO:0009414	response to water deprivation	BP	143/4592	143/4592	1	1	1	143	Marginal
FreeRedStar_vs_Trinity_DESeq2_edgeR_TSV_annot	GO:0009415	response to water	BP	146/4592	146/4592	1	1	1	146	Marginal
FreeRedStar_vs_Trinity_DESeq2_edgeR_TSV_annot	GO:0009416	response to light stimulus	BP	234/4592	234/4592	1	1	1	234	Marginal
FreeRedStar_vs_Trinity_DESeq2_edgeR_TSV_annot	GO:0009423	chorismate biosynthetic process	BP	4592-03-01	4592-03-01	1	1	1	3	Marginal
FreeRedStar_vs_Trinity_DESeq2_edgeR_TSV_annot	GO:0009438	methylglyoxal metabolic process	BP	4592-03-01	4592-03-01	1	1	1	3	Marginal
FreeRedStar_vs_Trinity_DESeq2_edgeR_TSV_annot	GO:0009451	RNA modification	BP	95/4592	95/4592	1	1	1	95	Marginal
FreeRedStar_vs_Trinity_DESeq2_edgeR_TSV_annot	GO:0009553	embryo sac development	BP	49/4592	49/4592	1	1	1	49	Marginal
FreeRedStar_vs_Trinity_DESeq2_edgeR_TSV_annot	GO:0009555	pollen development	BP	106/4592	106/4592	1	1	1	106	Marginal
FreeRedStar_vs_Trinity_DESeq2_edgeR_TSV_annot	GO:0009556	microsporogenesis	BP	4592-04-01	4592-04-01	1	1	1	4	Marginal
FreeRedStar_vs_Trinity_DESeq2_edgeR_TSV_annot	GO:0009558	embryo sac cellularization	BP	4592-03-01	4592-03-01	1	1	1	3	Marginal
FreeRedStar_vs_Trinity_DESeq2_edgeR_TSV_annot	GO:0009559	embryo sac central cell differentiation	BP	4592-10-01	4592-10-01	1	1	1	10	Marginal
FreeRedStar_vs_Trinity_DESeq2_edgeR_TSV_annot	GO:0009561	megagametogenesis	BP	25/4592	25/4592	1	1	1	25	Marginal
FreeRedStar_vs_Trinity_DESeq2_edgeR_TSV_annot	GO:0009566	fertilization	BP	4592-05-01	4592-05-01	1	1	1	5	Marginal
FreeRedStar_vs_Trinity_DESeq2_edgeR_TSV_annot	GO:0009567	double fertilization forming a zygote and endosperm	BP	4592-04-01	4592-04-01	1	1	1	4	Marginal
FreeRedStar_vs_Trinity_DESeq2_edgeR_TSV_annot	GO:0009581	detection of external stimulus	BP	14/4592	14/4592	1	1	1	14	Marginal
FreeRedStar_vs_Trinity_DESeq2_edgeR_TSV_annot	GO:0009582	detection of abiotic stimulus	BP	14/4592	14/4592	1	1	1	14	Marginal
FreeRedStar_vs_Trinity_DESeq2_edgeR_TSV_annot	GO:0009583	detection of light stimulus	BP	4592-04-01	4592-04-01	1	1	1	4	Marginal
FreeRedStar_vs_Trinity_DESeq2_edgeR_TSV_annot	GO:0009585	red, far-red light phototransduction	BP	4592-04-01	4592-04-01	1	1	1	4	Marginal
FreeRedStar_vs_Trinity_DESeq2_edgeR_TSV_annot	GO:0009593	detection of chemical stimulus	BP	13/4592	13/4592	1	1	1	13	Marginal
FreeRedStar_vs_Trinity_DESeq2_edgeR_TSV_annot	GO:0009606	tropism	BP	31/4592	31/4592	1	1	1	31	Marginal
FreeRedStar_vs_Trinity_DESeq2_edgeR_TSV_annot	GO:0009607	response to biotic stimulus	BP	375/4592	375/4592	1	1	1	375	Marginal
FreeRedStar_vs_Trinity_DESeq2_edgeR_TSV_annot	GO:0009608	response to symbiont	BP	13/4592	13/4592	1	1	1	13	Marginal
FreeRedStar_vs_Trinity_DESeq2_edgeR_TSV_annot	GO:0009610	response to symbiotic fungus	BP	4592-09-01	4592-09-01	1	1	1	9	Marginal
FreeRedStar_vs_Trinity_DESeq2_edgeR_TSV_annot	GO:0009611	response to wounding	BP	97/4592	97/4592	1	1	1	97	Marginal
FreeRedStar_vs_Trinity_DESeq2_edgeR_TSV_annot	GO:0009612	response to mechanical stimulus	BP	4592-11-01	4592-11-01	1	1	1	11	Marginal
FreeRedStar_vs_Trinity_DESeq2_edgeR_TSV_annot	GO:0009615	response to virus	BP	50/4592	50/4592	1	1	1	50	Marginal
FreeRedStar_vs_Trinity_DESeq2_edgeR_TSV_annot	GO:0009616	RNAi-mediated antiviral immune response	BP	4592-11-01	4592-11-01	1	1	1	11	Marginal
FreeRedStar_vs_Trinity_DESeq2_edgeR_TSV_annot	GO:0009617	response to bacterium	BP	188/4592	188/4592	1	1	1	188	Marginal
FreeRedStar_vs_Trinity_DESeq2_edgeR_TSV_annot	GO:0009620	response to fungus	BP	128/4592	128/4592	1	1	1	128	Marginal
FreeRedStar_vs_Trinity_DESeq2_edgeR_TSV_annot	GO:0009624	response to nematode	BP	38/4592	38/4592	1	1	1	38	Marginal
FreeRedStar_vs_Trinity_DESeq2_edgeR_TSV_annot	GO:0009625	response to insect	BP	4592-06-01	4592-06-01	1	1	1	6	Marginal
FreeRedStar_vs_Trinity_DESeq2_edgeR_TSV_annot	GO:0009626	plant-type hypersensitive response	BP	35/4592	35/4592	1	1	1	35	Marginal
FreeRedStar_vs_Trinity_DESeq2_edgeR_TSV_annot	GO:0009627	systemic acquired resistance	BP	22/4592	22/4592	1	1	1	22	Marginal
FreeRedStar_vs_Trinity_DESeq2_edgeR_TSV_annot	GO:0009629	response to gravity	BP	26/4592	26/4592	1	1	1	26	Marginal
FreeRedStar_vs_Trinity_DESeq2_edgeR_TSV_annot	GO:0009630	gravitropism	BP	25/4592	25/4592	1	1	1	25	Marginal
FreeRedStar_vs_Trinity_DESeq2_edgeR_TSV_annot	GO:0009631	cold acclimation	BP	19/4592	19/4592	1	1	1	19	Marginal
FreeRedStar_vs_Trinity_DESeq2_edgeR_TSV_annot	GO:0009635	response to herbicide	BP	4592-09-01	4592-09-01	1	1	1	9	Marginal
FreeRedStar_vs_Trinity_DESeq2_edgeR_TSV_annot	GO:0009636	response to toxic substance	BP	118/4592	118/4592	1	1	1	118	Marginal
FreeRedStar_vs_Trinity_DESeq2_edgeR_TSV_annot	GO:0009637	response to blue light	BP	31/4592	31/4592	1	1	1	31	Marginal
FreeRedStar_vs_Trinity_DESeq2_edgeR_TSV_annot	GO:0009638	phototropism	BP	4592-07-01	4592-07-01	1	1	1	7	Marginal
FreeRedStar_vs_Trinity_DESeq2_edgeR_TSV_annot	GO:0009639	response to red or far red light	BP	53/4592	53/4592	1	1	1	53	Marginal
FreeRedStar_vs_Trinity_DESeq2_edgeR_TSV_annot	GO:0009640	photomorphogenesis	BP	22/4592	22/4592	1	1	1	22	Marginal
FreeRedStar_vs_Trinity_DESeq2_edgeR_TSV_annot	GO:0009641	shade avoidance	BP	4592-04-01	4592-04-01	1	1	1	4	Marginal
FreeRedStar_vs_Trinity_DESeq2_edgeR_TSV_annot	GO:0009642	response to light intensity	BP	70/4592	70/4592	1	1	1	70	Marginal
FreeRedStar_vs_Trinity_DESeq2_edgeR_TSV_annot	GO:0009643	photosynthetic acclimation	BP	4592-03-01	4592-03-01	1	1	1	3	Marginal
FreeRedStar_vs_Trinity_DESeq2_edgeR_TSV_annot	GO:0009644	response to high light intensity	BP	35/4592	35/4592	1	1	1	35	Marginal
FreeRedStar_vs_Trinity_DESeq2_edgeR_TSV_annot	GO:0009645	response to low light intensity stimulus	BP	4592-05-01	4592-05-01	1	1	1	5	Marginal
FreeRedStar_vs_Trinity_DESeq2_edgeR_TSV_annot	GO:0009646	response to absence of light	BP	18/4592	18/4592	1	1	1	18	Marginal
FreeRedStar_vs_Trinity_DESeq2_edgeR_TSV_annot	GO:0009647	skotomorphogenesis	BP	4592-06-01	4592-06-01	1	1	1	6	Marginal
FreeRedStar_vs_Trinity_DESeq2_edgeR_TSV_annot	GO:0009648	photoperiodism	BP	22/4592	22/4592	1	1	1	22	Marginal
FreeRedStar_vs_Trinity_DESeq2_edgeR_TSV_annot	GO:0009651	response to salt stress	BP	223/4592	223/4592	1	1	1	223	Marginal
FreeRedStar_vs_Trinity_DESeq2_edgeR_TSV_annot	GO:0009653	anatomical structure morphogenesis	BP	349/4592	349/4592	1	1	1	349	Marginal
FreeRedStar_vs_Trinity_DESeq2_edgeR_TSV_annot	GO:0009657	plastid organization	BP	79/4592	79/4592	1	1	1	79	Marginal
FreeRedStar_vs_Trinity_DESeq2_edgeR_TSV_annot	GO:0009658	chloroplast organization	BP	61/4592	61/4592	1	1	1	61	Marginal
FreeRedStar_vs_Trinity_DESeq2_edgeR_TSV_annot	GO:0009664	plant-type cell wall organization	BP	28/4592	28/4592	1	1	1	28	Marginal
FreeRedStar_vs_Trinity_DESeq2_edgeR_TSV_annot	GO:0009668	plastid membrane organization	BP	4592-09-01	4592-09-01	1	1	1	9	Marginal
FreeRedStar_vs_Trinity_DESeq2_edgeR_TSV_annot	GO:0009682	induced systemic resistance	BP	4592-03-01	4592-03-01	1	1	1	3	Marginal
FreeRedStar_vs_Trinity_DESeq2_edgeR_TSV_annot	GO:0009683	indoleacetic acid metabolic process	BP	4592-04-01	4592-04-01	1	1	1	4	Marginal
FreeRedStar_vs_Trinity_DESeq2_edgeR_TSV_annot	GO:0009684	indoleacetic acid biosynthetic process	BP	4592-03-01	4592-03-01	1	1	1	3	Marginal
FreeRedStar_vs_Trinity_DESeq2_edgeR_TSV_annot	GO:0009685	gibberellin metabolic process	BP	20/4592	20/4592	1	1	1	20	Marginal
FreeRedStar_vs_Trinity_DESeq2_edgeR_TSV_annot	GO:0009686	gibberellin biosynthetic process	BP	16/4592	16/4592	1	1	1	16	Marginal
FreeRedStar_vs_Trinity_DESeq2_edgeR_TSV_annot	GO:0009687	abscisic acid metabolic process	BP	4592-09-01	4592-09-01	1	1	1	9	Marginal
FreeRedStar_vs_Trinity_DESeq2_edgeR_TSV_annot	GO:0009688	abscisic acid biosynthetic process	BP	4592-05-01	4592-05-01	1	1	1	5	Marginal
FreeRedStar_vs_Trinity_DESeq2_edgeR_TSV_annot	GO:0009690	cytokinin metabolic process	BP	4592-08-01	4592-08-01	1	1	1	8	Marginal
FreeRedStar_vs_Trinity_DESeq2_edgeR_TSV_annot	GO:0009692	ethylene metabolic process	BP	4592-09-01	4592-09-01	1	1	1	9	Marginal
FreeRedStar_vs_Trinity_DESeq2_edgeR_TSV_annot	GO:0009693	ethylene biosynthetic process	BP	4592-09-01	4592-09-01	1	1	1	9	Marginal
FreeRedStar_vs_Trinity_DESeq2_edgeR_TSV_annot	GO:0009694	jasmonic acid metabolic process	BP	4592-11-01	4592-11-01	1	1	1	11	Marginal
FreeRedStar_vs_Trinity_DESeq2_edgeR_TSV_annot	GO:0009695	jasmonic acid biosynthetic process	BP	4592-09-01	4592-09-01	1	1	1	9	Marginal
FreeRedStar_vs_Trinity_DESeq2_edgeR_TSV_annot	GO:0009696	salicylic acid metabolic process	BP	4592-05-01	4592-05-01	1	1	1	5	Marginal
FreeRedStar_vs_Trinity_DESeq2_edgeR_TSV_annot	GO:0009697	salicylic acid biosynthetic process	BP	4592-03-01	4592-03-01	1	1	1	3	Marginal
FreeRedStar_vs_Trinity_DESeq2_edgeR_TSV_annot	GO:0009698	phenylpropanoid metabolic process	BP	40/4592	40/4592	1	1	1	40	Marginal
FreeRedStar_vs_Trinity_DESeq2_edgeR_TSV_annot	GO:0009699	phenylpropanoid biosynthetic process	BP	31/4592	31/4592	1	1	1	31	Marginal
FreeRedStar_vs_Trinity_DESeq2_edgeR_TSV_annot	GO:0009704	de-etiolation	BP	4592-04-01	4592-04-01	1	1	1	4	Marginal
FreeRedStar_vs_Trinity_DESeq2_edgeR_TSV_annot	GO:0009718	anthocyanin-containing compound biosynthetic process	BP	4592-12-01	4592-12-01	1	1	1	12	Marginal
FreeRedStar_vs_Trinity_DESeq2_edgeR_TSV_annot	GO:0009720	detection of hormone stimulus	BP	4592-06-01	4592-06-01	1	1	1	6	Marginal
FreeRedStar_vs_Trinity_DESeq2_edgeR_TSV_annot	GO:0009723	response to ethylene	BP	57/4592	57/4592	1	1	1	57	Marginal
FreeRedStar_vs_Trinity_DESeq2_edgeR_TSV_annot	GO:0009729	detection of brassinosteroid stimulus	BP	4592-04-01	4592-04-01	1	1	1	4	Marginal
FreeRedStar_vs_Trinity_DESeq2_edgeR_TSV_annot	GO:0009733	response to auxin	BP	114/4592	114/4592	1	1	1	114	Marginal
FreeRedStar_vs_Trinity_DESeq2_edgeR_TSV_annot	GO:0009734	auxin-activated signaling pathway	BP	26/4592	26/4592	1	1	1	26	Marginal
FreeRedStar_vs_Trinity_DESeq2_edgeR_TSV_annot	GO:0009735	response to cytokinin	BP	100/4592	100/4592	1	1	1	100	Marginal
FreeRedStar_vs_Trinity_DESeq2_edgeR_TSV_annot	GO:0009736	cytokinin-activated signaling pathway	BP	21/4592	21/4592	1	1	1	21	Marginal
FreeRedStar_vs_Trinity_DESeq2_edgeR_TSV_annot	GO:0009737	response to abscisic acid	BP	189/4592	189/4592	1	1	1	189	Marginal
FreeRedStar_vs_Trinity_DESeq2_edgeR_TSV_annot	GO:0009738	abscisic acid-activated signaling pathway	BP	43/4592	43/4592	1	1	1	43	Marginal
FreeRedStar_vs_Trinity_DESeq2_edgeR_TSV_annot	GO:0009739	response to gibberellin	BP	31/4592	31/4592	1	1	1	31	Marginal
FreeRedStar_vs_Trinity_DESeq2_edgeR_TSV_annot	GO:0009740	gibberellic acid mediated signaling pathway	BP	4592-10-01	4592-10-01	1	1	1	10	Marginal
FreeRedStar_vs_Trinity_DESeq2_edgeR_TSV_annot	GO:0009741	response to brassinosteroid	BP	35/4592	35/4592	1	1	1	35	Marginal
FreeRedStar_vs_Trinity_DESeq2_edgeR_TSV_annot	GO:0009742	brassinosteroid mediated signaling pathway	BP	17/4592	17/4592	1	1	1	17	Marginal
FreeRedStar_vs_Trinity_DESeq2_edgeR_TSV_annot	GO:0009743	response to carbohydrate	BP	63/4592	63/4592	1	1	1	63	Marginal
FreeRedStar_vs_Trinity_DESeq2_edgeR_TSV_annot	GO:0009744	response to sucrose	BP	39/4592	39/4592	1	1	1	39	Marginal
FreeRedStar_vs_Trinity_DESeq2_edgeR_TSV_annot	GO:0009745	sucrose mediated signaling	BP	4592-03-01	4592-03-01	1	1	1	3	Marginal
FreeRedStar_vs_Trinity_DESeq2_edgeR_TSV_annot	GO:0009746	response to hexose	BP	27/4592	27/4592	1	1	1	27	Marginal
FreeRedStar_vs_Trinity_DESeq2_edgeR_TSV_annot	GO:0009749	response to glucose	BP	15/4592	15/4592	1	1	1	15	Marginal
FreeRedStar_vs_Trinity_DESeq2_edgeR_TSV_annot	GO:0009750	response to fructose	BP	15/4592	15/4592	1	1	1	15	Marginal
FreeRedStar_vs_Trinity_DESeq2_edgeR_TSV_annot	GO:0009751	response to salicylic acid	BP	63/4592	63/4592	1	1	1	63	Marginal
FreeRedStar_vs_Trinity_DESeq2_edgeR_TSV_annot	GO:0009753	response to jasmonic acid	BP	65/4592	65/4592	1	1	1	65	Marginal
FreeRedStar_vs_Trinity_DESeq2_edgeR_TSV_annot	GO:0009755	hormone-mediated signaling pathway	BP	147/4592	147/4592	1	1	1	147	Marginal
FreeRedStar_vs_Trinity_DESeq2_edgeR_TSV_annot	GO:0009756	carbohydrate mediated signaling	BP	29/4592	29/4592	1	1	1	29	Marginal
FreeRedStar_vs_Trinity_DESeq2_edgeR_TSV_annot	GO:0009757	hexose mediated signaling	BP	4592-03-01	4592-03-01	1	1	1	3	Marginal
FreeRedStar_vs_Trinity_DESeq2_edgeR_TSV_annot	GO:0009765	photosynthesis, light harvesting	BP	23/4592	23/4592	1	1	1	23	Marginal
FreeRedStar_vs_Trinity_DESeq2_edgeR_TSV_annot	GO:0009767	photosynthetic electron transport chain	BP	4592-07-01	4592-07-01	1	1	1	7	Marginal
FreeRedStar_vs_Trinity_DESeq2_edgeR_TSV_annot	GO:0009768	photosynthesis, light harvesting in photosystem I	BP	13/4592	13/4592	1	1	1	13	Marginal
FreeRedStar_vs_Trinity_DESeq2_edgeR_TSV_annot	GO:0009769	photosynthesis, light harvesting in photosystem II	BP	4592-04-01	4592-04-01	1	1	1	4	Marginal
FreeRedStar_vs_Trinity_DESeq2_edgeR_TSV_annot	GO:0009772	photosynthetic electron transport in photosystem II	BP	4592-03-01	4592-03-01	1	1	1	3	Marginal
FreeRedStar_vs_Trinity_DESeq2_edgeR_TSV_annot	GO:0009773	photosynthetic electron transport in photosystem I	BP	4592-04-01	4592-04-01	1	1	1	4	Marginal
FreeRedStar_vs_Trinity_DESeq2_edgeR_TSV_annot	GO:0009785	blue light signaling pathway	BP	4592-07-01	4592-07-01	1	1	1	7	Marginal
FreeRedStar_vs_Trinity_DESeq2_edgeR_TSV_annot	GO:0009787	regulation of abscisic acid-activated signaling pathway	BP	30/4592	30/4592	1	1	1	30	Marginal
FreeRedStar_vs_Trinity_DESeq2_edgeR_TSV_annot	GO:0009788	negative regulation of abscisic acid-activated signaling pathway	BP	19/4592	19/4592	1	1	1	19	Marginal
FreeRedStar_vs_Trinity_DESeq2_edgeR_TSV_annot	GO:0009789	positive regulation of abscisic acid-activated signaling pathway	BP	4592-09-01	4592-09-01	1	1	1	9	Marginal
FreeRedStar_vs_Trinity_DESeq2_edgeR_TSV_annot	GO:0009790	embryo development	BP	167/4592	167/4592	1	1	1	167	Marginal
FreeRedStar_vs_Trinity_DESeq2_edgeR_TSV_annot	GO:0009791	post-embryonic development	BP	454/4592	454/4592	1	1	1	454	Marginal
FreeRedStar_vs_Trinity_DESeq2_edgeR_TSV_annot	GO:0009792	embryo development ending in birth or egg hatching	BP	4592-10-01	4592-10-01	1	1	1	10	Marginal
FreeRedStar_vs_Trinity_DESeq2_edgeR_TSV_annot	GO:0009793	embryo development ending in seed dormancy	BP	146/4592	146/4592	1	1	1	146	Marginal
FreeRedStar_vs_Trinity_DESeq2_edgeR_TSV_annot	GO:0009798	axis specification	BP	20/4592	20/4592	1	1	1	20	Marginal
FreeRedStar_vs_Trinity_DESeq2_edgeR_TSV_annot	GO:0009799	specification of symmetry	BP	4592-07-01	4592-07-01	1	1	1	7	Marginal
FreeRedStar_vs_Trinity_DESeq2_edgeR_TSV_annot	GO:0009808	lignin metabolic process	BP	13/4592	13/4592	1	1	1	13	Marginal
FreeRedStar_vs_Trinity_DESeq2_edgeR_TSV_annot	GO:0009809	lignin biosynthetic process	BP	4592-10-01	4592-10-01	1	1	1	10	Marginal
FreeRedStar_vs_Trinity_DESeq2_edgeR_TSV_annot	GO:0009810	stilbene metabolic process	BP	4592-03-01	4592-03-01	1	1	1	3	Marginal
FreeRedStar_vs_Trinity_DESeq2_edgeR_TSV_annot	GO:0009812	flavonoid metabolic process	BP	32/4592	32/4592	1	1	1	32	Marginal
FreeRedStar_vs_Trinity_DESeq2_edgeR_TSV_annot	GO:0009813	flavonoid biosynthetic process	BP	27/4592	27/4592	1	1	1	27	Marginal
FreeRedStar_vs_Trinity_DESeq2_edgeR_TSV_annot	GO:0009823	cytokinin catabolic process	BP	4592-03-01	4592-03-01	1	1	1	3	Marginal
FreeRedStar_vs_Trinity_DESeq2_edgeR_TSV_annot	GO:0009825	multidimensional cell growth	BP	21/4592	21/4592	1	1	1	21	Marginal
FreeRedStar_vs_Trinity_DESeq2_edgeR_TSV_annot	GO:0009826	unidimensional cell growth	BP	99/4592	99/4592	1	1	1	99	Marginal
FreeRedStar_vs_Trinity_DESeq2_edgeR_TSV_annot	GO:0009827	plant-type cell wall modification	BP	4592-06-01	4592-06-01	1	1	1	6	Marginal
FreeRedStar_vs_Trinity_DESeq2_edgeR_TSV_annot	GO:0009828	plant-type cell wall loosening	BP	4592-03-01	4592-03-01	1	1	1	3	Marginal
FreeRedStar_vs_Trinity_DESeq2_edgeR_TSV_annot	GO:0009832	plant-type cell wall biogenesis	BP	41/4592	41/4592	1	1	1	41	Marginal
FreeRedStar_vs_Trinity_DESeq2_edgeR_TSV_annot	GO:0009833	plant-type primary cell wall biogenesis	BP	4592-08-01	4592-08-01	1	1	1	8	Marginal
FreeRedStar_vs_Trinity_DESeq2_edgeR_TSV_annot	GO:0009834	plant-type secondary cell wall biogenesis	BP	4592-10-01	4592-10-01	1	1	1	10	Marginal
FreeRedStar_vs_Trinity_DESeq2_edgeR_TSV_annot	GO:0009835	fruit ripening	BP	4592-03-01	4592-03-01	1	1	1	3	Marginal
FreeRedStar_vs_Trinity_DESeq2_edgeR_TSV_annot	GO:0009838	abscission	BP	4592-04-01	4592-04-01	1	1	1	4	Marginal
FreeRedStar_vs_Trinity_DESeq2_edgeR_TSV_annot	GO:0009845	seed germination	BP	34/4592	34/4592	1	1	1	34	Marginal
FreeRedStar_vs_Trinity_DESeq2_edgeR_TSV_annot	GO:0009846	pollen germination	BP	25/4592	25/4592	1	1	1	25	Marginal
FreeRedStar_vs_Trinity_DESeq2_edgeR_TSV_annot	GO:0009850	auxin metabolic process	BP	14/4592	14/4592	1	1	1	14	Marginal
FreeRedStar_vs_Trinity_DESeq2_edgeR_TSV_annot	GO:0009851	auxin biosynthetic process	BP	4592-03-01	4592-03-01	1	1	1	3	Marginal
FreeRedStar_vs_Trinity_DESeq2_edgeR_TSV_annot	GO:0009853	photorespiration	BP	4592-12-01	4592-12-01	1	1	1	12	Marginal
FreeRedStar_vs_Trinity_DESeq2_edgeR_TSV_annot	GO:0009855	determination of bilateral symmetry	BP	4592-07-01	4592-07-01	1	1	1	7	Marginal
FreeRedStar_vs_Trinity_DESeq2_edgeR_TSV_annot	GO:0009856	pollination	BP	73/4592	73/4592	1	1	1	73	Marginal
FreeRedStar_vs_Trinity_DESeq2_edgeR_TSV_annot	GO:0009860	pollen tube growth	BP	40/4592	40/4592	1	1	1	40	Marginal
FreeRedStar_vs_Trinity_DESeq2_edgeR_TSV_annot	GO:0009861	jasmonic acid and ethylene-dependent systemic resistance	BP	13/4592	13/4592	1	1	1	13	Marginal
FreeRedStar_vs_Trinity_DESeq2_edgeR_TSV_annot	GO:0009862	systemic acquired resistance, salicylic acid mediated signaling pathway	BP	4592-11-01	4592-11-01	1	1	1	11	Marginal
FreeRedStar_vs_Trinity_DESeq2_edgeR_TSV_annot	GO:0009863	salicylic acid mediated signaling pathway	BP	16/4592	16/4592	1	1	1	16	Marginal
FreeRedStar_vs_Trinity_DESeq2_edgeR_TSV_annot	GO:0009867	jasmonic acid mediated signaling pathway	BP	25/4592	25/4592	1	1	1	25	Marginal
FreeRedStar_vs_Trinity_DESeq2_edgeR_TSV_annot	GO:0009868	jasmonic acid and ethylene-dependent systemic resistance, jasmonic acid mediated signaling pathway	BP	4592-03-01	4592-03-01	1	1	1	3	Marginal
FreeRedStar_vs_Trinity_DESeq2_edgeR_TSV_annot	GO:0009873	ethylene-activated signaling pathway	BP	14/4592	14/4592	1	1	1	14	Marginal
FreeRedStar_vs_Trinity_DESeq2_edgeR_TSV_annot	GO:0009875	pollen-pistil interaction	BP	4592-09-01	4592-09-01	1	1	1	9	Marginal
FreeRedStar_vs_Trinity_DESeq2_edgeR_TSV_annot	GO:0009877	nodulation	BP	4592-03-01	4592-03-01	1	1	1	3	Marginal
FreeRedStar_vs_Trinity_DESeq2_edgeR_TSV_annot	GO:0009880	embryonic pattern specification	BP	4592-08-01	4592-08-01	1	1	1	8	Marginal
FreeRedStar_vs_Trinity_DESeq2_edgeR_TSV_annot	GO:0009886	post-embryonic animal morphogenesis	BP	4592-04-01	4592-04-01	1	1	1	4	Marginal
FreeRedStar_vs_Trinity_DESeq2_edgeR_TSV_annot	GO:0009887	animal organ morphogenesis	BP	4592-11-01	4592-11-01	1	1	1	11	Marginal
FreeRedStar_vs_Trinity_DESeq2_edgeR_TSV_annot	GO:0009888	tissue development	BP	227/4592	227/4592	1	1	1	227	Marginal
FreeRedStar_vs_Trinity_DESeq2_edgeR_TSV_annot	GO:0009890	negative regulation of biosynthetic process	BP	146/4592	146/4592	1	1	1	146	Marginal
FreeRedStar_vs_Trinity_DESeq2_edgeR_TSV_annot	GO:0009891	positive regulation of biosynthetic process	BP	177/4592	177/4592	1	1	1	177	Marginal
FreeRedStar_vs_Trinity_DESeq2_edgeR_TSV_annot	GO:0009892	negative regulation of metabolic process	BP	287/4592	287/4592	1	1	1	287	Marginal
FreeRedStar_vs_Trinity_DESeq2_edgeR_TSV_annot	GO:0009893	positive regulation of metabolic process	BP	277/4592	277/4592	1	1	1	277	Marginal
FreeRedStar_vs_Trinity_DESeq2_edgeR_TSV_annot	GO:0009894	regulation of catabolic process	BP	65/4592	65/4592	1	1	1	65	Marginal
FreeRedStar_vs_Trinity_DESeq2_edgeR_TSV_annot	GO:0009895	negative regulation of catabolic process	BP	23/4592	23/4592	1	1	1	23	Marginal
FreeRedStar_vs_Trinity_DESeq2_edgeR_TSV_annot	GO:0009896	positive regulation of catabolic process	BP	28/4592	28/4592	1	1	1	28	Marginal
FreeRedStar_vs_Trinity_DESeq2_edgeR_TSV_annot	GO:0009900	dehiscence	BP	4592-09-01	4592-09-01	1	1	1	9	Marginal
FreeRedStar_vs_Trinity_DESeq2_edgeR_TSV_annot	GO:0009901	anther dehiscence	BP	4592-07-01	4592-07-01	1	1	1	7	Marginal
FreeRedStar_vs_Trinity_DESeq2_edgeR_TSV_annot	GO:0009902	chloroplast relocation	BP	4592-08-01	4592-08-01	1	1	1	8	Marginal
FreeRedStar_vs_Trinity_DESeq2_edgeR_TSV_annot	GO:0009903	chloroplast avoidance movement	BP	4592-07-01	4592-07-01	1	1	1	7	Marginal
FreeRedStar_vs_Trinity_DESeq2_edgeR_TSV_annot	GO:0009904	chloroplast accumulation movement	BP	4592-06-01	4592-06-01	1	1	1	6	Marginal
FreeRedStar_vs_Trinity_DESeq2_edgeR_TSV_annot	GO:0009908	flower development	BP	132/4592	132/4592	1	1	1	132	Marginal
FreeRedStar_vs_Trinity_DESeq2_edgeR_TSV_annot	GO:0009909	regulation of flower development	BP	71/4592	71/4592	1	1	1	71	Marginal
FreeRedStar_vs_Trinity_DESeq2_edgeR_TSV_annot	GO:0009910	negative regulation of flower development	BP	22/4592	22/4592	1	1	1	22	Marginal
FreeRedStar_vs_Trinity_DESeq2_edgeR_TSV_annot	GO:0009911	positive regulation of flower development	BP	17/4592	17/4592	1	1	1	17	Marginal
FreeRedStar_vs_Trinity_DESeq2_edgeR_TSV_annot	GO:0009913	epidermal cell differentiation	BP	4592-07-01	4592-07-01	1	1	1	7	Marginal
FreeRedStar_vs_Trinity_DESeq2_edgeR_TSV_annot	GO:0009914	hormone transport	BP	33/4592	33/4592	1	1	1	33	Marginal
FreeRedStar_vs_Trinity_DESeq2_edgeR_TSV_annot	GO:0009926	auxin polar transport	BP	24/4592	24/4592	1	1	1	24	Marginal
FreeRedStar_vs_Trinity_DESeq2_edgeR_TSV_annot	GO:0009932	cell tip growth	BP	47/4592	47/4592	1	1	1	47	Marginal
FreeRedStar_vs_Trinity_DESeq2_edgeR_TSV_annot	GO:0009933	meristem structural organization	BP	19/4592	19/4592	1	1	1	19	Marginal
FreeRedStar_vs_Trinity_DESeq2_edgeR_TSV_annot	GO:0009934	regulation of meristem structural organization	BP	4592-05-01	4592-05-01	1	1	1	5	Marginal
FreeRedStar_vs_Trinity_DESeq2_edgeR_TSV_annot	GO:0009937	regulation of gibberellic acid mediated signaling pathway	BP	4592-07-01	4592-07-01	1	1	1	7	Marginal
FreeRedStar_vs_Trinity_DESeq2_edgeR_TSV_annot	GO:0009938	negative regulation of gibberellic acid mediated signaling pathway	BP	4592-04-01	4592-04-01	1	1	1	4	Marginal
FreeRedStar_vs_Trinity_DESeq2_edgeR_TSV_annot	GO:0009939	positive regulation of gibberellic acid mediated signaling pathway	BP	4592-03-01	4592-03-01	1	1	1	3	Marginal
FreeRedStar_vs_Trinity_DESeq2_edgeR_TSV_annot	GO:0009942	longitudinal axis specification	BP	4592-06-01	4592-06-01	1	1	1	6	Marginal
FreeRedStar_vs_Trinity_DESeq2_edgeR_TSV_annot	GO:0009943	adaxial/abaxial axis specification	BP	4592-06-01	4592-06-01	1	1	1	6	Marginal
FreeRedStar_vs_Trinity_DESeq2_edgeR_TSV_annot	GO:0009944	polarity specification of adaxial/abaxial axis	BP	4592-06-01	4592-06-01	1	1	1	6	Marginal
FreeRedStar_vs_Trinity_DESeq2_edgeR_TSV_annot	GO:0009954	proximal/distal pattern formation	BP	4592-03-01	4592-03-01	1	1	1	3	Marginal
FreeRedStar_vs_Trinity_DESeq2_edgeR_TSV_annot	GO:0009955	adaxial/abaxial pattern specification	BP	4592-11-01	4592-11-01	1	1	1	11	Marginal
FreeRedStar_vs_Trinity_DESeq2_edgeR_TSV_annot	GO:0009956	radial pattern formation	BP	4592-04-01	4592-04-01	1	1	1	4	Marginal
FreeRedStar_vs_Trinity_DESeq2_edgeR_TSV_annot	GO:0009957	epidermal cell fate specification	BP	4592-03-01	4592-03-01	1	1	1	3	Marginal
FreeRedStar_vs_Trinity_DESeq2_edgeR_TSV_annot	GO:0009958	positive gravitropism	BP	14/4592	14/4592	1	1	1	14	Marginal
FreeRedStar_vs_Trinity_DESeq2_edgeR_TSV_annot	GO:0009960	endosperm development	BP	4592-11-01	4592-11-01	1	1	1	11	Marginal
FreeRedStar_vs_Trinity_DESeq2_edgeR_TSV_annot	GO:0009962	regulation of flavonoid biosynthetic process	BP	14/4592	14/4592	1	1	1	14	Marginal
FreeRedStar_vs_Trinity_DESeq2_edgeR_TSV_annot	GO:0009963	positive regulation of flavonoid biosynthetic process	BP	4592-04-01	4592-04-01	1	1	1	4	Marginal
FreeRedStar_vs_Trinity_DESeq2_edgeR_TSV_annot	GO:0009965	leaf morphogenesis	BP	35/4592	35/4592	1	1	1	35	Marginal
FreeRedStar_vs_Trinity_DESeq2_edgeR_TSV_annot	GO:0009966	regulation of signal transduction	BP	161/4592	161/4592	1	1	1	161	Marginal
FreeRedStar_vs_Trinity_DESeq2_edgeR_TSV_annot	GO:0009967	positive regulation of signal transduction	BP	55/4592	55/4592	1	1	1	55	Marginal
FreeRedStar_vs_Trinity_DESeq2_edgeR_TSV_annot	GO:0009968	negative regulation of signal transduction	BP	68/4592	68/4592	1	1	1	68	Marginal
FreeRedStar_vs_Trinity_DESeq2_edgeR_TSV_annot	GO:0009994	oocyte differentiation	BP	4592-03-01	4592-03-01	1	1	1	3	Marginal
FreeRedStar_vs_Trinity_DESeq2_edgeR_TSV_annot	GO:0010001	glial cell differentiation	BP	4592-03-01	4592-03-01	1	1	1	3	Marginal
FreeRedStar_vs_Trinity_DESeq2_edgeR_TSV_annot	GO:0010014	meristem initiation	BP	16/4592	16/4592	1	1	1	16	Marginal
FreeRedStar_vs_Trinity_DESeq2_edgeR_TSV_annot	GO:0010015	root morphogenesis	BP	91/4592	91/4592	1	1	1	91	Marginal
FreeRedStar_vs_Trinity_DESeq2_edgeR_TSV_annot	GO:0010016	shoot system morphogenesis	BP	62/4592	62/4592	1	1	1	62	Marginal
FreeRedStar_vs_Trinity_DESeq2_edgeR_TSV_annot	GO:0010017	red or far-red light signaling pathway	BP	4592-12-01	4592-12-01	1	1	1	12	Marginal
FreeRedStar_vs_Trinity_DESeq2_edgeR_TSV_annot	GO:0010018	far-red light signaling pathway	BP	4592-04-01	4592-04-01	1	1	1	4	Marginal
FreeRedStar_vs_Trinity_DESeq2_edgeR_TSV_annot	GO:0010019	chloroplast-nucleus signaling pathway	BP	4592-04-01	4592-04-01	1	1	1	4	Marginal
FreeRedStar_vs_Trinity_DESeq2_edgeR_TSV_annot	GO:0010020	chloroplast fission	BP	4592-07-01	4592-07-01	1	1	1	7	Marginal
FreeRedStar_vs_Trinity_DESeq2_edgeR_TSV_annot	GO:0010021	amylopectin biosynthetic process	BP	4592-08-01	4592-08-01	1	1	1	8	Marginal
FreeRedStar_vs_Trinity_DESeq2_edgeR_TSV_annot	GO:0010022	meristem determinacy	BP	4592-08-01	4592-08-01	1	1	1	8	Marginal
FreeRedStar_vs_Trinity_DESeq2_edgeR_TSV_annot	GO:0010025	wax biosynthetic process	BP	14/4592	14/4592	1	1	1	14	Marginal
FreeRedStar_vs_Trinity_DESeq2_edgeR_TSV_annot	GO:0010026	trichome differentiation	BP	38/4592	38/4592	1	1	1	38	Marginal
FreeRedStar_vs_Trinity_DESeq2_edgeR_TSV_annot	GO:0010027	thylakoid membrane organization	BP	4592-09-01	4592-09-01	1	1	1	9	Marginal
FreeRedStar_vs_Trinity_DESeq2_edgeR_TSV_annot	GO:0010029	regulation of seed germination	BP	23/4592	23/4592	1	1	1	23	Marginal
FreeRedStar_vs_Trinity_DESeq2_edgeR_TSV_annot	GO:0010030	positive regulation of seed germination	BP	4592-07-01	4592-07-01	1	1	1	7	Marginal
FreeRedStar_vs_Trinity_DESeq2_edgeR_TSV_annot	GO:0010036	response to boron-containing substance	BP	4592-05-01	4592-05-01	1	1	1	5	Marginal
FreeRedStar_vs_Trinity_DESeq2_edgeR_TSV_annot	GO:0010037	response to carbon dioxide	BP	4592-03-01	4592-03-01	1	1	1	3	Marginal
FreeRedStar_vs_Trinity_DESeq2_edgeR_TSV_annot	GO:0010038	response to metal ion	BP	192/4592	192/4592	1	1	1	192	Marginal
FreeRedStar_vs_Trinity_DESeq2_edgeR_TSV_annot	GO:0010039	response to iron ion	BP	33/4592	33/4592	1	1	1	33	Marginal
FreeRedStar_vs_Trinity_DESeq2_edgeR_TSV_annot	GO:0010043	response to zinc ion	BP	22/4592	22/4592	1	1	1	22	Marginal
FreeRedStar_vs_Trinity_DESeq2_edgeR_TSV_annot	GO:0010048	vernalization response	BP	4592-04-01	4592-04-01	1	1	1	4	Marginal
FreeRedStar_vs_Trinity_DESeq2_edgeR_TSV_annot	GO:0010050	vegetative phase change	BP	4592-03-01	4592-03-01	1	1	1	3	Marginal
FreeRedStar_vs_Trinity_DESeq2_edgeR_TSV_annot	GO:0010051	xylem and phloem pattern formation	BP	31/4592	31/4592	1	1	1	31	Marginal
FreeRedStar_vs_Trinity_DESeq2_edgeR_TSV_annot	GO:0010053	root epidermal cell differentiation	BP	39/4592	39/4592	1	1	1	39	Marginal
FreeRedStar_vs_Trinity_DESeq2_edgeR_TSV_annot	GO:0010054	trichoblast differentiation	BP	31/4592	31/4592	1	1	1	31	Marginal
FreeRedStar_vs_Trinity_DESeq2_edgeR_TSV_annot	GO:0010065	primary meristem tissue development	BP	4592-05-01	4592-05-01	1	1	1	5	Marginal
FreeRedStar_vs_Trinity_DESeq2_edgeR_TSV_annot	GO:0010067	procambium histogenesis	BP	4592-03-01	4592-03-01	1	1	1	3	Marginal
FreeRedStar_vs_Trinity_DESeq2_edgeR_TSV_annot	GO:0010069	zygote asymmetric cytokinesis in embryo sac	BP	4592-04-01	4592-04-01	1	1	1	4	Marginal
FreeRedStar_vs_Trinity_DESeq2_edgeR_TSV_annot	GO:0010070	zygote asymmetric cell division	BP	4592-04-01	4592-04-01	1	1	1	4	Marginal
FreeRedStar_vs_Trinity_DESeq2_edgeR_TSV_annot	GO:0010072	primary shoot apical meristem specification	BP	4592-07-01	4592-07-01	1	1	1	7	Marginal
FreeRedStar_vs_Trinity_DESeq2_edgeR_TSV_annot	GO:0010073	meristem maintenance	BP	60/4592	60/4592	1	1	1	60	Marginal
FreeRedStar_vs_Trinity_DESeq2_edgeR_TSV_annot	GO:0010074	maintenance of meristem identity	BP	20/4592	20/4592	1	1	1	20	Marginal
FreeRedStar_vs_Trinity_DESeq2_edgeR_TSV_annot	GO:0010075	regulation of meristem growth	BP	13/4592	13/4592	1	1	1	13	Marginal
FreeRedStar_vs_Trinity_DESeq2_edgeR_TSV_annot	GO:0010076	maintenance of floral meristem identity	BP	4592-03-01	4592-03-01	1	1	1	3	Marginal
FreeRedStar_vs_Trinity_DESeq2_edgeR_TSV_annot	GO:0010077	maintenance of inflorescence meristem identity	BP	4592-04-01	4592-04-01	1	1	1	4	Marginal
FreeRedStar_vs_Trinity_DESeq2_edgeR_TSV_annot	GO:0010078	maintenance of root meristem identity	BP	4592-03-01	4592-03-01	1	1	1	3	Marginal
FreeRedStar_vs_Trinity_DESeq2_edgeR_TSV_annot	GO:0010080	regulation of floral meristem growth	BP	4592-03-01	4592-03-01	1	1	1	3	Marginal
FreeRedStar_vs_Trinity_DESeq2_edgeR_TSV_annot	GO:0010082	regulation of root meristem growth	BP	4592-10-01	4592-10-01	1	1	1	10	Marginal
FreeRedStar_vs_Trinity_DESeq2_edgeR_TSV_annot	GO:0010087	phloem or xylem histogenesis	BP	34/4592	34/4592	1	1	1	34	Marginal
FreeRedStar_vs_Trinity_DESeq2_edgeR_TSV_annot	GO:0010088	phloem development	BP	4592-05-01	4592-05-01	1	1	1	5	Marginal
FreeRedStar_vs_Trinity_DESeq2_edgeR_TSV_annot	GO:0010089	xylem development	BP	16/4592	16/4592	1	1	1	16	Marginal
FreeRedStar_vs_Trinity_DESeq2_edgeR_TSV_annot	GO:0010090	trichome morphogenesis	BP	28/4592	28/4592	1	1	1	28	Marginal
FreeRedStar_vs_Trinity_DESeq2_edgeR_TSV_annot	GO:0010091	trichome branching	BP	18/4592	18/4592	1	1	1	18	Marginal
FreeRedStar_vs_Trinity_DESeq2_edgeR_TSV_annot	GO:0010093	specification of floral organ identity	BP	13/4592	13/4592	1	1	1	13	Marginal
FreeRedStar_vs_Trinity_DESeq2_edgeR_TSV_annot	GO:0010097	specification of stamen identity	BP	4592-03-01	4592-03-01	1	1	1	3	Marginal
FreeRedStar_vs_Trinity_DESeq2_edgeR_TSV_annot	GO:0010099	regulation of photomorphogenesis	BP	4592-07-01	4592-07-01	1	1	1	7	Marginal
FreeRedStar_vs_Trinity_DESeq2_edgeR_TSV_annot	GO:0010100	negative regulation of photomorphogenesis	BP	4592-04-01	4592-04-01	1	1	1	4	Marginal
FreeRedStar_vs_Trinity_DESeq2_edgeR_TSV_annot	GO:0010101	post-embryonic root morphogenesis	BP	28/4592	28/4592	1	1	1	28	Marginal
FreeRedStar_vs_Trinity_DESeq2_edgeR_TSV_annot	GO:0010102	lateral root morphogenesis	BP	26/4592	26/4592	1	1	1	26	Marginal
FreeRedStar_vs_Trinity_DESeq2_edgeR_TSV_annot	GO:0010103	stomatal complex morphogenesis	BP	4592-04-01	4592-04-01	1	1	1	4	Marginal
FreeRedStar_vs_Trinity_DESeq2_edgeR_TSV_annot	GO:0010104	regulation of ethylene-activated signaling pathway	BP	20/4592	20/4592	1	1	1	20	Marginal
FreeRedStar_vs_Trinity_DESeq2_edgeR_TSV_annot	GO:0010105	negative regulation of ethylene-activated signaling pathway	BP	18/4592	18/4592	1	1	1	18	Marginal
FreeRedStar_vs_Trinity_DESeq2_edgeR_TSV_annot	GO:0010109	regulation of photosynthesis	BP	19/4592	19/4592	1	1	1	19	Marginal
FreeRedStar_vs_Trinity_DESeq2_edgeR_TSV_annot	GO:0010112	regulation of systemic acquired resistance	BP	4592-04-01	4592-04-01	1	1	1	4	Marginal
FreeRedStar_vs_Trinity_DESeq2_edgeR_TSV_annot	GO:0010114	response to red light	BP	16/4592	16/4592	1	1	1	16	Marginal
FreeRedStar_vs_Trinity_DESeq2_edgeR_TSV_annot	GO:0010115	regulation of abscisic acid biosynthetic process	BP	4592-08-01	4592-08-01	1	1	1	8	Marginal
FreeRedStar_vs_Trinity_DESeq2_edgeR_TSV_annot	GO:0010116	positive regulation of abscisic acid biosynthetic process	BP	4592-03-01	4592-03-01	1	1	1	3	Marginal
FreeRedStar_vs_Trinity_DESeq2_edgeR_TSV_annot	GO:0010117	photoprotection	BP	4592-05-01	4592-05-01	1	1	1	5	Marginal
FreeRedStar_vs_Trinity_DESeq2_edgeR_TSV_annot	GO:0010118	stomatal movement	BP	25/4592	25/4592	1	1	1	25	Marginal
FreeRedStar_vs_Trinity_DESeq2_edgeR_TSV_annot	GO:0010119	regulation of stomatal movement	BP	31/4592	31/4592	1	1	1	31	Marginal
FreeRedStar_vs_Trinity_DESeq2_edgeR_TSV_annot	GO:0010143	cutin biosynthetic process	BP	4592-11-01	4592-11-01	1	1	1	11	Marginal
FreeRedStar_vs_Trinity_DESeq2_edgeR_TSV_annot	GO:0010148	transpiration	BP	4592-06-01	4592-06-01	1	1	1	6	Marginal
FreeRedStar_vs_Trinity_DESeq2_edgeR_TSV_annot	GO:0010150	leaf senescence	BP	55/4592	55/4592	1	1	1	55	Marginal
FreeRedStar_vs_Trinity_DESeq2_edgeR_TSV_annot	GO:0010152	pollen maturation	BP	4592-09-01	4592-09-01	1	1	1	9	Marginal
FreeRedStar_vs_Trinity_DESeq2_edgeR_TSV_annot	GO:0010154	fruit development	BP	222/4592	222/4592	1	1	1	222	Marginal
FreeRedStar_vs_Trinity_DESeq2_edgeR_TSV_annot	GO:0010155	regulation of proton transport	BP	4592-04-01	4592-04-01	1	1	1	4	Marginal
FreeRedStar_vs_Trinity_DESeq2_edgeR_TSV_annot	GO:0010158	abaxial cell fate specification	BP	4592-04-01	4592-04-01	1	1	1	4	Marginal
FreeRedStar_vs_Trinity_DESeq2_edgeR_TSV_annot	GO:0010162	seed dormancy process	BP	4592-04-01	4592-04-01	1	1	1	4	Marginal
FreeRedStar_vs_Trinity_DESeq2_edgeR_TSV_annot	GO:0010165	response to X-ray	BP	4592-05-01	4592-05-01	1	1	1	5	Marginal
FreeRedStar_vs_Trinity_DESeq2_edgeR_TSV_annot	GO:0010166	wax metabolic process	BP	15/4592	15/4592	1	1	1	15	Marginal
FreeRedStar_vs_Trinity_DESeq2_edgeR_TSV_annot	GO:0010167	response to nitrate	BP	4592-12-01	4592-12-01	1	1	1	12	Marginal
FreeRedStar_vs_Trinity_DESeq2_edgeR_TSV_annot	GO:0010182	sugar mediated signaling pathway	BP	29/4592	29/4592	1	1	1	29	Marginal
FreeRedStar_vs_Trinity_DESeq2_edgeR_TSV_annot	GO:0010183	pollen tube guidance	BP	4592-11-01	4592-11-01	1	1	1	11	Marginal
FreeRedStar_vs_Trinity_DESeq2_edgeR_TSV_annot	GO:0010187	negative regulation of seed germination	BP	4592-04-01	4592-04-01	1	1	1	4	Marginal
FreeRedStar_vs_Trinity_DESeq2_edgeR_TSV_annot	GO:0010188	response to microbial phytotoxin	BP	4592-03-01	4592-03-01	1	1	1	3	Marginal
FreeRedStar_vs_Trinity_DESeq2_edgeR_TSV_annot	GO:0010189	vitamin E biosynthetic process	BP	4592-04-01	4592-04-01	1	1	1	4	Marginal
FreeRedStar_vs_Trinity_DESeq2_edgeR_TSV_annot	GO:0010191	mucilage metabolic process	BP	14/4592	14/4592	1	1	1	14	Marginal
FreeRedStar_vs_Trinity_DESeq2_edgeR_TSV_annot	GO:0010192	mucilage biosynthetic process	BP	4592-12-01	4592-12-01	1	1	1	12	Marginal
FreeRedStar_vs_Trinity_DESeq2_edgeR_TSV_annot	GO:0010193	response to ozone	BP	20/4592	20/4592	1	1	1	20	Marginal
FreeRedStar_vs_Trinity_DESeq2_edgeR_TSV_annot	GO:0010197	polar nucleus fusion	BP	4592-10-01	4592-10-01	1	1	1	10	Marginal
FreeRedStar_vs_Trinity_DESeq2_edgeR_TSV_annot	GO:0010199	organ boundary specification between lateral organs and the meristem	BP	4592-05-01	4592-05-01	1	1	1	5	Marginal
FreeRedStar_vs_Trinity_DESeq2_edgeR_TSV_annot	GO:0010200	response to chitin	BP	42/4592	42/4592	1	1	1	42	Marginal
FreeRedStar_vs_Trinity_DESeq2_edgeR_TSV_annot	GO:0010201	response to continuous far red light stimulus by the high-irradiance response system	BP	4592-03-01	4592-03-01	1	1	1	3	Marginal
FreeRedStar_vs_Trinity_DESeq2_edgeR_TSV_annot	GO:0010205	photoinhibition	BP	4592-06-01	4592-06-01	1	1	1	6	Marginal
FreeRedStar_vs_Trinity_DESeq2_edgeR_TSV_annot	GO:0010206	photosystem II repair	BP	4592-10-01	4592-10-01	1	1	1	10	Marginal
FreeRedStar_vs_Trinity_DESeq2_edgeR_TSV_annot	GO:0010208	pollen wall assembly	BP	14/4592	14/4592	1	1	1	14	Marginal
FreeRedStar_vs_Trinity_DESeq2_edgeR_TSV_annot	GO:0010212	response to ionizing radiation	BP	13/4592	13/4592	1	1	1	13	Marginal
FreeRedStar_vs_Trinity_DESeq2_edgeR_TSV_annot	GO:0010214	seed coat development	BP	16/4592	16/4592	1	1	1	16	Marginal
FreeRedStar_vs_Trinity_DESeq2_edgeR_TSV_annot	GO:0010215	cellulose microfibril organization	BP	4592-03-01	4592-03-01	1	1	1	3	Marginal
FreeRedStar_vs_Trinity_DESeq2_edgeR_TSV_annot	GO:0010218	response to far red light	BP	19/4592	19/4592	1	1	1	19	Marginal
FreeRedStar_vs_Trinity_DESeq2_edgeR_TSV_annot	GO:0010222	stem vascular tissue pattern formation	BP	4592-05-01	4592-05-01	1	1	1	5	Marginal
FreeRedStar_vs_Trinity_DESeq2_edgeR_TSV_annot	GO:0010223	secondary shoot formation	BP	14/4592	14/4592	1	1	1	14	Marginal
FreeRedStar_vs_Trinity_DESeq2_edgeR_TSV_annot	GO:0010224	response to UV-B	BP	20/4592	20/4592	1	1	1	20	Marginal
FreeRedStar_vs_Trinity_DESeq2_edgeR_TSV_annot	GO:0010225	response to UV-C	BP	4592-05-01	4592-05-01	1	1	1	5	Marginal
FreeRedStar_vs_Trinity_DESeq2_edgeR_TSV_annot	GO:0010227	floral organ abscission	BP	4592-04-01	4592-04-01	1	1	1	4	Marginal
FreeRedStar_vs_Trinity_DESeq2_edgeR_TSV_annot	GO:0010228	vegetative to reproductive phase transition of meristem	BP	58/4592	58/4592	1	1	1	58	Marginal
FreeRedStar_vs_Trinity_DESeq2_edgeR_TSV_annot	GO:0010229	inflorescence development	BP	13/4592	13/4592	1	1	1	13	Marginal
FreeRedStar_vs_Trinity_DESeq2_edgeR_TSV_annot	GO:0010232	vascular transport	BP	4592-09-01	4592-09-01	1	1	1	9	Marginal
FreeRedStar_vs_Trinity_DESeq2_edgeR_TSV_annot	GO:0010233	phloem transport	BP	4592-09-01	4592-09-01	1	1	1	9	Marginal
FreeRedStar_vs_Trinity_DESeq2_edgeR_TSV_annot	GO:0010255	glucose mediated signaling pathway	BP	4592-03-01	4592-03-01	1	1	1	3	Marginal
FreeRedStar_vs_Trinity_DESeq2_edgeR_TSV_annot	GO:0010256	endomembrane system organization	BP	41/4592	41/4592	1	1	1	41	Marginal
FreeRedStar_vs_Trinity_DESeq2_edgeR_TSV_annot	GO:0010264	myo-inositol hexakisphosphate biosynthetic process	BP	4592-04-01	4592-04-01	1	1	1	4	Marginal
FreeRedStar_vs_Trinity_DESeq2_edgeR_TSV_annot	GO:0010267	ta-siRNA processing	BP	13/4592	13/4592	1	1	1	13	Marginal
FreeRedStar_vs_Trinity_DESeq2_edgeR_TSV_annot	GO:0010268	brassinosteroid homeostasis	BP	18/4592	18/4592	1	1	1	18	Marginal
FreeRedStar_vs_Trinity_DESeq2_edgeR_TSV_annot	GO:0010271	regulation of chlorophyll catabolic process	BP	4592-03-01	4592-03-01	1	1	1	3	Marginal
FreeRedStar_vs_Trinity_DESeq2_edgeR_TSV_annot	GO:0010286	heat acclimation	BP	23/4592	23/4592	1	1	1	23	Marginal
FreeRedStar_vs_Trinity_DESeq2_edgeR_TSV_annot	GO:0010304	PSII associated light-harvesting complex II catabolic process	BP	4592-05-01	4592-05-01	1	1	1	5	Marginal
FreeRedStar_vs_Trinity_DESeq2_edgeR_TSV_annot	GO:0010305	leaf vascular tissue pattern formation	BP	4592-08-01	4592-08-01	1	1	1	8	Marginal
FreeRedStar_vs_Trinity_DESeq2_edgeR_TSV_annot	GO:0010306	rhamnogalacturonan II biosynthetic process	BP	4592-03-01	4592-03-01	1	1	1	3	Marginal
FreeRedStar_vs_Trinity_DESeq2_edgeR_TSV_annot	GO:0010310	regulation of hydrogen peroxide metabolic process	BP	4592-04-01	4592-04-01	1	1	1	4	Marginal
FreeRedStar_vs_Trinity_DESeq2_edgeR_TSV_annot	GO:0010311	lateral root formation	BP	22/4592	22/4592	1	1	1	22	Marginal
FreeRedStar_vs_Trinity_DESeq2_edgeR_TSV_annot	GO:0010315	auxin export across the plasma membrane	BP	4592-08-01	4592-08-01	1	1	1	8	Marginal
FreeRedStar_vs_Trinity_DESeq2_edgeR_TSV_annot	GO:0010332	response to gamma radiation	BP	4592-04-01	4592-04-01	1	1	1	4	Marginal
FreeRedStar_vs_Trinity_DESeq2_edgeR_TSV_annot	GO:0010337	regulation of salicylic acid metabolic process	BP	4592-07-01	4592-07-01	1	1	1	7	Marginal
FreeRedStar_vs_Trinity_DESeq2_edgeR_TSV_annot	GO:0010345	suberin biosynthetic process	BP	13/4592	13/4592	1	1	1	13	Marginal
FreeRedStar_vs_Trinity_DESeq2_edgeR_TSV_annot	GO:0010346	shoot axis formation	BP	14/4592	14/4592	1	1	1	14	Marginal
FreeRedStar_vs_Trinity_DESeq2_edgeR_TSV_annot	GO:0010358	leaf shaping	BP	4592-03-01	4592-03-01	1	1	1	3	Marginal
FreeRedStar_vs_Trinity_DESeq2_edgeR_TSV_annot	GO:0010359	regulation of anion channel activity	BP	4592-06-01	4592-06-01	1	1	1	6	Marginal
FreeRedStar_vs_Trinity_DESeq2_edgeR_TSV_annot	GO:0010363	regulation of plant-type hypersensitive response	BP	4592-07-01	4592-07-01	1	1	1	7	Marginal
FreeRedStar_vs_Trinity_DESeq2_edgeR_TSV_annot	GO:0010364	regulation of ethylene biosynthetic process	BP	4592-07-01	4592-07-01	1	1	1	7	Marginal
FreeRedStar_vs_Trinity_DESeq2_edgeR_TSV_annot	GO:0010374	stomatal complex development	BP	4592-09-01	4592-09-01	1	1	1	9	Marginal
FreeRedStar_vs_Trinity_DESeq2_edgeR_TSV_annot	GO:0010380	regulation of chlorophyll biosynthetic process	BP	13/4592	13/4592	1	1	1	13	Marginal
FreeRedStar_vs_Trinity_DESeq2_edgeR_TSV_annot	GO:0010383	cell wall polysaccharide metabolic process	BP	31/4592	31/4592	1	1	1	31	Marginal
FreeRedStar_vs_Trinity_DESeq2_edgeR_TSV_annot	GO:0010384	cell wall proteoglycan metabolic process	BP	4592-04-01	4592-04-01	1	1	1	4	Marginal
FreeRedStar_vs_Trinity_DESeq2_edgeR_TSV_annot	GO:0010389	regulation of G2/M transition of mitotic cell cycle	BP	4592-07-01	4592-07-01	1	1	1	7	Marginal
FreeRedStar_vs_Trinity_DESeq2_edgeR_TSV_annot	GO:0010393	galacturonan metabolic process	BP	15/4592	15/4592	1	1	1	15	Marginal
FreeRedStar_vs_Trinity_DESeq2_edgeR_TSV_annot	GO:0010396	rhamnogalacturonan II metabolic process	BP	4592-03-01	4592-03-01	1	1	1	3	Marginal
FreeRedStar_vs_Trinity_DESeq2_edgeR_TSV_annot	GO:0010404	cell wall hydroxyproline-rich glycoprotein metabolic process	BP	4592-04-01	4592-04-01	1	1	1	4	Marginal
FreeRedStar_vs_Trinity_DESeq2_edgeR_TSV_annot	GO:0010405	arabinogalactan protein metabolic process	BP	4592-04-01	4592-04-01	1	1	1	4	Marginal
FreeRedStar_vs_Trinity_DESeq2_edgeR_TSV_annot	GO:0010410	hemicellulose metabolic process	BP	15/4592	15/4592	1	1	1	15	Marginal
FreeRedStar_vs_Trinity_DESeq2_edgeR_TSV_annot	GO:0010411	xyloglucan metabolic process	BP	4592-05-01	4592-05-01	1	1	1	5	Marginal
FreeRedStar_vs_Trinity_DESeq2_edgeR_TSV_annot	GO:0010412	mannan metabolic process	BP	4592-03-01	4592-03-01	1	1	1	3	Marginal
FreeRedStar_vs_Trinity_DESeq2_edgeR_TSV_annot	GO:0010413	glucuronoxylan metabolic process	BP	4592-06-01	4592-06-01	1	1	1	6	Marginal
FreeRedStar_vs_Trinity_DESeq2_edgeR_TSV_annot	GO:0010417	glucuronoxylan biosynthetic process	BP	4592-06-01	4592-06-01	1	1	1	6	Marginal
FreeRedStar_vs_Trinity_DESeq2_edgeR_TSV_annot	GO:0010431	seed maturation	BP	18/4592	18/4592	1	1	1	18	Marginal
FreeRedStar_vs_Trinity_DESeq2_edgeR_TSV_annot	GO:0010440	stomatal lineage progression	BP	4592-05-01	4592-05-01	1	1	1	5	Marginal
FreeRedStar_vs_Trinity_DESeq2_edgeR_TSV_annot	GO:0010449	root meristem growth	BP	4592-04-01	4592-04-01	1	1	1	4	Marginal
FreeRedStar_vs_Trinity_DESeq2_edgeR_TSV_annot	GO:0010453	regulation of cell fate commitment	BP	4592-12-01	4592-12-01	1	1	1	12	Marginal
FreeRedStar_vs_Trinity_DESeq2_edgeR_TSV_annot	GO:0010466	negative regulation of peptidase activity	BP	4592-09-01	4592-09-01	1	1	1	9	Marginal
FreeRedStar_vs_Trinity_DESeq2_edgeR_TSV_annot	GO:0010467	gene expression	BP	470/4592	470/4592	1	1	1	470	Marginal
FreeRedStar_vs_Trinity_DESeq2_edgeR_TSV_annot	GO:0010470	regulation of gastrulation	BP	4592-04-01	4592-04-01	1	1	1	4	Marginal
FreeRedStar_vs_Trinity_DESeq2_edgeR_TSV_annot	GO:0010476	gibberellin mediated signaling pathway	BP	4592-11-01	4592-11-01	1	1	1	11	Marginal
FreeRedStar_vs_Trinity_DESeq2_edgeR_TSV_annot	GO:0010483	pollen tube reception	BP	4592-03-01	4592-03-01	1	1	1	3	Marginal
FreeRedStar_vs_Trinity_DESeq2_edgeR_TSV_annot	GO:0010492	maintenance of shoot apical meristem identity	BP	4592-10-01	4592-10-01	1	1	1	10	Marginal
FreeRedStar_vs_Trinity_DESeq2_edgeR_TSV_annot	GO:0010496	intercellular transport	BP	4592-04-01	4592-04-01	1	1	1	4	Marginal
FreeRedStar_vs_Trinity_DESeq2_edgeR_TSV_annot	GO:0010497	plasmodesmata-mediated intercellular transport	BP	4592-03-01	4592-03-01	1	1	1	3	Marginal
FreeRedStar_vs_Trinity_DESeq2_edgeR_TSV_annot	GO:0010498	proteasomal protein catabolic process	BP	86/4592	86/4592	1	1	1	86	Marginal
FreeRedStar_vs_Trinity_DESeq2_edgeR_TSV_annot	GO:0010506	regulation of autophagy	BP	16/4592	16/4592	1	1	1	16	Marginal
FreeRedStar_vs_Trinity_DESeq2_edgeR_TSV_annot	GO:0010507	negative regulation of autophagy	BP	4592-07-01	4592-07-01	1	1	1	7	Marginal
FreeRedStar_vs_Trinity_DESeq2_edgeR_TSV_annot	GO:0010508	positive regulation of autophagy	BP	4592-05-01	4592-05-01	1	1	1	5	Marginal
FreeRedStar_vs_Trinity_DESeq2_edgeR_TSV_annot	GO:0010522	regulation of calcium ion transport into cytosol	BP	4592-03-01	4592-03-01	1	1	1	3	Marginal
FreeRedStar_vs_Trinity_DESeq2_edgeR_TSV_annot	GO:0010540	basipetal auxin transport	BP	4592-05-01	4592-05-01	1	1	1	5	Marginal
FreeRedStar_vs_Trinity_DESeq2_edgeR_TSV_annot	GO:0010555	response to mannitol	BP	4592-05-01	4592-05-01	1	1	1	5	Marginal
FreeRedStar_vs_Trinity_DESeq2_edgeR_TSV_annot	GO:0010557	positive regulation of macromolecule biosynthetic process	BP	166/4592	166/4592	1	1	1	166	Marginal
FreeRedStar_vs_Trinity_DESeq2_edgeR_TSV_annot	GO:0010558	negative regulation of macromolecule biosynthetic process	BP	136/4592	136/4592	1	1	1	136	Marginal
FreeRedStar_vs_Trinity_DESeq2_edgeR_TSV_annot	GO:0010559	regulation of glycoprotein biosynthetic process	BP	4592-03-01	4592-03-01	1	1	1	3	Marginal
FreeRedStar_vs_Trinity_DESeq2_edgeR_TSV_annot	GO:0010560	positive regulation of glycoprotein biosynthetic process	BP	4592-03-01	4592-03-01	1	1	1	3	Marginal
FreeRedStar_vs_Trinity_DESeq2_edgeR_TSV_annot	GO:0010562	positive regulation of phosphorus metabolic process	BP	33/4592	33/4592	1	1	1	33	Marginal
FreeRedStar_vs_Trinity_DESeq2_edgeR_TSV_annot	GO:0010563	negative regulation of phosphorus metabolic process	BP	4592-09-01	4592-09-01	1	1	1	9	Marginal
FreeRedStar_vs_Trinity_DESeq2_edgeR_TSV_annot	GO:0010564	regulation of cell cycle process	BP	37/4592	37/4592	1	1	1	37	Marginal
FreeRedStar_vs_Trinity_DESeq2_edgeR_TSV_annot	GO:0010565	regulation of ketone metabolic process	BP	32/4592	32/4592	1	1	1	32	Marginal
FreeRedStar_vs_Trinity_DESeq2_edgeR_TSV_annot	GO:0010582	floral meristem determinacy	BP	4592-08-01	4592-08-01	1	1	1	8	Marginal
FreeRedStar_vs_Trinity_DESeq2_edgeR_TSV_annot	GO:0010584	pollen exine formation	BP	4592-10-01	4592-10-01	1	1	1	10	Marginal
FreeRedStar_vs_Trinity_DESeq2_edgeR_TSV_annot	GO:0010586	miRNA metabolic process	BP	4592-06-01	4592-06-01	1	1	1	6	Marginal
FreeRedStar_vs_Trinity_DESeq2_edgeR_TSV_annot	GO:0010587	miRNA catabolic process	BP	4592-05-01	4592-05-01	1	1	1	5	Marginal
FreeRedStar_vs_Trinity_DESeq2_edgeR_TSV_annot	GO:0010588	cotyledon vascular tissue pattern formation	BP	4592-07-01	4592-07-01	1	1	1	7	Marginal
FreeRedStar_vs_Trinity_DESeq2_edgeR_TSV_annot	GO:0010589	leaf proximal/distal pattern formation	BP	4592-03-01	4592-03-01	1	1	1	3	Marginal
FreeRedStar_vs_Trinity_DESeq2_edgeR_TSV_annot	GO:0010594	regulation of endothelial cell migration	BP	4592-04-01	4592-04-01	1	1	1	4	Marginal
FreeRedStar_vs_Trinity_DESeq2_edgeR_TSV_annot	GO:0010595	positive regulation of endothelial cell migration	BP	4592-03-01	4592-03-01	1	1	1	3	Marginal
FreeRedStar_vs_Trinity_DESeq2_edgeR_TSV_annot	GO:0010597	green leaf volatile biosynthetic process	BP	4592-04-01	4592-04-01	1	1	1	4	Marginal
FreeRedStar_vs_Trinity_DESeq2_edgeR_TSV_annot	GO:0010604	positive regulation of macromolecule metabolic process	BP	252/4592	252/4592	1	1	1	252	Marginal
FreeRedStar_vs_Trinity_DESeq2_edgeR_TSV_annot	GO:0010605	negative regulation of macromolecule metabolic process	BP	261/4592	261/4592	1	1	1	261	Marginal
FreeRedStar_vs_Trinity_DESeq2_edgeR_TSV_annot	GO:0010608	post-transcriptional regulation of gene expression	BP	98/4592	98/4592	1	1	1	98	Marginal
FreeRedStar_vs_Trinity_DESeq2_edgeR_TSV_annot	GO:0010628	positive regulation of gene expression	BP	169/4592	169/4592	1	1	1	169	Marginal
FreeRedStar_vs_Trinity_DESeq2_edgeR_TSV_annot	GO:0010629	negative regulation of gene expression	BP	212/4592	212/4592	1	1	1	212	Marginal
FreeRedStar_vs_Trinity_DESeq2_edgeR_TSV_annot	GO:0010632	regulation of epithelial cell migration	BP	4592-04-01	4592-04-01	1	1	1	4	Marginal
FreeRedStar_vs_Trinity_DESeq2_edgeR_TSV_annot	GO:0010634	positive regulation of epithelial cell migration	BP	4592-03-01	4592-03-01	1	1	1	3	Marginal
FreeRedStar_vs_Trinity_DESeq2_edgeR_TSV_annot	GO:0010638	positive regulation of organelle organization	BP	49/4592	49/4592	1	1	1	49	Marginal
FreeRedStar_vs_Trinity_DESeq2_edgeR_TSV_annot	GO:0010639	negative regulation of organelle organization	BP	41/4592	41/4592	1	1	1	41	Marginal
FreeRedStar_vs_Trinity_DESeq2_edgeR_TSV_annot	GO:0010646	regulation of cell communication	BP	170/4592	170/4592	1	1	1	170	Marginal
FreeRedStar_vs_Trinity_DESeq2_edgeR_TSV_annot	GO:0010647	positive regulation of cell communication	BP	58/4592	58/4592	1	1	1	58	Marginal
FreeRedStar_vs_Trinity_DESeq2_edgeR_TSV_annot	GO:0010648	negative regulation of cell communication	BP	71/4592	71/4592	1	1	1	71	Marginal
FreeRedStar_vs_Trinity_DESeq2_edgeR_TSV_annot	GO:0010720	positive regulation of cell development	BP	4592-08-01	4592-08-01	1	1	1	8	Marginal
FreeRedStar_vs_Trinity_DESeq2_edgeR_TSV_annot	GO:0010721	negative regulation of cell development	BP	4592-07-01	4592-07-01	1	1	1	7	Marginal
FreeRedStar_vs_Trinity_DESeq2_edgeR_TSV_annot	GO:0010731	protein glutathionylation	BP	4592-05-01	4592-05-01	1	1	1	5	Marginal
FreeRedStar_vs_Trinity_DESeq2_edgeR_TSV_annot	GO:0010770	positive regulation of cell morphogenesis	BP	4592-03-01	4592-03-01	1	1	1	3	Marginal
FreeRedStar_vs_Trinity_DESeq2_edgeR_TSV_annot	GO:0010771	negative regulation of cell morphogenesis	BP	4592-04-01	4592-04-01	1	1	1	4	Marginal
FreeRedStar_vs_Trinity_DESeq2_edgeR_TSV_annot	GO:0010810	regulation of cell-substrate adhesion	BP	4592-05-01	4592-05-01	1	1	1	5	Marginal
FreeRedStar_vs_Trinity_DESeq2_edgeR_TSV_annot	GO:0010812	negative regulation of cell-substrate adhesion	BP	4592-05-01	4592-05-01	1	1	1	5	Marginal
FreeRedStar_vs_Trinity_DESeq2_edgeR_TSV_annot	GO:0010817	regulation of hormone levels	BP	139/4592	139/4592	1	1	1	139	Marginal
FreeRedStar_vs_Trinity_DESeq2_edgeR_TSV_annot	GO:0010833	telomere maintenance via telomere lengthening	BP	4592-03-01	4592-03-01	1	1	1	3	Marginal
FreeRedStar_vs_Trinity_DESeq2_edgeR_TSV_annot	GO:0010876	lipid localization	BP	42/4592	42/4592	1	1	1	42	Marginal
FreeRedStar_vs_Trinity_DESeq2_edgeR_TSV_annot	GO:0010921	regulation of phosphatase activity	BP	4592-08-01	4592-08-01	1	1	1	8	Marginal
FreeRedStar_vs_Trinity_DESeq2_edgeR_TSV_annot	GO:0010923	negative regulation of phosphatase activity	BP	4592-04-01	4592-04-01	1	1	1	4	Marginal
FreeRedStar_vs_Trinity_DESeq2_edgeR_TSV_annot	GO:0010927	cellular component assembly involved in morphogenesis	BP	19/4592	19/4592	1	1	1	19	Marginal
FreeRedStar_vs_Trinity_DESeq2_edgeR_TSV_annot	GO:0010928	regulation of auxin mediated signaling pathway	BP	21/4592	21/4592	1	1	1	21	Marginal
FreeRedStar_vs_Trinity_DESeq2_edgeR_TSV_annot	GO:0010929	positive regulation of auxin mediated signaling pathway	BP	4592-07-01	4592-07-01	1	1	1	7	Marginal
FreeRedStar_vs_Trinity_DESeq2_edgeR_TSV_annot	GO:0010948	negative regulation of cell cycle process	BP	17/4592	17/4592	1	1	1	17	Marginal
FreeRedStar_vs_Trinity_DESeq2_edgeR_TSV_annot	GO:0010951	negative regulation of endopeptidase activity	BP	4592-08-01	4592-08-01	1	1	1	8	Marginal
FreeRedStar_vs_Trinity_DESeq2_edgeR_TSV_annot	GO:0010952	positive regulation of peptidase activity	BP	4592-03-01	4592-03-01	1	1	1	3	Marginal
FreeRedStar_vs_Trinity_DESeq2_edgeR_TSV_annot	GO:0010959	regulation of metal ion transport	BP	4592-11-01	4592-11-01	1	1	1	11	Marginal
FreeRedStar_vs_Trinity_DESeq2_edgeR_TSV_annot	GO:0010965	regulation of mitotic sister chromatid separation	BP	4592-08-01	4592-08-01	1	1	1	8	Marginal
FreeRedStar_vs_Trinity_DESeq2_edgeR_TSV_annot	GO:0010975	regulation of neuron projection development	BP	4592-08-01	4592-08-01	1	1	1	8	Marginal
FreeRedStar_vs_Trinity_DESeq2_edgeR_TSV_annot	GO:0010976	positive regulation of neuron projection development	BP	4592-04-01	4592-04-01	1	1	1	4	Marginal
FreeRedStar_vs_Trinity_DESeq2_edgeR_TSV_annot	GO:0010977	negative regulation of neuron projection development	BP	4592-07-01	4592-07-01	1	1	1	7	Marginal
FreeRedStar_vs_Trinity_DESeq2_edgeR_TSV_annot	GO:0012501	programmed cell death	BP	60/4592	60/4592	1	1	1	60	Marginal
FreeRedStar_vs_Trinity_DESeq2_edgeR_TSV_annot	GO:0014074	response to purine-containing compound	BP	4592-06-01	4592-06-01	1	1	1	6	Marginal
FreeRedStar_vs_Trinity_DESeq2_edgeR_TSV_annot	GO:0015012	heparan sulfate proteoglycan biosynthetic process	BP	4592-04-01	4592-04-01	1	1	1	4	Marginal
FreeRedStar_vs_Trinity_DESeq2_edgeR_TSV_annot	GO:0015031	protein transport	BP	185/4592	185/4592	1	1	1	185	Marginal
FreeRedStar_vs_Trinity_DESeq2_edgeR_TSV_annot	GO:0015693	magnesium ion transport	BP	4592-04-01	4592-04-01	1	1	1	4	Marginal
FreeRedStar_vs_Trinity_DESeq2_edgeR_TSV_annot	GO:0015695	organic cation transport	BP	4592-03-01	4592-03-01	1	1	1	3	Marginal
FreeRedStar_vs_Trinity_DESeq2_edgeR_TSV_annot	GO:0015698	inorganic anion transport	BP	30/4592	30/4592	1	1	1	30	Marginal
FreeRedStar_vs_Trinity_DESeq2_edgeR_TSV_annot	GO:0015700	arsenite transport	BP	4592-03-01	4592-03-01	1	1	1	3	Marginal
FreeRedStar_vs_Trinity_DESeq2_edgeR_TSV_annot	GO:0015706	nitrate transmembrane transport	BP	4592-10-01	4592-10-01	1	1	1	10	Marginal
FreeRedStar_vs_Trinity_DESeq2_edgeR_TSV_annot	GO:0015711	organic anion transport	BP	82/4592	82/4592	1	1	1	82	Marginal
FreeRedStar_vs_Trinity_DESeq2_edgeR_TSV_annot	GO:0015713	phosphoglycerate transmembrane transport	BP	4592-04-01	4592-04-01	1	1	1	4	Marginal
FreeRedStar_vs_Trinity_DESeq2_edgeR_TSV_annot	GO:0015717	triose phosphate transport	BP	4592-04-01	4592-04-01	1	1	1	4	Marginal
FreeRedStar_vs_Trinity_DESeq2_edgeR_TSV_annot	GO:0015718	monocarboxylic acid transport	BP	20/4592	20/4592	1	1	1	20	Marginal
FreeRedStar_vs_Trinity_DESeq2_edgeR_TSV_annot	GO:0015729	oxaloacetate transport	BP	4592-05-01	4592-05-01	1	1	1	5	Marginal
FreeRedStar_vs_Trinity_DESeq2_edgeR_TSV_annot	GO:0015740	C4-dicarboxylate transport	BP	13/4592	13/4592	1	1	1	13	Marginal
FreeRedStar_vs_Trinity_DESeq2_edgeR_TSV_annot	GO:0015742	alpha-ketoglutarate transport	BP	4592-03-01	4592-03-01	1	1	1	3	Marginal
FreeRedStar_vs_Trinity_DESeq2_edgeR_TSV_annot	GO:0015743	malate transport	BP	13/4592	13/4592	1	1	1	13	Marginal
FreeRedStar_vs_Trinity_DESeq2_edgeR_TSV_annot	GO:0015748	organophosphate ester transport	BP	30/4592	30/4592	1	1	1	30	Marginal
FreeRedStar_vs_Trinity_DESeq2_edgeR_TSV_annot	GO:0015749	monosaccharide transmembrane transport	BP	19/4592	19/4592	1	1	1	19	Marginal
FreeRedStar_vs_Trinity_DESeq2_edgeR_TSV_annot	GO:0015750	pentose transmembrane transport	BP	4592-07-01	4592-07-01	1	1	1	7	Marginal
FreeRedStar_vs_Trinity_DESeq2_edgeR_TSV_annot	GO:0015752	D-ribose transmembrane transport	BP	4592-06-01	4592-06-01	1	1	1	6	Marginal
FreeRedStar_vs_Trinity_DESeq2_edgeR_TSV_annot	GO:0015753	D-xylose transmembrane transport	BP	4592-06-01	4592-06-01	1	1	1	6	Marginal
FreeRedStar_vs_Trinity_DESeq2_edgeR_TSV_annot	GO:0015757	galactose transmembrane transport	BP	4592-06-01	4592-06-01	1	1	1	6	Marginal
FreeRedStar_vs_Trinity_DESeq2_edgeR_TSV_annot	GO:0015766	disaccharide transport	BP	4592-05-01	4592-05-01	1	1	1	5	Marginal
FreeRedStar_vs_Trinity_DESeq2_edgeR_TSV_annot	GO:0015770	sucrose transport	BP	4592-05-01	4592-05-01	1	1	1	5	Marginal
FreeRedStar_vs_Trinity_DESeq2_edgeR_TSV_annot	GO:0015772	oligosaccharide transport	BP	4592-05-01	4592-05-01	1	1	1	5	Marginal
FreeRedStar_vs_Trinity_DESeq2_edgeR_TSV_annot	GO:0015780	nucleotide-sugar transmembrane transport	BP	4592-11-01	4592-11-01	1	1	1	11	Marginal
FreeRedStar_vs_Trinity_DESeq2_edgeR_TSV_annot	GO:0015791	polyol transmembrane transport	BP	4592-08-01	4592-08-01	1	1	1	8	Marginal
FreeRedStar_vs_Trinity_DESeq2_edgeR_TSV_annot	GO:0015793	glycerol transmembrane transport	BP	4592-07-01	4592-07-01	1	1	1	7	Marginal
FreeRedStar_vs_Trinity_DESeq2_edgeR_TSV_annot	GO:0015795	sorbitol transmembrane transport	BP	4592-06-01	4592-06-01	1	1	1	6	Marginal
FreeRedStar_vs_Trinity_DESeq2_edgeR_TSV_annot	GO:0015797	mannitol transmembrane transport	BP	4592-06-01	4592-06-01	1	1	1	6	Marginal
FreeRedStar_vs_Trinity_DESeq2_edgeR_TSV_annot	GO:0015798	myo-inositol transport	BP	4592-07-01	4592-07-01	1	1	1	7	Marginal
FreeRedStar_vs_Trinity_DESeq2_edgeR_TSV_annot	GO:0015804	neutral amino acid transport	BP	4592-03-01	4592-03-01	1	1	1	3	Marginal
FreeRedStar_vs_Trinity_DESeq2_edgeR_TSV_annot	GO:0015807	L-amino acid transport	BP	4592-06-01	4592-06-01	1	1	1	6	Marginal
FreeRedStar_vs_Trinity_DESeq2_edgeR_TSV_annot	GO:0015833	peptide transport	BP	192/4592	192/4592	1	1	1	192	Marginal
FreeRedStar_vs_Trinity_DESeq2_edgeR_TSV_annot	GO:0015840	urea transport	BP	4592-04-01	4592-04-01	1	1	1	4	Marginal
FreeRedStar_vs_Trinity_DESeq2_edgeR_TSV_annot	GO:0015849	organic acid transport	BP	49/4592	49/4592	1	1	1	49	Marginal
FreeRedStar_vs_Trinity_DESeq2_edgeR_TSV_annot	GO:0015850	organic hydroxy compound transport	BP	15/4592	15/4592	1	1	1	15	Marginal
FreeRedStar_vs_Trinity_DESeq2_edgeR_TSV_annot	GO:0015851	nucleobase transport	BP	4592-07-01	4592-07-01	1	1	1	7	Marginal
FreeRedStar_vs_Trinity_DESeq2_edgeR_TSV_annot	GO:0015855	pyrimidine nucleobase transport	BP	4592-03-01	4592-03-01	1	1	1	3	Marginal
FreeRedStar_vs_Trinity_DESeq2_edgeR_TSV_annot	GO:0015857	uracil transport	BP	4592-03-01	4592-03-01	1	1	1	3	Marginal
FreeRedStar_vs_Trinity_DESeq2_edgeR_TSV_annot	GO:0015858	nucleoside transport	BP	4592-03-01	4592-03-01	1	1	1	3	Marginal
FreeRedStar_vs_Trinity_DESeq2_edgeR_TSV_annot	GO:0015865	purine nucleotide transport	BP	4592-11-01	4592-11-01	1	1	1	11	Marginal
FreeRedStar_vs_Trinity_DESeq2_edgeR_TSV_annot	GO:0015866	ADP transport	BP	4592-07-01	4592-07-01	1	1	1	7	Marginal
FreeRedStar_vs_Trinity_DESeq2_edgeR_TSV_annot	GO:0015867	ATP transport	BP	4592-04-01	4592-04-01	1	1	1	4	Marginal
FreeRedStar_vs_Trinity_DESeq2_edgeR_TSV_annot	GO:0015868	purine ribonucleotide transport	BP	4592-11-01	4592-11-01	1	1	1	11	Marginal
FreeRedStar_vs_Trinity_DESeq2_edgeR_TSV_annot	GO:0015908	fatty acid transport	BP	4592-07-01	4592-07-01	1	1	1	7	Marginal
FreeRedStar_vs_Trinity_DESeq2_edgeR_TSV_annot	GO:0015914	phospholipid transport	BP	15/4592	15/4592	1	1	1	15	Marginal
FreeRedStar_vs_Trinity_DESeq2_edgeR_TSV_annot	GO:0015919	peroxisomal membrane transport	BP	4592-07-01	4592-07-01	1	1	1	7	Marginal
FreeRedStar_vs_Trinity_DESeq2_edgeR_TSV_annot	GO:0015931	nucleobase-containing compound transport	BP	61/4592	61/4592	1	1	1	61	Marginal
FreeRedStar_vs_Trinity_DESeq2_edgeR_TSV_annot	GO:0015936	coenzyme A metabolic process	BP	4592-03-01	4592-03-01	1	1	1	3	Marginal
FreeRedStar_vs_Trinity_DESeq2_edgeR_TSV_annot	GO:0015937	coenzyme A biosynthetic process	BP	4592-03-01	4592-03-01	1	1	1	3	Marginal
FreeRedStar_vs_Trinity_DESeq2_edgeR_TSV_annot	GO:0015969	guanosine tetraphosphate metabolic process	BP	4592-03-01	4592-03-01	1	1	1	3	Marginal
FreeRedStar_vs_Trinity_DESeq2_edgeR_TSV_annot	GO:0015977	carbon fixation	BP	4592-06-01	4592-06-01	1	1	1	6	Marginal
FreeRedStar_vs_Trinity_DESeq2_edgeR_TSV_annot	GO:0015979	photosynthesis	BP	52/4592	52/4592	1	1	1	52	Marginal
FreeRedStar_vs_Trinity_DESeq2_edgeR_TSV_annot	GO:0015980	energy derivation by oxidation of organic compounds	BP	37/4592	37/4592	1	1	1	37	Marginal
FreeRedStar_vs_Trinity_DESeq2_edgeR_TSV_annot	GO:0015985	energy coupled proton transport, down electrochemical gradient	BP	4592-06-01	4592-06-01	1	1	1	6	Marginal
FreeRedStar_vs_Trinity_DESeq2_edgeR_TSV_annot	GO:0015986	proton motive force-driven ATP synthesis	BP	4592-06-01	4592-06-01	1	1	1	6	Marginal
FreeRedStar_vs_Trinity_DESeq2_edgeR_TSV_annot	GO:0015994	chlorophyll metabolic process	BP	4592-10-01	4592-10-01	1	1	1	10	Marginal
FreeRedStar_vs_Trinity_DESeq2_edgeR_TSV_annot	GO:0015995	chlorophyll biosynthetic process	BP	4592-04-01	4592-04-01	1	1	1	4	Marginal
FreeRedStar_vs_Trinity_DESeq2_edgeR_TSV_annot	GO:0015996	chlorophyll catabolic process	BP	4592-05-01	4592-05-01	1	1	1	5	Marginal
FreeRedStar_vs_Trinity_DESeq2_edgeR_TSV_annot	GO:0016032	viral process	BP	13/4592	13/4592	1	1	1	13	Marginal
FreeRedStar_vs_Trinity_DESeq2_edgeR_TSV_annot	GO:0016036	cellular response to phosphate starvation	BP	27/4592	27/4592	1	1	1	27	Marginal
FreeRedStar_vs_Trinity_DESeq2_edgeR_TSV_annot	GO:0016042	lipid catabolic process	BP	30/4592	30/4592	1	1	1	30	Marginal
FreeRedStar_vs_Trinity_DESeq2_edgeR_TSV_annot	GO:0016049	cell growth	BP	136/4592	136/4592	1	1	1	136	Marginal
FreeRedStar_vs_Trinity_DESeq2_edgeR_TSV_annot	GO:0016050	vesicle organization	BP	43/4592	43/4592	1	1	1	43	Marginal
FreeRedStar_vs_Trinity_DESeq2_edgeR_TSV_annot	GO:0016051	carbohydrate biosynthetic process	BP	83/4592	83/4592	1	1	1	83	Marginal
FreeRedStar_vs_Trinity_DESeq2_edgeR_TSV_annot	GO:0016052	carbohydrate catabolic process	BP	55/4592	55/4592	1	1	1	55	Marginal
FreeRedStar_vs_Trinity_DESeq2_edgeR_TSV_annot	GO:0016053	organic acid biosynthetic process	BP	143/4592	143/4592	1	1	1	143	Marginal
FreeRedStar_vs_Trinity_DESeq2_edgeR_TSV_annot	GO:0016054	organic acid catabolic process	BP	39/4592	39/4592	1	1	1	39	Marginal
FreeRedStar_vs_Trinity_DESeq2_edgeR_TSV_annot	GO:0016055	Wnt signaling pathway	BP	4592-03-01	4592-03-01	1	1	1	3	Marginal
FreeRedStar_vs_Trinity_DESeq2_edgeR_TSV_annot	GO:0016070	RNA metabolic process	BP	434/4592	434/4592	1	1	1	434	Marginal
FreeRedStar_vs_Trinity_DESeq2_edgeR_TSV_annot	GO:0016071	mRNA metabolic process	BP	152/4592	152/4592	1	1	1	152	Marginal
FreeRedStar_vs_Trinity_DESeq2_edgeR_TSV_annot	GO:0016072	rRNA metabolic process	BP	69/4592	69/4592	1	1	1	69	Marginal
FreeRedStar_vs_Trinity_DESeq2_edgeR_TSV_annot	GO:0016073	snRNA metabolic process	BP	4592-07-01	4592-07-01	1	1	1	7	Marginal
FreeRedStar_vs_Trinity_DESeq2_edgeR_TSV_annot	GO:0016074	sno(s)RNA metabolic process	BP	4592-07-01	4592-07-01	1	1	1	7	Marginal
FreeRedStar_vs_Trinity_DESeq2_edgeR_TSV_annot	GO:0016075	rRNA catabolic process	BP	4592-06-01	4592-06-01	1	1	1	6	Marginal
FreeRedStar_vs_Trinity_DESeq2_edgeR_TSV_annot	GO:0016079	synaptic vesicle exocytosis	BP	4592-03-01	4592-03-01	1	1	1	3	Marginal
FreeRedStar_vs_Trinity_DESeq2_edgeR_TSV_annot	GO:0016080	synaptic vesicle targeting	BP	4592-03-01	4592-03-01	1	1	1	3	Marginal
FreeRedStar_vs_Trinity_DESeq2_edgeR_TSV_annot	GO:0016081	synaptic vesicle docking	BP	4592-03-01	4592-03-01	1	1	1	3	Marginal
FreeRedStar_vs_Trinity_DESeq2_edgeR_TSV_annot	GO:0016101	diterpenoid metabolic process	BP	27/4592	27/4592	1	1	1	27	Marginal
FreeRedStar_vs_Trinity_DESeq2_edgeR_TSV_annot	GO:0016102	diterpenoid biosynthetic process	BP	18/4592	18/4592	1	1	1	18	Marginal
FreeRedStar_vs_Trinity_DESeq2_edgeR_TSV_annot	GO:0016104	triterpenoid biosynthetic process	BP	4592-05-01	4592-05-01	1	1	1	5	Marginal
FreeRedStar_vs_Trinity_DESeq2_edgeR_TSV_annot	GO:0016106	sesquiterpenoid biosynthetic process	BP	4592-06-01	4592-06-01	1	1	1	6	Marginal
FreeRedStar_vs_Trinity_DESeq2_edgeR_TSV_annot	GO:0016107	sesquiterpenoid catabolic process	BP	4592-04-01	4592-04-01	1	1	1	4	Marginal
FreeRedStar_vs_Trinity_DESeq2_edgeR_TSV_annot	GO:0016108	tetraterpenoid metabolic process	BP	15/4592	15/4592	1	1	1	15	Marginal
FreeRedStar_vs_Trinity_DESeq2_edgeR_TSV_annot	GO:0016109	tetraterpenoid biosynthetic process	BP	4592-12-01	4592-12-01	1	1	1	12	Marginal
FreeRedStar_vs_Trinity_DESeq2_edgeR_TSV_annot	GO:0016114	terpenoid biosynthetic process	BP	42/4592	42/4592	1	1	1	42	Marginal
FreeRedStar_vs_Trinity_DESeq2_edgeR_TSV_annot	GO:0016115	terpenoid catabolic process	BP	4592-06-01	4592-06-01	1	1	1	6	Marginal
FreeRedStar_vs_Trinity_DESeq2_edgeR_TSV_annot	GO:0016116	carotenoid metabolic process	BP	15/4592	15/4592	1	1	1	15	Marginal
FreeRedStar_vs_Trinity_DESeq2_edgeR_TSV_annot	GO:0016117	carotenoid biosynthetic process	BP	4592-12-01	4592-12-01	1	1	1	12	Marginal
FreeRedStar_vs_Trinity_DESeq2_edgeR_TSV_annot	GO:0016122	xanthophyll metabolic process	BP	4592-07-01	4592-07-01	1	1	1	7	Marginal
FreeRedStar_vs_Trinity_DESeq2_edgeR_TSV_annot	GO:0016123	xanthophyll biosynthetic process	BP	4592-06-01	4592-06-01	1	1	1	6	Marginal
FreeRedStar_vs_Trinity_DESeq2_edgeR_TSV_annot	GO:0016125	sterol metabolic process	BP	28/4592	28/4592	1	1	1	28	Marginal
FreeRedStar_vs_Trinity_DESeq2_edgeR_TSV_annot	GO:0016126	sterol biosynthetic process	BP	16/4592	16/4592	1	1	1	16	Marginal
FreeRedStar_vs_Trinity_DESeq2_edgeR_TSV_annot	GO:0016128	phytosteroid metabolic process	BP	19/4592	19/4592	1	1	1	19	Marginal
FreeRedStar_vs_Trinity_DESeq2_edgeR_TSV_annot	GO:0016129	phytosteroid biosynthetic process	BP	14/4592	14/4592	1	1	1	14	Marginal
FreeRedStar_vs_Trinity_DESeq2_edgeR_TSV_annot	GO:0016131	brassinosteroid metabolic process	BP	16/4592	16/4592	1	1	1	16	Marginal
FreeRedStar_vs_Trinity_DESeq2_edgeR_TSV_annot	GO:0016132	brassinosteroid biosynthetic process	BP	4592-11-01	4592-11-01	1	1	1	11	Marginal
FreeRedStar_vs_Trinity_DESeq2_edgeR_TSV_annot	GO:0016137	glycoside metabolic process	BP	4592-05-01	4592-05-01	1	1	1	5	Marginal
FreeRedStar_vs_Trinity_DESeq2_edgeR_TSV_annot	GO:0016138	glycoside biosynthetic process	BP	4592-03-01	4592-03-01	1	1	1	3	Marginal
FreeRedStar_vs_Trinity_DESeq2_edgeR_TSV_annot	GO:0016143	S-glycoside metabolic process	BP	16/4592	16/4592	1	1	1	16	Marginal
FreeRedStar_vs_Trinity_DESeq2_edgeR_TSV_annot	GO:0016144	S-glycoside biosynthetic process	BP	4592-06-01	4592-06-01	1	1	1	6	Marginal
FreeRedStar_vs_Trinity_DESeq2_edgeR_TSV_annot	GO:0016180	snRNA processing	BP	4592-04-01	4592-04-01	1	1	1	4	Marginal
FreeRedStar_vs_Trinity_DESeq2_edgeR_TSV_annot	GO:0016192	vesicle-mediated transport	BP	164/4592	164/4592	1	1	1	164	Marginal
FreeRedStar_vs_Trinity_DESeq2_edgeR_TSV_annot	GO:0016197	endosomal transport	BP	30/4592	30/4592	1	1	1	30	Marginal
FreeRedStar_vs_Trinity_DESeq2_edgeR_TSV_annot	GO:0016226	iron-sulfur cluster assembly	BP	4592-10-01	4592-10-01	1	1	1	10	Marginal
FreeRedStar_vs_Trinity_DESeq2_edgeR_TSV_annot	GO:0016236	macroautophagy	BP	21/4592	21/4592	1	1	1	21	Marginal
FreeRedStar_vs_Trinity_DESeq2_edgeR_TSV_annot	GO:0016241	regulation of macroautophagy	BP	4592-03-01	4592-03-01	1	1	1	3	Marginal
FreeRedStar_vs_Trinity_DESeq2_edgeR_TSV_annot	GO:0016310	phosphorylation	BP	336/4592	336/4592	1	1	1	336	Marginal
FreeRedStar_vs_Trinity_DESeq2_edgeR_TSV_annot	GO:0016311	dephosphorylation	BP	68/4592	68/4592	1	1	1	68	Marginal
FreeRedStar_vs_Trinity_DESeq2_edgeR_TSV_annot	GO:0016441	post-transcriptional gene silencing	BP	47/4592	47/4592	1	1	1	47	Marginal
FreeRedStar_vs_Trinity_DESeq2_edgeR_TSV_annot	GO:0016477	cell migration	BP	4592-07-01	4592-07-01	1	1	1	7	Marginal
FreeRedStar_vs_Trinity_DESeq2_edgeR_TSV_annot	GO:0016482	cytosolic transport	BP	18/4592	18/4592	1	1	1	18	Marginal
FreeRedStar_vs_Trinity_DESeq2_edgeR_TSV_annot	GO:0016485	protein processing	BP	20/4592	20/4592	1	1	1	20	Marginal
FreeRedStar_vs_Trinity_DESeq2_edgeR_TSV_annot	GO:0016553	base conversion or substitution editing	BP	4592-05-01	4592-05-01	1	1	1	5	Marginal
FreeRedStar_vs_Trinity_DESeq2_edgeR_TSV_annot	GO:0016554	cytidine to uridine editing	BP	4592-04-01	4592-04-01	1	1	1	4	Marginal
FreeRedStar_vs_Trinity_DESeq2_edgeR_TSV_annot	GO:0016556	mRNA modification	BP	14/4592	14/4592	1	1	1	14	Marginal
FreeRedStar_vs_Trinity_DESeq2_edgeR_TSV_annot	GO:0016558	protein import into peroxisome matrix	BP	4592-07-01	4592-07-01	1	1	1	7	Marginal
FreeRedStar_vs_Trinity_DESeq2_edgeR_TSV_annot	GO:0016559	peroxisome fission	BP	4592-06-01	4592-06-01	1	1	1	6	Marginal
FreeRedStar_vs_Trinity_DESeq2_edgeR_TSV_annot	GO:0016567	protein ubiquitination	BP	165/4592	165/4592	1	1	1	165	Marginal
FreeRedStar_vs_Trinity_DESeq2_edgeR_TSV_annot	GO:0016579	protein deubiquitination	BP	4592-12-01	4592-12-01	1	1	1	12	Marginal
FreeRedStar_vs_Trinity_DESeq2_edgeR_TSV_annot	GO:0016598	protein arginylation	BP	4592-03-01	4592-03-01	1	1	1	3	Marginal
FreeRedStar_vs_Trinity_DESeq2_edgeR_TSV_annot	GO:0016925	protein sumoylation	BP	4592-07-01	4592-07-01	1	1	1	7	Marginal
FreeRedStar_vs_Trinity_DESeq2_edgeR_TSV_annot	GO:0016973	poly(A)+ mRNA export from nucleus	BP	4592-11-01	4592-11-01	1	1	1	11	Marginal
FreeRedStar_vs_Trinity_DESeq2_edgeR_TSV_annot	GO:0016998	cell wall macromolecule catabolic process	BP	4592-06-01	4592-06-01	1	1	1	6	Marginal
FreeRedStar_vs_Trinity_DESeq2_edgeR_TSV_annot	GO:0016999	antibiotic metabolic process	BP	35/4592	35/4592	1	1	1	35	Marginal
FreeRedStar_vs_Trinity_DESeq2_edgeR_TSV_annot	GO:0017000	antibiotic biosynthetic process	BP	4592-09-01	4592-09-01	1	1	1	9	Marginal
FreeRedStar_vs_Trinity_DESeq2_edgeR_TSV_annot	GO:0017001	antibiotic catabolic process	BP	13/4592	13/4592	1	1	1	13	Marginal
FreeRedStar_vs_Trinity_DESeq2_edgeR_TSV_annot	GO:0017004	cytochrome complex assembly	BP	4592-06-01	4592-06-01	1	1	1	6	Marginal
FreeRedStar_vs_Trinity_DESeq2_edgeR_TSV_annot	GO:0017015	regulation of transforming growth factor beta receptor signaling pathway	BP	4592-04-01	4592-04-01	1	1	1	4	Marginal
FreeRedStar_vs_Trinity_DESeq2_edgeR_TSV_annot	GO:0017038	protein import	BP	58/4592	58/4592	1	1	1	58	Marginal
FreeRedStar_vs_Trinity_DESeq2_edgeR_TSV_annot	GO:0017062	respiratory chain complex III assembly	BP	4592-04-01	4592-04-01	1	1	1	4	Marginal
FreeRedStar_vs_Trinity_DESeq2_edgeR_TSV_annot	GO:0017148	negative regulation of translation	BP	4592-12-01	4592-12-01	1	1	1	12	Marginal
FreeRedStar_vs_Trinity_DESeq2_edgeR_TSV_annot	GO:0017156	calcium-ion regulated exocytosis	BP	4592-03-01	4592-03-01	1	1	1	3	Marginal
FreeRedStar_vs_Trinity_DESeq2_edgeR_TSV_annot	GO:0017183	protein histidyl modification to diphthamide	BP	4592-03-01	4592-03-01	1	1	1	3	Marginal
FreeRedStar_vs_Trinity_DESeq2_edgeR_TSV_annot	GO:0018022	peptidyl-lysine methylation	BP	29/4592	29/4592	1	1	1	29	Marginal
FreeRedStar_vs_Trinity_DESeq2_edgeR_TSV_annot	GO:0018023	peptidyl-lysine trimethylation	BP	4592-03-01	4592-03-01	1	1	1	3	Marginal
FreeRedStar_vs_Trinity_DESeq2_edgeR_TSV_annot	GO:0018105	peptidyl-serine phosphorylation	BP	29/4592	29/4592	1	1	1	29	Marginal
FreeRedStar_vs_Trinity_DESeq2_edgeR_TSV_annot	GO:0018106	peptidyl-histidine phosphorylation	BP	4592-05-01	4592-05-01	1	1	1	5	Marginal
FreeRedStar_vs_Trinity_DESeq2_edgeR_TSV_annot	GO:0018107	peptidyl-threonine phosphorylation	BP	4592-07-01	4592-07-01	1	1	1	7	Marginal
FreeRedStar_vs_Trinity_DESeq2_edgeR_TSV_annot	GO:0018108	peptidyl-tyrosine phosphorylation	BP	4592-03-01	4592-03-01	1	1	1	3	Marginal
FreeRedStar_vs_Trinity_DESeq2_edgeR_TSV_annot	GO:0018193	peptidyl-amino acid modification	BP	130/4592	130/4592	1	1	1	130	Marginal
FreeRedStar_vs_Trinity_DESeq2_edgeR_TSV_annot	GO:0018195	peptidyl-arginine modification	BP	4592-03-01	4592-03-01	1	1	1	3	Marginal
FreeRedStar_vs_Trinity_DESeq2_edgeR_TSV_annot	GO:0018202	peptidyl-histidine modification	BP	4592-08-01	4592-08-01	1	1	1	8	Marginal
FreeRedStar_vs_Trinity_DESeq2_edgeR_TSV_annot	GO:0018205	peptidyl-lysine modification	BP	55/4592	55/4592	1	1	1	55	Marginal
FreeRedStar_vs_Trinity_DESeq2_edgeR_TSV_annot	GO:0018208	peptidyl-proline modification	BP	21/4592	21/4592	1	1	1	21	Marginal
FreeRedStar_vs_Trinity_DESeq2_edgeR_TSV_annot	GO:0018209	peptidyl-serine modification	BP	29/4592	29/4592	1	1	1	29	Marginal
FreeRedStar_vs_Trinity_DESeq2_edgeR_TSV_annot	GO:0018210	peptidyl-threonine modification	BP	4592-07-01	4592-07-01	1	1	1	7	Marginal
FreeRedStar_vs_Trinity_DESeq2_edgeR_TSV_annot	GO:0018212	peptidyl-tyrosine modification	BP	4592-03-01	4592-03-01	1	1	1	3	Marginal
FreeRedStar_vs_Trinity_DESeq2_edgeR_TSV_annot	GO:0018216	peptidyl-arginine methylation	BP	4592-03-01	4592-03-01	1	1	1	3	Marginal
FreeRedStar_vs_Trinity_DESeq2_edgeR_TSV_annot	GO:0018258	protein O-linked glycosylation via hydroxyproline	BP	4592-04-01	4592-04-01	1	1	1	4	Marginal
FreeRedStar_vs_Trinity_DESeq2_edgeR_TSV_annot	GO:0018279	protein N-linked glycosylation via asparagine	BP	4592-06-01	4592-06-01	1	1	1	6	Marginal
FreeRedStar_vs_Trinity_DESeq2_edgeR_TSV_annot	GO:0018393	internal peptidyl-lysine acetylation	BP	19/4592	19/4592	1	1	1	19	Marginal
FreeRedStar_vs_Trinity_DESeq2_edgeR_TSV_annot	GO:0018394	peptidyl-lysine acetylation	BP	19/4592	19/4592	1	1	1	19	Marginal
FreeRedStar_vs_Trinity_DESeq2_edgeR_TSV_annot	GO:0018904	ether metabolic process	BP	4592-03-01	4592-03-01	1	1	1	3	Marginal
FreeRedStar_vs_Trinity_DESeq2_edgeR_TSV_annot	GO:0018958	phenol-containing compound metabolic process	BP	4592-10-01	4592-10-01	1	1	1	10	Marginal
FreeRedStar_vs_Trinity_DESeq2_edgeR_TSV_annot	GO:0019058	viral life cycle	BP	4592-04-01	4592-04-01	1	1	1	4	Marginal
FreeRedStar_vs_Trinity_DESeq2_edgeR_TSV_annot	GO:0019079	viral genome replication	BP	4592-04-01	4592-04-01	1	1	1	4	Marginal
FreeRedStar_vs_Trinity_DESeq2_edgeR_TSV_annot	GO:0019216	regulation of lipid metabolic process	BP	32/4592	32/4592	1	1	1	32	Marginal
FreeRedStar_vs_Trinity_DESeq2_edgeR_TSV_annot	GO:0019217	regulation of fatty acid metabolic process	BP	4592-04-01	4592-04-01	1	1	1	4	Marginal
FreeRedStar_vs_Trinity_DESeq2_edgeR_TSV_annot	GO:0019218	regulation of steroid metabolic process	BP	4592-05-01	4592-05-01	1	1	1	5	Marginal
FreeRedStar_vs_Trinity_DESeq2_edgeR_TSV_annot	GO:0019220	regulation of phosphate metabolic process	BP	51/4592	51/4592	1	1	1	51	Marginal
FreeRedStar_vs_Trinity_DESeq2_edgeR_TSV_annot	GO:0019221	cytokine-mediated signaling pathway	BP	4592-05-01	4592-05-01	1	1	1	5	Marginal
FreeRedStar_vs_Trinity_DESeq2_edgeR_TSV_annot	GO:0019252	starch biosynthetic process	BP	4592-07-01	4592-07-01	1	1	1	7	Marginal
FreeRedStar_vs_Trinity_DESeq2_edgeR_TSV_annot	GO:0019253	reductive pentose-phosphate cycle	BP	4592-05-01	4592-05-01	1	1	1	5	Marginal
FreeRedStar_vs_Trinity_DESeq2_edgeR_TSV_annot	GO:0019287	isopentenyl diphosphate biosynthetic process, mevalonate pathway	BP	4592-06-01	4592-06-01	1	1	1	6	Marginal
FreeRedStar_vs_Trinity_DESeq2_edgeR_TSV_annot	GO:0019318	hexose metabolic process	BP	23/4592	23/4592	1	1	1	23	Marginal
FreeRedStar_vs_Trinity_DESeq2_edgeR_TSV_annot	GO:0019319	hexose biosynthetic process	BP	4592-06-01	4592-06-01	1	1	1	6	Marginal
FreeRedStar_vs_Trinity_DESeq2_edgeR_TSV_annot	GO:0019320	hexose catabolic process	BP	4592-04-01	4592-04-01	1	1	1	4	Marginal
FreeRedStar_vs_Trinity_DESeq2_edgeR_TSV_annot	GO:0019321	pentose metabolic process	BP	4592-11-01	4592-11-01	1	1	1	11	Marginal
FreeRedStar_vs_Trinity_DESeq2_edgeR_TSV_annot	GO:0019322	pentose biosynthetic process	BP	4592-04-01	4592-04-01	1	1	1	4	Marginal
FreeRedStar_vs_Trinity_DESeq2_edgeR_TSV_annot	GO:0019336	phenol-containing compound catabolic process	BP	4592-03-01	4592-03-01	1	1	1	3	Marginal
FreeRedStar_vs_Trinity_DESeq2_edgeR_TSV_annot	GO:0019344	cysteine biosynthetic process	BP	4592-05-01	4592-05-01	1	1	1	5	Marginal
FreeRedStar_vs_Trinity_DESeq2_edgeR_TSV_annot	GO:0019359	nicotinamide nucleotide biosynthetic process	BP	18/4592	18/4592	1	1	1	18	Marginal
FreeRedStar_vs_Trinity_DESeq2_edgeR_TSV_annot	GO:0019362	pyridine nucleotide metabolic process	BP	30/4592	30/4592	1	1	1	30	Marginal
FreeRedStar_vs_Trinity_DESeq2_edgeR_TSV_annot	GO:0019363	pyridine nucleotide biosynthetic process	BP	18/4592	18/4592	1	1	1	18	Marginal
FreeRedStar_vs_Trinity_DESeq2_edgeR_TSV_annot	GO:0019369	arachidonate metabolic process	BP	4592-07-01	4592-07-01	1	1	1	7	Marginal
FreeRedStar_vs_Trinity_DESeq2_edgeR_TSV_annot	GO:0019372	lipoxygenase pathway	BP	4592-04-01	4592-04-01	1	1	1	4	Marginal
FreeRedStar_vs_Trinity_DESeq2_edgeR_TSV_annot	GO:0019373	epoxygenase P450 pathway	BP	4592-03-01	4592-03-01	1	1	1	3	Marginal
FreeRedStar_vs_Trinity_DESeq2_edgeR_TSV_annot	GO:0019374	galactolipid metabolic process	BP	4592-03-01	4592-03-01	1	1	1	3	Marginal
FreeRedStar_vs_Trinity_DESeq2_edgeR_TSV_annot	GO:0019395	fatty acid oxidation	BP	16/4592	16/4592	1	1	1	16	Marginal
FreeRedStar_vs_Trinity_DESeq2_edgeR_TSV_annot	GO:0019400	alditol metabolic process	BP	4592-06-01	4592-06-01	1	1	1	6	Marginal
FreeRedStar_vs_Trinity_DESeq2_edgeR_TSV_annot	GO:0019405	alditol catabolic process	BP	4592-04-01	4592-04-01	1	1	1	4	Marginal
FreeRedStar_vs_Trinity_DESeq2_edgeR_TSV_annot	GO:0019430	removal of superoxide radicals	BP	4592-09-01	4592-09-01	1	1	1	9	Marginal
FreeRedStar_vs_Trinity_DESeq2_edgeR_TSV_annot	GO:0019432	triglyceride biosynthetic process	BP	4592-06-01	4592-06-01	1	1	1	6	Marginal
FreeRedStar_vs_Trinity_DESeq2_edgeR_TSV_annot	GO:0019563	glycerol catabolic process	BP	4592-04-01	4592-04-01	1	1	1	4	Marginal
FreeRedStar_vs_Trinity_DESeq2_edgeR_TSV_annot	GO:0019566	arabinose metabolic process	BP	4592-04-01	4592-04-01	1	1	1	4	Marginal
FreeRedStar_vs_Trinity_DESeq2_edgeR_TSV_annot	GO:0019567	arabinose biosynthetic process	BP	4592-04-01	4592-04-01	1	1	1	4	Marginal
FreeRedStar_vs_Trinity_DESeq2_edgeR_TSV_annot	GO:0019627	urea metabolic process	BP	4592-03-01	4592-03-01	1	1	1	3	Marginal
FreeRedStar_vs_Trinity_DESeq2_edgeR_TSV_annot	GO:0019632	shikimate metabolic process	BP	4592-03-01	4592-03-01	1	1	1	3	Marginal
FreeRedStar_vs_Trinity_DESeq2_edgeR_TSV_annot	GO:0019637	organophosphate metabolic process	BP	172/4592	172/4592	1	1	1	172	Marginal
FreeRedStar_vs_Trinity_DESeq2_edgeR_TSV_annot	GO:0019646	aerobic electron transport chain	BP	4592-04-01	4592-04-01	1	1	1	4	Marginal
FreeRedStar_vs_Trinity_DESeq2_edgeR_TSV_annot	GO:0019674	NAD metabolic process	BP	4592-07-01	4592-07-01	1	1	1	7	Marginal
FreeRedStar_vs_Trinity_DESeq2_edgeR_TSV_annot	GO:0019676	ammonia assimilation cycle	BP	4592-07-01	4592-07-01	1	1	1	7	Marginal
FreeRedStar_vs_Trinity_DESeq2_edgeR_TSV_annot	GO:0019682	glyceraldehyde-3-phosphate metabolic process	BP	4592-10-01	4592-10-01	1	1	1	10	Marginal
FreeRedStar_vs_Trinity_DESeq2_edgeR_TSV_annot	GO:0019684	photosynthesis, light reaction	BP	34/4592	34/4592	1	1	1	34	Marginal
FreeRedStar_vs_Trinity_DESeq2_edgeR_TSV_annot	GO:0019685	photosynthesis, dark reaction	BP	4592-05-01	4592-05-01	1	1	1	5	Marginal
FreeRedStar_vs_Trinity_DESeq2_edgeR_TSV_annot	GO:0019693	ribose phosphate metabolic process	BP	75/4592	75/4592	1	1	1	75	Marginal
FreeRedStar_vs_Trinity_DESeq2_edgeR_TSV_annot	GO:0019722	calcium-mediated signaling	BP	13/4592	13/4592	1	1	1	13	Marginal
FreeRedStar_vs_Trinity_DESeq2_edgeR_TSV_annot	GO:0019725	cellular homeostasis	BP	87/4592	87/4592	1	1	1	87	Marginal
FreeRedStar_vs_Trinity_DESeq2_edgeR_TSV_annot	GO:0019740	nitrogen utilization	BP	4592-07-01	4592-07-01	1	1	1	7	Marginal
FreeRedStar_vs_Trinity_DESeq2_edgeR_TSV_annot	GO:0019742	pentacyclic triterpenoid metabolic process	BP	4592-05-01	4592-05-01	1	1	1	5	Marginal
FreeRedStar_vs_Trinity_DESeq2_edgeR_TSV_annot	GO:0019745	pentacyclic triterpenoid biosynthetic process	BP	4592-05-01	4592-05-01	1	1	1	5	Marginal
FreeRedStar_vs_Trinity_DESeq2_edgeR_TSV_annot	GO:0019747	regulation of isoprenoid metabolic process	BP	14/4592	14/4592	1	1	1	14	Marginal
FreeRedStar_vs_Trinity_DESeq2_edgeR_TSV_annot	GO:0019748	secondary metabolic process	BP	89/4592	89/4592	1	1	1	89	Marginal
FreeRedStar_vs_Trinity_DESeq2_edgeR_TSV_annot	GO:0019750	chloroplast localization	BP	4592-08-01	4592-08-01	1	1	1	8	Marginal
FreeRedStar_vs_Trinity_DESeq2_edgeR_TSV_annot	GO:0019751	polyol metabolic process	BP	16/4592	16/4592	1	1	1	16	Marginal
FreeRedStar_vs_Trinity_DESeq2_edgeR_TSV_annot	GO:0019752	carboxylic acid metabolic process	BP	270/4592	270/4592	1	1	1	270	Marginal
FreeRedStar_vs_Trinity_DESeq2_edgeR_TSV_annot	GO:0019755	one-carbon compound transport	BP	4592-04-01	4592-04-01	1	1	1	4	Marginal
FreeRedStar_vs_Trinity_DESeq2_edgeR_TSV_annot	GO:0019760	glucosinolate metabolic process	BP	16/4592	16/4592	1	1	1	16	Marginal
FreeRedStar_vs_Trinity_DESeq2_edgeR_TSV_annot	GO:0019761	glucosinolate biosynthetic process	BP	4592-06-01	4592-06-01	1	1	1	6	Marginal
FreeRedStar_vs_Trinity_DESeq2_edgeR_TSV_annot	GO:0019827	stem cell population maintenance	BP	26/4592	26/4592	1	1	1	26	Marginal
FreeRedStar_vs_Trinity_DESeq2_edgeR_TSV_annot	GO:0019852	L-ascorbic acid metabolic process	BP	4592-05-01	4592-05-01	1	1	1	5	Marginal
FreeRedStar_vs_Trinity_DESeq2_edgeR_TSV_annot	GO:0019853	L-ascorbic acid biosynthetic process	BP	4592-03-01	4592-03-01	1	1	1	3	Marginal
FreeRedStar_vs_Trinity_DESeq2_edgeR_TSV_annot	GO:0019856	pyrimidine nucleobase biosynthetic process	BP	4592-05-01	4592-05-01	1	1	1	5	Marginal
FreeRedStar_vs_Trinity_DESeq2_edgeR_TSV_annot	GO:0019860	uracil metabolic process	BP	4592-03-01	4592-03-01	1	1	1	3	Marginal
FreeRedStar_vs_Trinity_DESeq2_edgeR_TSV_annot	GO:0019882	antigen processing and presentation	BP	4592-03-01	4592-03-01	1	1	1	3	Marginal
FreeRedStar_vs_Trinity_DESeq2_edgeR_TSV_annot	GO:0019884	antigen processing and presentation of exogenous antigen	BP	4592-03-01	4592-03-01	1	1	1	3	Marginal
FreeRedStar_vs_Trinity_DESeq2_edgeR_TSV_annot	GO:0019886	antigen processing and presentation of exogenous peptide antigen via MHC class II	BP	4592-03-01	4592-03-01	1	1	1	3	Marginal
FreeRedStar_vs_Trinity_DESeq2_edgeR_TSV_annot	GO:0019915	lipid storage	BP	4592-05-01	4592-05-01	1	1	1	5	Marginal
FreeRedStar_vs_Trinity_DESeq2_edgeR_TSV_annot	GO:0019941	modification-dependent protein catabolic process	BP	122/4592	122/4592	1	1	1	122	Marginal
FreeRedStar_vs_Trinity_DESeq2_edgeR_TSV_annot	GO:0019953	sexual reproduction	BP	47/4592	47/4592	1	1	1	47	Marginal
FreeRedStar_vs_Trinity_DESeq2_edgeR_TSV_annot	GO:0019985	translesion synthesis	BP	4592-04-01	4592-04-01	1	1	1	4	Marginal
FreeRedStar_vs_Trinity_DESeq2_edgeR_TSV_annot	GO:0021700	developmental maturation	BP	63/4592	63/4592	1	1	1	63	Marginal
FreeRedStar_vs_Trinity_DESeq2_edgeR_TSV_annot	GO:0021953	central nervous system neuron differentiation	BP	4592-03-01	4592-03-01	1	1	1	3	Marginal
FreeRedStar_vs_Trinity_DESeq2_edgeR_TSV_annot	GO:0022008	neurogenesis	BP	30/4592	30/4592	1	1	1	30	Marginal
FreeRedStar_vs_Trinity_DESeq2_edgeR_TSV_annot	GO:0022402	cell cycle process	BP	115/4592	115/4592	1	1	1	115	Marginal
FreeRedStar_vs_Trinity_DESeq2_edgeR_TSV_annot	GO:0022406	membrane docking	BP	4592-08-01	4592-08-01	1	1	1	8	Marginal
FreeRedStar_vs_Trinity_DESeq2_edgeR_TSV_annot	GO:0022411	cellular component disassembly	BP	27/4592	27/4592	1	1	1	27	Marginal
FreeRedStar_vs_Trinity_DESeq2_edgeR_TSV_annot	GO:0022412	cellular process involved in reproduction in multicellular organism	BP	33/4592	33/4592	1	1	1	33	Marginal
FreeRedStar_vs_Trinity_DESeq2_edgeR_TSV_annot	GO:0022414	reproductive process	BP	497/4592	497/4592	1	1	1	497	Marginal
FreeRedStar_vs_Trinity_DESeq2_edgeR_TSV_annot	GO:0022603	regulation of anatomical structure morphogenesis	BP	67/4592	67/4592	1	1	1	67	Marginal
FreeRedStar_vs_Trinity_DESeq2_edgeR_TSV_annot	GO:0022604	regulation of cell morphogenesis	BP	39/4592	39/4592	1	1	1	39	Marginal
FreeRedStar_vs_Trinity_DESeq2_edgeR_TSV_annot	GO:0022607	cellular component assembly	BP	279/4592	279/4592	1	1	1	279	Marginal
FreeRedStar_vs_Trinity_DESeq2_edgeR_TSV_annot	GO:0022611	dormancy process	BP	4592-04-01	4592-04-01	1	1	1	4	Marginal
FreeRedStar_vs_Trinity_DESeq2_edgeR_TSV_annot	GO:0022613	ribonucleoprotein complex biogenesis	BP	145/4592	145/4592	1	1	1	145	Marginal
FreeRedStar_vs_Trinity_DESeq2_edgeR_TSV_annot	GO:0022616	DNA strand elongation	BP	4592-04-01	4592-04-01	1	1	1	4	Marginal
FreeRedStar_vs_Trinity_DESeq2_edgeR_TSV_annot	GO:0022618	protein-RNA complex assembly	BP	73/4592	73/4592	1	1	1	73	Marginal
FreeRedStar_vs_Trinity_DESeq2_edgeR_TSV_annot	GO:0022622	root system development	BP	160/4592	160/4592	1	1	1	160	Marginal
FreeRedStar_vs_Trinity_DESeq2_edgeR_TSV_annot	GO:0022898	regulation of transmembrane transporter activity	BP	4592-11-01	4592-11-01	1	1	1	11	Marginal
FreeRedStar_vs_Trinity_DESeq2_edgeR_TSV_annot	GO:0022900	electron transport chain	BP	28/4592	28/4592	1	1	1	28	Marginal
FreeRedStar_vs_Trinity_DESeq2_edgeR_TSV_annot	GO:0022904	respiratory electron transport chain	BP	13/4592	13/4592	1	1	1	13	Marginal
FreeRedStar_vs_Trinity_DESeq2_edgeR_TSV_annot	GO:0023051	regulation of signaling	BP	172/4592	172/4592	1	1	1	172	Marginal
FreeRedStar_vs_Trinity_DESeq2_edgeR_TSV_annot	GO:0023052	signaling	BP	434/4592	434/4592	1	1	1	434	Marginal
FreeRedStar_vs_Trinity_DESeq2_edgeR_TSV_annot	GO:0023056	positive regulation of signaling	BP	56/4592	56/4592	1	1	1	56	Marginal
FreeRedStar_vs_Trinity_DESeq2_edgeR_TSV_annot	GO:0023057	negative regulation of signaling	BP	71/4592	71/4592	1	1	1	71	Marginal
FreeRedStar_vs_Trinity_DESeq2_edgeR_TSV_annot	GO:0023061	signal release	BP	4592-03-01	4592-03-01	1	1	1	3	Marginal
FreeRedStar_vs_Trinity_DESeq2_edgeR_TSV_annot	GO:0030001	metal ion transport	BP	82/4592	82/4592	1	1	1	82	Marginal
FreeRedStar_vs_Trinity_DESeq2_edgeR_TSV_annot	GO:0030003	intracellular monoatomic cation homeostasis	BP	54/4592	54/4592	1	1	1	54	Marginal
FreeRedStar_vs_Trinity_DESeq2_edgeR_TSV_annot	GO:0030007	intracellular potassium ion homeostasis	BP	4592-04-01	4592-04-01	1	1	1	4	Marginal
FreeRedStar_vs_Trinity_DESeq2_edgeR_TSV_annot	GO:0030011	maintenance of cell polarity	BP	4592-03-01	4592-03-01	1	1	1	3	Marginal
FreeRedStar_vs_Trinity_DESeq2_edgeR_TSV_annot	GO:0030029	actin filament-based process	BP	46/4592	46/4592	1	1	1	46	Marginal
FreeRedStar_vs_Trinity_DESeq2_edgeR_TSV_annot	GO:0030030	cell projection organization	BP	33/4592	33/4592	1	1	1	33	Marginal
FreeRedStar_vs_Trinity_DESeq2_edgeR_TSV_annot	GO:0030031	cell projection assembly	BP	23/4592	23/4592	1	1	1	23	Marginal
FreeRedStar_vs_Trinity_DESeq2_edgeR_TSV_annot	GO:0030032	lamellipodium assembly	BP	4592-03-01	4592-03-01	1	1	1	3	Marginal
FreeRedStar_vs_Trinity_DESeq2_edgeR_TSV_annot	GO:0030036	actin cytoskeleton organization	BP	37/4592	37/4592	1	1	1	37	Marginal
FreeRedStar_vs_Trinity_DESeq2_edgeR_TSV_annot	GO:0030038	contractile actin filament bundle assembly	BP	4592-03-01	4592-03-01	1	1	1	3	Marginal
FreeRedStar_vs_Trinity_DESeq2_edgeR_TSV_annot	GO:0030041	actin filament polymerization	BP	4592-03-01	4592-03-01	1	1	1	3	Marginal
FreeRedStar_vs_Trinity_DESeq2_edgeR_TSV_annot	GO:0030048	actin filament-based movement	BP	4592-10-01	4592-10-01	1	1	1	10	Marginal
FreeRedStar_vs_Trinity_DESeq2_edgeR_TSV_annot	GO:0030071	regulation of mitotic metaphase/anaphase transition	BP	4592-08-01	4592-08-01	1	1	1	8	Marginal
FreeRedStar_vs_Trinity_DESeq2_edgeR_TSV_annot	GO:0030091	protein repair	BP	4592-11-01	4592-11-01	1	1	1	11	Marginal
FreeRedStar_vs_Trinity_DESeq2_edgeR_TSV_annot	GO:0030097	hemopoiesis	BP	4592-05-01	4592-05-01	1	1	1	5	Marginal
FreeRedStar_vs_Trinity_DESeq2_edgeR_TSV_annot	GO:0030100	regulation of endocytosis	BP	14/4592	14/4592	1	1	1	14	Marginal
FreeRedStar_vs_Trinity_DESeq2_edgeR_TSV_annot	GO:0030111	regulation of Wnt signaling pathway	BP	4592-10-01	4592-10-01	1	1	1	10	Marginal
FreeRedStar_vs_Trinity_DESeq2_edgeR_TSV_annot	GO:0030148	sphingolipid biosynthetic process	BP	4592-06-01	4592-06-01	1	1	1	6	Marginal
FreeRedStar_vs_Trinity_DESeq2_edgeR_TSV_annot	GO:0030150	protein import into mitochondrial matrix	BP	4592-08-01	4592-08-01	1	1	1	8	Marginal
FreeRedStar_vs_Trinity_DESeq2_edgeR_TSV_annot	GO:0030154	cell differentiation	BP	243/4592	243/4592	1	1	1	243	Marginal
FreeRedStar_vs_Trinity_DESeq2_edgeR_TSV_annot	GO:0030155	regulation of cell adhesion	BP	4592-07-01	4592-07-01	1	1	1	7	Marginal
FreeRedStar_vs_Trinity_DESeq2_edgeR_TSV_annot	GO:0030162	regulation of proteolysis	BP	40/4592	40/4592	1	1	1	40	Marginal
FreeRedStar_vs_Trinity_DESeq2_edgeR_TSV_annot	GO:0030163	protein catabolic process	BP	173/4592	173/4592	1	1	1	173	Marginal
FreeRedStar_vs_Trinity_DESeq2_edgeR_TSV_annot	GO:0030166	proteoglycan biosynthetic process	BP	4592-07-01	4592-07-01	1	1	1	7	Marginal
FreeRedStar_vs_Trinity_DESeq2_edgeR_TSV_annot	GO:0030178	negative regulation of Wnt signaling pathway	BP	4592-08-01	4592-08-01	1	1	1	8	Marginal
FreeRedStar_vs_Trinity_DESeq2_edgeR_TSV_annot	GO:0030182	neuron differentiation	BP	14/4592	14/4592	1	1	1	14	Marginal
FreeRedStar_vs_Trinity_DESeq2_edgeR_TSV_annot	GO:0030198	extracellular matrix organization	BP	18/4592	18/4592	1	1	1	18	Marginal
FreeRedStar_vs_Trinity_DESeq2_edgeR_TSV_annot	GO:0030201	heparan sulfate proteoglycan metabolic process	BP	4592-04-01	4592-04-01	1	1	1	4	Marginal
FreeRedStar_vs_Trinity_DESeq2_edgeR_TSV_annot	GO:0030203	glycosaminoglycan metabolic process	BP	4592-05-01	4592-05-01	1	1	1	5	Marginal
FreeRedStar_vs_Trinity_DESeq2_edgeR_TSV_annot	GO:0030242	autophagy of peroxisome	BP	4592-03-01	4592-03-01	1	1	1	3	Marginal
FreeRedStar_vs_Trinity_DESeq2_edgeR_TSV_annot	GO:0030243	cellulose metabolic process	BP	15/4592	15/4592	1	1	1	15	Marginal
FreeRedStar_vs_Trinity_DESeq2_edgeR_TSV_annot	GO:0030244	cellulose biosynthetic process	BP	14/4592	14/4592	1	1	1	14	Marginal
FreeRedStar_vs_Trinity_DESeq2_edgeR_TSV_annot	GO:0030258	lipid modification	BP	49/4592	49/4592	1	1	1	49	Marginal
FreeRedStar_vs_Trinity_DESeq2_edgeR_TSV_annot	GO:0030261	chromosome condensation	BP	4592-06-01	4592-06-01	1	1	1	6	Marginal
FreeRedStar_vs_Trinity_DESeq2_edgeR_TSV_annot	GO:0030307	positive regulation of cell growth	BP	17/4592	17/4592	1	1	1	17	Marginal
FreeRedStar_vs_Trinity_DESeq2_edgeR_TSV_annot	GO:0030308	negative regulation of cell growth	BP	4592-06-01	4592-06-01	1	1	1	6	Marginal
FreeRedStar_vs_Trinity_DESeq2_edgeR_TSV_annot	GO:0030322	stabilization of membrane potential	BP	4592-03-01	4592-03-01	1	1	1	3	Marginal
FreeRedStar_vs_Trinity_DESeq2_edgeR_TSV_annot	GO:0030323	respiratory tube development	BP	4592-04-01	4592-04-01	1	1	1	4	Marginal
FreeRedStar_vs_Trinity_DESeq2_edgeR_TSV_annot	GO:0030324	lung development	BP	4592-04-01	4592-04-01	1	1	1	4	Marginal
FreeRedStar_vs_Trinity_DESeq2_edgeR_TSV_annot	GO:0030330	DNA damage response, signal transduction by p53 class mediator	BP	4592-04-01	4592-04-01	1	1	1	4	Marginal
FreeRedStar_vs_Trinity_DESeq2_edgeR_TSV_annot	GO:0030334	regulation of cell migration	BP	4592-11-01	4592-11-01	1	1	1	11	Marginal
FreeRedStar_vs_Trinity_DESeq2_edgeR_TSV_annot	GO:0030335	positive regulation of cell migration	BP	4592-06-01	4592-06-01	1	1	1	6	Marginal
FreeRedStar_vs_Trinity_DESeq2_edgeR_TSV_annot	GO:0030336	negative regulation of cell migration	BP	4592-04-01	4592-04-01	1	1	1	4	Marginal
FreeRedStar_vs_Trinity_DESeq2_edgeR_TSV_annot	GO:0030422	siRNA processing	BP	25/4592	25/4592	1	1	1	25	Marginal
FreeRedStar_vs_Trinity_DESeq2_edgeR_TSV_annot	GO:0030435	sporulation resulting in formation of a cellular spore	BP	4592-06-01	4592-06-01	1	1	1	6	Marginal
FreeRedStar_vs_Trinity_DESeq2_edgeR_TSV_annot	GO:0030488	tRNA methylation	BP	4592-03-01	4592-03-01	1	1	1	3	Marginal
FreeRedStar_vs_Trinity_DESeq2_edgeR_TSV_annot	GO:0030490	maturation of SSU-rRNA	BP	25/4592	25/4592	1	1	1	25	Marginal
FreeRedStar_vs_Trinity_DESeq2_edgeR_TSV_annot	GO:0030497	fatty acid elongation	BP	4592-06-01	4592-06-01	1	1	1	6	Marginal
FreeRedStar_vs_Trinity_DESeq2_edgeR_TSV_annot	GO:0030516	regulation of axon extension	BP	4592-03-01	4592-03-01	1	1	1	3	Marginal
FreeRedStar_vs_Trinity_DESeq2_edgeR_TSV_annot	GO:0030522	intracellular receptor signaling pathway	BP	4592-11-01	4592-11-01	1	1	1	11	Marginal
FreeRedStar_vs_Trinity_DESeq2_edgeR_TSV_annot	GO:0030587	sorocarp development	BP	4592-10-01	4592-10-01	1	1	1	10	Marginal
FreeRedStar_vs_Trinity_DESeq2_edgeR_TSV_annot	GO:0030641	regulation of cellular pH	BP	13/4592	13/4592	1	1	1	13	Marginal
FreeRedStar_vs_Trinity_DESeq2_edgeR_TSV_annot	GO:0030656	regulation of vitamin metabolic process	BP	4592-04-01	4592-04-01	1	1	1	4	Marginal
FreeRedStar_vs_Trinity_DESeq2_edgeR_TSV_annot	GO:0030705	cytoskeleton-dependent intracellular transport	BP	4592-04-01	4592-04-01	1	1	1	4	Marginal
FreeRedStar_vs_Trinity_DESeq2_edgeR_TSV_annot	GO:0030832	regulation of actin filament length	BP	27/4592	27/4592	1	1	1	27	Marginal
FreeRedStar_vs_Trinity_DESeq2_edgeR_TSV_annot	GO:0030833	regulation of actin filament polymerization	BP	24/4592	24/4592	1	1	1	24	Marginal
FreeRedStar_vs_Trinity_DESeq2_edgeR_TSV_annot	GO:0030834	regulation of actin filament depolymerization	BP	4592-07-01	4592-07-01	1	1	1	7	Marginal
FreeRedStar_vs_Trinity_DESeq2_edgeR_TSV_annot	GO:0030835	negative regulation of actin filament depolymerization	BP	4592-05-01	4592-05-01	1	1	1	5	Marginal
FreeRedStar_vs_Trinity_DESeq2_edgeR_TSV_annot	GO:0030837	negative regulation of actin filament polymerization	BP	15/4592	15/4592	1	1	1	15	Marginal
FreeRedStar_vs_Trinity_DESeq2_edgeR_TSV_annot	GO:0030838	positive regulation of actin filament polymerization	BP	4592-12-01	4592-12-01	1	1	1	12	Marginal
FreeRedStar_vs_Trinity_DESeq2_edgeR_TSV_annot	GO:0030855	epithelial cell differentiation	BP	4592-08-01	4592-08-01	1	1	1	8	Marginal
FreeRedStar_vs_Trinity_DESeq2_edgeR_TSV_annot	GO:0030856	regulation of epithelial cell differentiation	BP	4592-03-01	4592-03-01	1	1	1	3	Marginal
FreeRedStar_vs_Trinity_DESeq2_edgeR_TSV_annot	GO:0030865	cortical cytoskeleton organization	BP	22/4592	22/4592	1	1	1	22	Marginal
FreeRedStar_vs_Trinity_DESeq2_edgeR_TSV_annot	GO:0030866	cortical actin cytoskeleton organization	BP	4592-05-01	4592-05-01	1	1	1	5	Marginal
FreeRedStar_vs_Trinity_DESeq2_edgeR_TSV_annot	GO:0030900	forebrain development	BP	4592-05-01	4592-05-01	1	1	1	5	Marginal
FreeRedStar_vs_Trinity_DESeq2_edgeR_TSV_annot	GO:0031016	pancreas development	BP	4592-03-01	4592-03-01	1	1	1	3	Marginal
FreeRedStar_vs_Trinity_DESeq2_edgeR_TSV_annot	GO:0031023	microtubule organizing center organization	BP	4592-08-01	4592-08-01	1	1	1	8	Marginal
FreeRedStar_vs_Trinity_DESeq2_edgeR_TSV_annot	GO:0031033	myosin filament organization	BP	4592-04-01	4592-04-01	1	1	1	4	Marginal
FreeRedStar_vs_Trinity_DESeq2_edgeR_TSV_annot	GO:0031034	myosin filament assembly	BP	4592-03-01	4592-03-01	1	1	1	3	Marginal
FreeRedStar_vs_Trinity_DESeq2_edgeR_TSV_annot	GO:0031047	regulatory ncRNA-mediated gene silencing	BP	49/4592	49/4592	1	1	1	49	Marginal
FreeRedStar_vs_Trinity_DESeq2_edgeR_TSV_annot	GO:0031048	regulatory ncRNA-mediated heterochromatin formation	BP	4592-08-01	4592-08-01	1	1	1	8	Marginal
FreeRedStar_vs_Trinity_DESeq2_edgeR_TSV_annot	GO:0031053	primary miRNA processing	BP	4592-07-01	4592-07-01	1	1	1	7	Marginal
FreeRedStar_vs_Trinity_DESeq2_edgeR_TSV_annot	GO:0031054	pre-miRNA processing	BP	4592-03-01	4592-03-01	1	1	1	3	Marginal
FreeRedStar_vs_Trinity_DESeq2_edgeR_TSV_annot	GO:0031086	nuclear-transcribed mRNA catabolic process, deadenylation-independent decay	BP	4592-05-01	4592-05-01	1	1	1	5	Marginal
FreeRedStar_vs_Trinity_DESeq2_edgeR_TSV_annot	GO:0031087	deadenylation-independent decapping of nuclear-transcribed mRNA	BP	4592-05-01	4592-05-01	1	1	1	5	Marginal
FreeRedStar_vs_Trinity_DESeq2_edgeR_TSV_annot	GO:0031098	stress-activated protein kinase signaling cascade	BP	13/4592	13/4592	1	1	1	13	Marginal
FreeRedStar_vs_Trinity_DESeq2_edgeR_TSV_annot	GO:0031099	regeneration	BP	4592-03-01	4592-03-01	1	1	1	3	Marginal
FreeRedStar_vs_Trinity_DESeq2_edgeR_TSV_annot	GO:0031109	microtubule polymerization or depolymerization	BP	4592-09-01	4592-09-01	1	1	1	9	Marginal
FreeRedStar_vs_Trinity_DESeq2_edgeR_TSV_annot	GO:0031110	regulation of microtubule polymerization or depolymerization	BP	4592-04-01	4592-04-01	1	1	1	4	Marginal
FreeRedStar_vs_Trinity_DESeq2_edgeR_TSV_annot	GO:0031118	rRNA pseudouridine synthesis	BP	4592-05-01	4592-05-01	1	1	1	5	Marginal
FreeRedStar_vs_Trinity_DESeq2_edgeR_TSV_annot	GO:0031119	tRNA pseudouridine synthesis	BP	4592-03-01	4592-03-01	1	1	1	3	Marginal
FreeRedStar_vs_Trinity_DESeq2_edgeR_TSV_annot	GO:0031120	snRNA pseudouridine synthesis	BP	4592-03-01	4592-03-01	1	1	1	3	Marginal
FreeRedStar_vs_Trinity_DESeq2_edgeR_TSV_annot	GO:0031122	cytoplasmic microtubule organization	BP	23/4592	23/4592	1	1	1	23	Marginal
FreeRedStar_vs_Trinity_DESeq2_edgeR_TSV_annot	GO:0031123	RNA 3'-end processing	BP	30/4592	30/4592	1	1	1	30	Marginal
FreeRedStar_vs_Trinity_DESeq2_edgeR_TSV_annot	GO:0031124	mRNA 3'-end processing	BP	20/4592	20/4592	1	1	1	20	Marginal
FreeRedStar_vs_Trinity_DESeq2_edgeR_TSV_annot	GO:0031125	rRNA 3'-end processing	BP	4592-05-01	4592-05-01	1	1	1	5	Marginal
FreeRedStar_vs_Trinity_DESeq2_edgeR_TSV_annot	GO:0031126	sno(s)RNA 3'-end processing	BP	4592-05-01	4592-05-01	1	1	1	5	Marginal
FreeRedStar_vs_Trinity_DESeq2_edgeR_TSV_annot	GO:0031146	SCF-dependent proteasomal ubiquitin-dependent protein catabolic process	BP	4592-09-01	4592-09-01	1	1	1	9	Marginal
FreeRedStar_vs_Trinity_DESeq2_edgeR_TSV_annot	GO:0031152	aggregation involved in sorocarp development	BP	4592-05-01	4592-05-01	1	1	1	5	Marginal
FreeRedStar_vs_Trinity_DESeq2_edgeR_TSV_annot	GO:0031154	culmination involved in sorocarp development	BP	4592-04-01	4592-04-01	1	1	1	4	Marginal
FreeRedStar_vs_Trinity_DESeq2_edgeR_TSV_annot	GO:0031156	regulation of sorocarp development	BP	4592-04-01	4592-04-01	1	1	1	4	Marginal
FreeRedStar_vs_Trinity_DESeq2_edgeR_TSV_annot	GO:0031163	metallo-sulfur cluster assembly	BP	4592-10-01	4592-10-01	1	1	1	10	Marginal
FreeRedStar_vs_Trinity_DESeq2_edgeR_TSV_annot	GO:0031167	rRNA methylation	BP	4592-04-01	4592-04-01	1	1	1	4	Marginal
FreeRedStar_vs_Trinity_DESeq2_edgeR_TSV_annot	GO:0031175	neuron projection development	BP	4592-09-01	4592-09-01	1	1	1	9	Marginal
FreeRedStar_vs_Trinity_DESeq2_edgeR_TSV_annot	GO:0031268	pseudopodium organization	BP	4592-03-01	4592-03-01	1	1	1	3	Marginal
FreeRedStar_vs_Trinity_DESeq2_edgeR_TSV_annot	GO:0031270	pseudopodium retraction	BP	4592-03-01	4592-03-01	1	1	1	3	Marginal
FreeRedStar_vs_Trinity_DESeq2_edgeR_TSV_annot	GO:0031333	negative regulation of protein-containing complex assembly	BP	18/4592	18/4592	1	1	1	18	Marginal
FreeRedStar_vs_Trinity_DESeq2_edgeR_TSV_annot	GO:0031334	positive regulation of protein-containing complex assembly	BP	23/4592	23/4592	1	1	1	23	Marginal
FreeRedStar_vs_Trinity_DESeq2_edgeR_TSV_annot	GO:0031335	regulation of sulfur amino acid metabolic process	BP	4592-07-01	4592-07-01	1	1	1	7	Marginal
FreeRedStar_vs_Trinity_DESeq2_edgeR_TSV_annot	GO:0031338	regulation of vesicle fusion	BP	4592-05-01	4592-05-01	1	1	1	5	Marginal
FreeRedStar_vs_Trinity_DESeq2_edgeR_TSV_annot	GO:0031344	regulation of cell projection organization	BP	4592-12-01	4592-12-01	1	1	1	12	Marginal
FreeRedStar_vs_Trinity_DESeq2_edgeR_TSV_annot	GO:0031345	negative regulation of cell projection organization	BP	4592-07-01	4592-07-01	1	1	1	7	Marginal
FreeRedStar_vs_Trinity_DESeq2_edgeR_TSV_annot	GO:0031346	positive regulation of cell projection organization	BP	4592-07-01	4592-07-01	1	1	1	7	Marginal
FreeRedStar_vs_Trinity_DESeq2_edgeR_TSV_annot	GO:0031347	regulation of defense response	BP	111/4592	111/4592	1	1	1	111	Marginal
FreeRedStar_vs_Trinity_DESeq2_edgeR_TSV_annot	GO:0031348	negative regulation of defense response	BP	33/4592	33/4592	1	1	1	33	Marginal
FreeRedStar_vs_Trinity_DESeq2_edgeR_TSV_annot	GO:0031349	positive regulation of defense response	BP	40/4592	40/4592	1	1	1	40	Marginal
FreeRedStar_vs_Trinity_DESeq2_edgeR_TSV_annot	GO:0031365	N-terminal protein amino acid modification	BP	4592-05-01	4592-05-01	1	1	1	5	Marginal
FreeRedStar_vs_Trinity_DESeq2_edgeR_TSV_annot	GO:0031396	regulation of protein ubiquitination	BP	4592-08-01	4592-08-01	1	1	1	8	Marginal
FreeRedStar_vs_Trinity_DESeq2_edgeR_TSV_annot	GO:0031398	positive regulation of protein ubiquitination	BP	4592-07-01	4592-07-01	1	1	1	7	Marginal
FreeRedStar_vs_Trinity_DESeq2_edgeR_TSV_annot	GO:0031399	regulation of protein modification process	BP	88/4592	88/4592	1	1	1	88	Marginal
FreeRedStar_vs_Trinity_DESeq2_edgeR_TSV_annot	GO:0031400	negative regulation of protein modification process	BP	20/4592	20/4592	1	1	1	20	Marginal
FreeRedStar_vs_Trinity_DESeq2_edgeR_TSV_annot	GO:0031401	positive regulation of protein modification process	BP	59/4592	59/4592	1	1	1	59	Marginal
FreeRedStar_vs_Trinity_DESeq2_edgeR_TSV_annot	GO:0031425	chloroplast RNA processing	BP	4592-03-01	4592-03-01	1	1	1	3	Marginal
FreeRedStar_vs_Trinity_DESeq2_edgeR_TSV_annot	GO:0031440	regulation of mRNA 3'-end processing	BP	4592-04-01	4592-04-01	1	1	1	4	Marginal
FreeRedStar_vs_Trinity_DESeq2_edgeR_TSV_annot	GO:0031468	nuclear membrane reassembly	BP	4592-04-01	4592-04-01	1	1	1	4	Marginal
FreeRedStar_vs_Trinity_DESeq2_edgeR_TSV_annot	GO:0031503	protein-containing complex localization	BP	41/4592	41/4592	1	1	1	41	Marginal
FreeRedStar_vs_Trinity_DESeq2_edgeR_TSV_annot	GO:0031537	regulation of anthocyanin metabolic process	BP	4592-10-01	4592-10-01	1	1	1	10	Marginal
FreeRedStar_vs_Trinity_DESeq2_edgeR_TSV_annot	GO:0031540	regulation of anthocyanin biosynthetic process	BP	4592-05-01	4592-05-01	1	1	1	5	Marginal
FreeRedStar_vs_Trinity_DESeq2_edgeR_TSV_annot	GO:0031570	DNA integrity checkpoint signaling	BP	4592-05-01	4592-05-01	1	1	1	5	Marginal
FreeRedStar_vs_Trinity_DESeq2_edgeR_TSV_annot	GO:0031577	spindle checkpoint signaling	BP	4592-05-01	4592-05-01	1	1	1	5	Marginal
FreeRedStar_vs_Trinity_DESeq2_edgeR_TSV_annot	GO:0031647	regulation of protein stability	BP	4592-11-01	4592-11-01	1	1	1	11	Marginal
FreeRedStar_vs_Trinity_DESeq2_edgeR_TSV_annot	GO:0031667	response to nutrient levels	BP	77/4592	77/4592	1	1	1	77	Marginal
FreeRedStar_vs_Trinity_DESeq2_edgeR_TSV_annot	GO:0031669	cellular response to nutrient levels	BP	63/4592	63/4592	1	1	1	63	Marginal
FreeRedStar_vs_Trinity_DESeq2_edgeR_TSV_annot	GO:0031670	cellular response to nutrient	BP	4592-03-01	4592-03-01	1	1	1	3	Marginal
FreeRedStar_vs_Trinity_DESeq2_edgeR_TSV_annot	GO:0031929	TOR signaling	BP	4592-04-01	4592-04-01	1	1	1	4	Marginal
FreeRedStar_vs_Trinity_DESeq2_edgeR_TSV_annot	GO:0032006	regulation of TOR signaling	BP	4592-04-01	4592-04-01	1	1	1	4	Marginal
FreeRedStar_vs_Trinity_DESeq2_edgeR_TSV_annot	GO:0032060	bleb assembly	BP	4592-03-01	4592-03-01	1	1	1	3	Marginal
FreeRedStar_vs_Trinity_DESeq2_edgeR_TSV_annot	GO:0032101	regulation of response to external stimulus	BP	60/4592	60/4592	1	1	1	60	Marginal
FreeRedStar_vs_Trinity_DESeq2_edgeR_TSV_annot	GO:0032102	negative regulation of response to external stimulus	BP	22/4592	22/4592	1	1	1	22	Marginal
FreeRedStar_vs_Trinity_DESeq2_edgeR_TSV_annot	GO:0032103	positive regulation of response to external stimulus	BP	14/4592	14/4592	1	1	1	14	Marginal
FreeRedStar_vs_Trinity_DESeq2_edgeR_TSV_annot	GO:0032107	regulation of response to nutrient levels	BP	4592-10-01	4592-10-01	1	1	1	10	Marginal
FreeRedStar_vs_Trinity_DESeq2_edgeR_TSV_annot	GO:0032147	activation of protein kinase activity	BP	19/4592	19/4592	1	1	1	19	Marginal
FreeRedStar_vs_Trinity_DESeq2_edgeR_TSV_annot	GO:0032200	telomere organization	BP	4592-06-01	4592-06-01	1	1	1	6	Marginal
FreeRedStar_vs_Trinity_DESeq2_edgeR_TSV_annot	GO:0032204	regulation of telomere maintenance	BP	4592-07-01	4592-07-01	1	1	1	7	Marginal
FreeRedStar_vs_Trinity_DESeq2_edgeR_TSV_annot	GO:0032206	positive regulation of telomere maintenance	BP	4592-04-01	4592-04-01	1	1	1	4	Marginal
FreeRedStar_vs_Trinity_DESeq2_edgeR_TSV_annot	GO:0032239	regulation of nucleobase-containing compound transport	BP	4592-03-01	4592-03-01	1	1	1	3	Marginal
FreeRedStar_vs_Trinity_DESeq2_edgeR_TSV_annot	GO:0032259	methylation	BP	86/4592	86/4592	1	1	1	86	Marginal
FreeRedStar_vs_Trinity_DESeq2_edgeR_TSV_annot	GO:0032260	response to jasmonic acid stimulus involved in jasmonic acid and ethylene-dependent systemic resistance	BP	4592-04-01	4592-04-01	1	1	1	4	Marginal
FreeRedStar_vs_Trinity_DESeq2_edgeR_TSV_annot	GO:0032271	regulation of protein polymerization	BP	26/4592	26/4592	1	1	1	26	Marginal
FreeRedStar_vs_Trinity_DESeq2_edgeR_TSV_annot	GO:0032272	negative regulation of protein polymerization	BP	15/4592	15/4592	1	1	1	15	Marginal
FreeRedStar_vs_Trinity_DESeq2_edgeR_TSV_annot	GO:0032273	positive regulation of protein polymerization	BP	14/4592	14/4592	1	1	1	14	Marginal
FreeRedStar_vs_Trinity_DESeq2_edgeR_TSV_annot	GO:0032350	regulation of hormone metabolic process	BP	19/4592	19/4592	1	1	1	19	Marginal
FreeRedStar_vs_Trinity_DESeq2_edgeR_TSV_annot	GO:0032351	negative regulation of hormone metabolic process	BP	4592-03-01	4592-03-01	1	1	1	3	Marginal
FreeRedStar_vs_Trinity_DESeq2_edgeR_TSV_annot	GO:0032352	positive regulation of hormone metabolic process	BP	4592-04-01	4592-04-01	1	1	1	4	Marginal
FreeRedStar_vs_Trinity_DESeq2_edgeR_TSV_annot	GO:0032353	negative regulation of hormone biosynthetic process	BP	4592-03-01	4592-03-01	1	1	1	3	Marginal
FreeRedStar_vs_Trinity_DESeq2_edgeR_TSV_annot	GO:0032355	response to estradiol	BP	4592-03-01	4592-03-01	1	1	1	3	Marginal
FreeRedStar_vs_Trinity_DESeq2_edgeR_TSV_annot	GO:0032365	intracellular lipid transport	BP	4592-03-01	4592-03-01	1	1	1	3	Marginal
FreeRedStar_vs_Trinity_DESeq2_edgeR_TSV_annot	GO:0032386	regulation of intracellular transport	BP	32/4592	32/4592	1	1	1	32	Marginal
FreeRedStar_vs_Trinity_DESeq2_edgeR_TSV_annot	GO:0032387	negative regulation of intracellular transport	BP	4592-06-01	4592-06-01	1	1	1	6	Marginal
FreeRedStar_vs_Trinity_DESeq2_edgeR_TSV_annot	GO:0032388	positive regulation of intracellular transport	BP	15/4592	15/4592	1	1	1	15	Marginal
FreeRedStar_vs_Trinity_DESeq2_edgeR_TSV_annot	GO:0032392	DNA geometric change	BP	14/4592	14/4592	1	1	1	14	Marginal
FreeRedStar_vs_Trinity_DESeq2_edgeR_TSV_annot	GO:0032409	regulation of transporter activity	BP	4592-11-01	4592-11-01	1	1	1	11	Marginal
FreeRedStar_vs_Trinity_DESeq2_edgeR_TSV_annot	GO:0032411	positive regulation of transporter activity	BP	4592-03-01	4592-03-01	1	1	1	3	Marginal
FreeRedStar_vs_Trinity_DESeq2_edgeR_TSV_annot	GO:0032412	regulation of monoatomic ion transmembrane transporter activity	BP	4592-11-01	4592-11-01	1	1	1	11	Marginal
FreeRedStar_vs_Trinity_DESeq2_edgeR_TSV_annot	GO:0032414	positive regulation of ion transmembrane transporter activity	BP	4592-03-01	4592-03-01	1	1	1	3	Marginal
FreeRedStar_vs_Trinity_DESeq2_edgeR_TSV_annot	GO:0032434	regulation of proteasomal ubiquitin-dependent protein catabolic process	BP	4592-12-01	4592-12-01	1	1	1	12	Marginal
FreeRedStar_vs_Trinity_DESeq2_edgeR_TSV_annot	GO:0032436	positive regulation of proteasomal ubiquitin-dependent protein catabolic process	BP	4592-12-01	4592-12-01	1	1	1	12	Marginal
FreeRedStar_vs_Trinity_DESeq2_edgeR_TSV_annot	GO:0032446	protein modification by small protein conjugation	BP	175/4592	175/4592	1	1	1	175	Marginal
FreeRedStar_vs_Trinity_DESeq2_edgeR_TSV_annot	GO:0032456	endocytic recycling	BP	4592-03-01	4592-03-01	1	1	1	3	Marginal
FreeRedStar_vs_Trinity_DESeq2_edgeR_TSV_annot	GO:0032465	regulation of cytokinesis	BP	4592-08-01	4592-08-01	1	1	1	8	Marginal
FreeRedStar_vs_Trinity_DESeq2_edgeR_TSV_annot	GO:0032479	regulation of type I interferon production	BP	4592-06-01	4592-06-01	1	1	1	6	Marginal
FreeRedStar_vs_Trinity_DESeq2_edgeR_TSV_annot	GO:0032481	positive regulation of type I interferon production	BP	4592-05-01	4592-05-01	1	1	1	5	Marginal
FreeRedStar_vs_Trinity_DESeq2_edgeR_TSV_annot	GO:0032482	Rab protein signal transduction	BP	4592-04-01	4592-04-01	1	1	1	4	Marginal
FreeRedStar_vs_Trinity_DESeq2_edgeR_TSV_annot	GO:0032496	response to lipopolysaccharide	BP	4592-06-01	4592-06-01	1	1	1	6	Marginal
FreeRedStar_vs_Trinity_DESeq2_edgeR_TSV_annot	GO:0032506	cytokinetic process	BP	23/4592	23/4592	1	1	1	23	Marginal
FreeRedStar_vs_Trinity_DESeq2_edgeR_TSV_annot	GO:0032507	maintenance of protein location in cell	BP	4592-06-01	4592-06-01	1	1	1	6	Marginal
FreeRedStar_vs_Trinity_DESeq2_edgeR_TSV_annot	GO:0032509	endosome transport via multivesicular body sorting pathway	BP	4592-05-01	4592-05-01	1	1	1	5	Marginal
FreeRedStar_vs_Trinity_DESeq2_edgeR_TSV_annot	GO:0032511	late endosome to vacuole transport via multivesicular body sorting pathway	BP	4592-03-01	4592-03-01	1	1	1	3	Marginal
FreeRedStar_vs_Trinity_DESeq2_edgeR_TSV_annot	GO:0032527	protein exit from endoplasmic reticulum	BP	4592-03-01	4592-03-01	1	1	1	3	Marginal
FreeRedStar_vs_Trinity_DESeq2_edgeR_TSV_annot	GO:0032535	regulation of cellular component size	BP	49/4592	49/4592	1	1	1	49	Marginal
FreeRedStar_vs_Trinity_DESeq2_edgeR_TSV_annot	GO:0032543	mitochondrial translation	BP	4592-08-01	4592-08-01	1	1	1	8	Marginal
FreeRedStar_vs_Trinity_DESeq2_edgeR_TSV_annot	GO:0032544	plastid translation	BP	4592-08-01	4592-08-01	1	1	1	8	Marginal
FreeRedStar_vs_Trinity_DESeq2_edgeR_TSV_annot	GO:0032647	regulation of interferon-alpha production	BP	4592-04-01	4592-04-01	1	1	1	4	Marginal
FreeRedStar_vs_Trinity_DESeq2_edgeR_TSV_annot	GO:0032727	positive regulation of interferon-alpha production	BP	4592-04-01	4592-04-01	1	1	1	4	Marginal
FreeRedStar_vs_Trinity_DESeq2_edgeR_TSV_annot	GO:0032774	RNA biosynthetic process	BP	87/4592	87/4592	1	1	1	87	Marginal
FreeRedStar_vs_Trinity_DESeq2_edgeR_TSV_annot	GO:0032781	positive regulation of ATP-dependent activity	BP	4592-06-01	4592-06-01	1	1	1	6	Marginal
FreeRedStar_vs_Trinity_DESeq2_edgeR_TSV_annot	GO:0032784	regulation of DNA-templated transcription elongation	BP	15/4592	15/4592	1	1	1	15	Marginal
FreeRedStar_vs_Trinity_DESeq2_edgeR_TSV_annot	GO:0032786	positive regulation of DNA-templated transcription, elongation	BP	4592-12-01	4592-12-01	1	1	1	12	Marginal
FreeRedStar_vs_Trinity_DESeq2_edgeR_TSV_annot	GO:0032787	monocarboxylic acid metabolic process	BP	145/4592	145/4592	1	1	1	145	Marginal
FreeRedStar_vs_Trinity_DESeq2_edgeR_TSV_annot	GO:0032796	uropod organization	BP	4592-03-01	4592-03-01	1	1	1	3	Marginal
FreeRedStar_vs_Trinity_DESeq2_edgeR_TSV_annot	GO:0032868	response to insulin	BP	4592-04-01	4592-04-01	1	1	1	4	Marginal
FreeRedStar_vs_Trinity_DESeq2_edgeR_TSV_annot	GO:0032869	cellular response to insulin stimulus	BP	4592-04-01	4592-04-01	1	1	1	4	Marginal
FreeRedStar_vs_Trinity_DESeq2_edgeR_TSV_annot	GO:0032870	cellular response to hormone stimulus	BP	178/4592	178/4592	1	1	1	178	Marginal
FreeRedStar_vs_Trinity_DESeq2_edgeR_TSV_annot	GO:0032875	regulation of DNA endoreduplication	BP	4592-07-01	4592-07-01	1	1	1	7	Marginal
FreeRedStar_vs_Trinity_DESeq2_edgeR_TSV_annot	GO:0032876	negative regulation of DNA endoreduplication	BP	4592-03-01	4592-03-01	1	1	1	3	Marginal
FreeRedStar_vs_Trinity_DESeq2_edgeR_TSV_annot	GO:0032877	positive regulation of DNA endoreduplication	BP	4592-03-01	4592-03-01	1	1	1	3	Marginal
FreeRedStar_vs_Trinity_DESeq2_edgeR_TSV_annot	GO:0032878	regulation of establishment or maintenance of cell polarity	BP	4592-11-01	4592-11-01	1	1	1	11	Marginal
FreeRedStar_vs_Trinity_DESeq2_edgeR_TSV_annot	GO:0032879	regulation of localization	BP	115/4592	115/4592	1	1	1	115	Marginal
FreeRedStar_vs_Trinity_DESeq2_edgeR_TSV_annot	GO:0032880	regulation of protein localization	BP	39/4592	39/4592	1	1	1	39	Marginal
FreeRedStar_vs_Trinity_DESeq2_edgeR_TSV_annot	GO:0032886	regulation of microtubule-based process	BP	4592-10-01	4592-10-01	1	1	1	10	Marginal
FreeRedStar_vs_Trinity_DESeq2_edgeR_TSV_annot	GO:0032922	circadian regulation of gene expression	BP	4592-03-01	4592-03-01	1	1	1	3	Marginal
FreeRedStar_vs_Trinity_DESeq2_edgeR_TSV_annot	GO:0032940	secretion by cell	BP	38/4592	38/4592	1	1	1	38	Marginal
FreeRedStar_vs_Trinity_DESeq2_edgeR_TSV_annot	GO:0032956	regulation of actin cytoskeleton organization	BP	32/4592	32/4592	1	1	1	32	Marginal
FreeRedStar_vs_Trinity_DESeq2_edgeR_TSV_annot	GO:0032958	inositol phosphate biosynthetic process	BP	4592-04-01	4592-04-01	1	1	1	4	Marginal
FreeRedStar_vs_Trinity_DESeq2_edgeR_TSV_annot	GO:0032968	positive regulation of transcription elongation by RNA polymerase II	BP	4592-10-01	4592-10-01	1	1	1	10	Marginal
FreeRedStar_vs_Trinity_DESeq2_edgeR_TSV_annot	GO:0032970	regulation of actin filament-based process	BP	33/4592	33/4592	1	1	1	33	Marginal
FreeRedStar_vs_Trinity_DESeq2_edgeR_TSV_annot	GO:0032984	protein-containing complex disassembly	BP	13/4592	13/4592	1	1	1	13	Marginal
FreeRedStar_vs_Trinity_DESeq2_edgeR_TSV_annot	GO:0032988	protein-RNA complex disassembly	BP	4592-03-01	4592-03-01	1	1	1	3	Marginal
FreeRedStar_vs_Trinity_DESeq2_edgeR_TSV_annot	GO:0032989	cellular anatomical entity morphogenesis	BP	152/4592	152/4592	1	1	1	152	Marginal
FreeRedStar_vs_Trinity_DESeq2_edgeR_TSV_annot	GO:0033013	tetrapyrrole metabolic process	BP	4592-12-01	4592-12-01	1	1	1	12	Marginal
FreeRedStar_vs_Trinity_DESeq2_edgeR_TSV_annot	GO:0033014	tetrapyrrole biosynthetic process	BP	4592-06-01	4592-06-01	1	1	1	6	Marginal
FreeRedStar_vs_Trinity_DESeq2_edgeR_TSV_annot	GO:0033015	tetrapyrrole catabolic process	BP	4592-05-01	4592-05-01	1	1	1	5	Marginal
FreeRedStar_vs_Trinity_DESeq2_edgeR_TSV_annot	GO:0033036	macromolecule localization	BP	281/4592	281/4592	1	1	1	281	Marginal
FreeRedStar_vs_Trinity_DESeq2_edgeR_TSV_annot	GO:0033037	polysaccharide localization	BP	14/4592	14/4592	1	1	1	14	Marginal
FreeRedStar_vs_Trinity_DESeq2_edgeR_TSV_annot	GO:0033043	regulation of organelle organization	BP	113/4592	113/4592	1	1	1	113	Marginal
FreeRedStar_vs_Trinity_DESeq2_edgeR_TSV_annot	GO:0033044	regulation of chromosome organization	BP	52/4592	52/4592	1	1	1	52	Marginal
FreeRedStar_vs_Trinity_DESeq2_edgeR_TSV_annot	GO:0033045	regulation of sister chromatid segregation	BP	4592-09-01	4592-09-01	1	1	1	9	Marginal
FreeRedStar_vs_Trinity_DESeq2_edgeR_TSV_annot	GO:0033046	negative regulation of sister chromatid segregation	BP	4592-07-01	4592-07-01	1	1	1	7	Marginal
FreeRedStar_vs_Trinity_DESeq2_edgeR_TSV_annot	GO:0033047	regulation of mitotic sister chromatid segregation	BP	4592-08-01	4592-08-01	1	1	1	8	Marginal
FreeRedStar_vs_Trinity_DESeq2_edgeR_TSV_annot	GO:0033048	negative regulation of mitotic sister chromatid segregation	BP	4592-06-01	4592-06-01	1	1	1	6	Marginal
FreeRedStar_vs_Trinity_DESeq2_edgeR_TSV_annot	GO:0033108	mitochondrial respiratory chain complex assembly	BP	4592-05-01	4592-05-01	1	1	1	5	Marginal
FreeRedStar_vs_Trinity_DESeq2_edgeR_TSV_annot	GO:0033119	negative regulation of RNA splicing	BP	4592-05-01	4592-05-01	1	1	1	5	Marginal
FreeRedStar_vs_Trinity_DESeq2_edgeR_TSV_annot	GO:0033120	positive regulation of RNA splicing	BP	4592-10-01	4592-10-01	1	1	1	10	Marginal
FreeRedStar_vs_Trinity_DESeq2_edgeR_TSV_annot	GO:0033157	regulation of intracellular protein transport	BP	24/4592	24/4592	1	1	1	24	Marginal
FreeRedStar_vs_Trinity_DESeq2_edgeR_TSV_annot	GO:0033206	meiotic cytokinesis	BP	4592-06-01	4592-06-01	1	1	1	6	Marginal
FreeRedStar_vs_Trinity_DESeq2_edgeR_TSV_annot	GO:0033233	regulation of protein sumoylation	BP	4592-04-01	4592-04-01	1	1	1	4	Marginal
FreeRedStar_vs_Trinity_DESeq2_edgeR_TSV_annot	GO:0033234	negative regulation of protein sumoylation	BP	4592-04-01	4592-04-01	1	1	1	4	Marginal
FreeRedStar_vs_Trinity_DESeq2_edgeR_TSV_annot	GO:0033238	regulation of amine metabolic process	BP	4592-08-01	4592-08-01	1	1	1	8	Marginal
FreeRedStar_vs_Trinity_DESeq2_edgeR_TSV_annot	GO:0033240	positive regulation of amine metabolic process	BP	4592-03-01	4592-03-01	1	1	1	3	Marginal
FreeRedStar_vs_Trinity_DESeq2_edgeR_TSV_annot	GO:0033275	actin-myosin filament sliding	BP	4592-07-01	4592-07-01	1	1	1	7	Marginal
FreeRedStar_vs_Trinity_DESeq2_edgeR_TSV_annot	GO:0033298	contractile vacuole organization	BP	4592-03-01	4592-03-01	1	1	1	3	Marginal
FreeRedStar_vs_Trinity_DESeq2_edgeR_TSV_annot	GO:0033306	phytol metabolic process	BP	4592-03-01	4592-03-01	1	1	1	3	Marginal
FreeRedStar_vs_Trinity_DESeq2_edgeR_TSV_annot	GO:0033365	protein localization to organelle	BP	120/4592	120/4592	1	1	1	120	Marginal
FreeRedStar_vs_Trinity_DESeq2_edgeR_TSV_annot	GO:0033500	carbohydrate homeostasis	BP	13/4592	13/4592	1	1	1	13	Marginal
FreeRedStar_vs_Trinity_DESeq2_edgeR_TSV_annot	GO:0033517	myo-inositol hexakisphosphate metabolic process	BP	4592-04-01	4592-04-01	1	1	1	4	Marginal
FreeRedStar_vs_Trinity_DESeq2_edgeR_TSV_annot	GO:0033554	cellular response to stress	BP	349/4592	349/4592	1	1	1	349	Marginal
FreeRedStar_vs_Trinity_DESeq2_edgeR_TSV_annot	GO:0033559	unsaturated fatty acid metabolic process	BP	15/4592	15/4592	1	1	1	15	Marginal
FreeRedStar_vs_Trinity_DESeq2_edgeR_TSV_annot	GO:0033619	membrane protein proteolysis	BP	4592-03-01	4592-03-01	1	1	1	3	Marginal
FreeRedStar_vs_Trinity_DESeq2_edgeR_TSV_annot	GO:0033673	negative regulation of kinase activity	BP	4592-03-01	4592-03-01	1	1	1	3	Marginal
FreeRedStar_vs_Trinity_DESeq2_edgeR_TSV_annot	GO:0033674	positive regulation of kinase activity	BP	27/4592	27/4592	1	1	1	27	Marginal
FreeRedStar_vs_Trinity_DESeq2_edgeR_TSV_annot	GO:0033750	ribosome localization	BP	4592-08-01	4592-08-01	1	1	1	8	Marginal
FreeRedStar_vs_Trinity_DESeq2_edgeR_TSV_annot	GO:0033865	nucleoside bisphosphate metabolic process	BP	19/4592	19/4592	1	1	1	19	Marginal
FreeRedStar_vs_Trinity_DESeq2_edgeR_TSV_annot	GO:0033866	nucleoside bisphosphate biosynthetic process	BP	4592-10-01	4592-10-01	1	1	1	10	Marginal
FreeRedStar_vs_Trinity_DESeq2_edgeR_TSV_annot	GO:0033875	ribonucleoside bisphosphate metabolic process	BP	19/4592	19/4592	1	1	1	19	Marginal
FreeRedStar_vs_Trinity_DESeq2_edgeR_TSV_annot	GO:0033993	response to lipid	BP	257/4592	257/4592	1	1	1	257	Marginal
FreeRedStar_vs_Trinity_DESeq2_edgeR_TSV_annot	GO:0034030	ribonucleoside bisphosphate biosynthetic process	BP	4592-10-01	4592-10-01	1	1	1	10	Marginal
FreeRedStar_vs_Trinity_DESeq2_edgeR_TSV_annot	GO:0034032	purine nucleoside bisphosphate metabolic process	BP	19/4592	19/4592	1	1	1	19	Marginal
FreeRedStar_vs_Trinity_DESeq2_edgeR_TSV_annot	GO:0034033	purine nucleoside bisphosphate biosynthetic process	BP	4592-10-01	4592-10-01	1	1	1	10	Marginal
FreeRedStar_vs_Trinity_DESeq2_edgeR_TSV_annot	GO:0034035	purine ribonucleoside bisphosphate metabolic process	BP	4592-03-01	4592-03-01	1	1	1	3	Marginal
FreeRedStar_vs_Trinity_DESeq2_edgeR_TSV_annot	GO:0034050	symbiont-induced defense-related programmed cell death	BP	35/4592	35/4592	1	1	1	35	Marginal
FreeRedStar_vs_Trinity_DESeq2_edgeR_TSV_annot	GO:0034051	negative regulation of plant-type hypersensitive response	BP	4592-04-01	4592-04-01	1	1	1	4	Marginal
FreeRedStar_vs_Trinity_DESeq2_edgeR_TSV_annot	GO:0034058	endosomal vesicle fusion	BP	4592-03-01	4592-03-01	1	1	1	3	Marginal
FreeRedStar_vs_Trinity_DESeq2_edgeR_TSV_annot	GO:0034059	response to anoxia	BP	4592-06-01	4592-06-01	1	1	1	6	Marginal
FreeRedStar_vs_Trinity_DESeq2_edgeR_TSV_annot	GO:0034097	response to cytokine	BP	15/4592	15/4592	1	1	1	15	Marginal
FreeRedStar_vs_Trinity_DESeq2_edgeR_TSV_annot	GO:0034204	lipid translocation	BP	4592-08-01	4592-08-01	1	1	1	8	Marginal
FreeRedStar_vs_Trinity_DESeq2_edgeR_TSV_annot	GO:0034219	carbohydrate transmembrane transport	BP	30/4592	30/4592	1	1	1	30	Marginal
FreeRedStar_vs_Trinity_DESeq2_edgeR_TSV_annot	GO:0034220	monoatomic ion transmembrane transport	BP	184/4592	184/4592	1	1	1	184	Marginal
FreeRedStar_vs_Trinity_DESeq2_edgeR_TSV_annot	GO:0034243	regulation of transcription elongation by RNA polymerase II	BP	4592-12-01	4592-12-01	1	1	1	12	Marginal
FreeRedStar_vs_Trinity_DESeq2_edgeR_TSV_annot	GO:0034248	regulation of amide metabolic process	BP	35/4592	35/4592	1	1	1	35	Marginal
FreeRedStar_vs_Trinity_DESeq2_edgeR_TSV_annot	GO:0034249	negative regulation of amide metabolic process	BP	14/4592	14/4592	1	1	1	14	Marginal
FreeRedStar_vs_Trinity_DESeq2_edgeR_TSV_annot	GO:0034250	positive regulation of amide metabolic process	BP	13/4592	13/4592	1	1	1	13	Marginal
FreeRedStar_vs_Trinity_DESeq2_edgeR_TSV_annot	GO:0034260	negative regulation of GTPase activity	BP	4592-08-01	4592-08-01	1	1	1	8	Marginal
FreeRedStar_vs_Trinity_DESeq2_edgeR_TSV_annot	GO:0034284	response to monosaccharide	BP	27/4592	27/4592	1	1	1	27	Marginal
FreeRedStar_vs_Trinity_DESeq2_edgeR_TSV_annot	GO:0034285	response to disaccharide	BP	39/4592	39/4592	1	1	1	39	Marginal
FreeRedStar_vs_Trinity_DESeq2_edgeR_TSV_annot	GO:0034293	sexual sporulation	BP	4592-08-01	4592-08-01	1	1	1	8	Marginal
FreeRedStar_vs_Trinity_DESeq2_edgeR_TSV_annot	GO:0034308	primary alcohol metabolic process	BP	4592-06-01	4592-06-01	1	1	1	6	Marginal
FreeRedStar_vs_Trinity_DESeq2_edgeR_TSV_annot	GO:0034330	cell junction organization	BP	4592-04-01	4592-04-01	1	1	1	4	Marginal
FreeRedStar_vs_Trinity_DESeq2_edgeR_TSV_annot	GO:0034341	response to type II interferon	BP	4592-03-01	4592-03-01	1	1	1	3	Marginal
FreeRedStar_vs_Trinity_DESeq2_edgeR_TSV_annot	GO:0034397	telomere localization	BP	4592-05-01	4592-05-01	1	1	1	5	Marginal
FreeRedStar_vs_Trinity_DESeq2_edgeR_TSV_annot	GO:0034398	telomere tethering at nuclear periphery	BP	4592-05-01	4592-05-01	1	1	1	5	Marginal
FreeRedStar_vs_Trinity_DESeq2_edgeR_TSV_annot	GO:0034404	nucleobase-containing small molecule biosynthetic process	BP	35/4592	35/4592	1	1	1	35	Marginal
FreeRedStar_vs_Trinity_DESeq2_edgeR_TSV_annot	GO:0034440	lipid oxidation	BP	22/4592	22/4592	1	1	1	22	Marginal
FreeRedStar_vs_Trinity_DESeq2_edgeR_TSV_annot	GO:0034453	microtubule anchoring	BP	4592-03-01	4592-03-01	1	1	1	3	Marginal
FreeRedStar_vs_Trinity_DESeq2_edgeR_TSV_annot	GO:0034461	uropod retraction	BP	4592-03-01	4592-03-01	1	1	1	3	Marginal
FreeRedStar_vs_Trinity_DESeq2_edgeR_TSV_annot	GO:0034472	snRNA 3'-end processing	BP	4592-04-01	4592-04-01	1	1	1	4	Marginal
FreeRedStar_vs_Trinity_DESeq2_edgeR_TSV_annot	GO:0034475	U4 snRNA 3'-end processing	BP	4592-03-01	4592-03-01	1	1	1	3	Marginal
FreeRedStar_vs_Trinity_DESeq2_edgeR_TSV_annot	GO:0034497	protein localization to phagophore assembly site	BP	4592-03-01	4592-03-01	1	1	1	3	Marginal
FreeRedStar_vs_Trinity_DESeq2_edgeR_TSV_annot	GO:0034502	protein localization to chromosome	BP	4592-03-01	4592-03-01	1	1	1	3	Marginal
FreeRedStar_vs_Trinity_DESeq2_edgeR_TSV_annot	GO:0034504	protein localization to nucleus	BP	26/4592	26/4592	1	1	1	26	Marginal
FreeRedStar_vs_Trinity_DESeq2_edgeR_TSV_annot	GO:0034551	mitochondrial respiratory chain complex III assembly	BP	4592-04-01	4592-04-01	1	1	1	4	Marginal
FreeRedStar_vs_Trinity_DESeq2_edgeR_TSV_annot	GO:0034599	cellular response to oxidative stress	BP	52/4592	52/4592	1	1	1	52	Marginal
FreeRedStar_vs_Trinity_DESeq2_edgeR_TSV_annot	GO:0034605	cellular response to heat	BP	21/4592	21/4592	1	1	1	21	Marginal
FreeRedStar_vs_Trinity_DESeq2_edgeR_TSV_annot	GO:0034612	response to tumor necrosis factor	BP	4592-04-01	4592-04-01	1	1	1	4	Marginal
FreeRedStar_vs_Trinity_DESeq2_edgeR_TSV_annot	GO:0034614	cellular response to reactive oxygen species	BP	23/4592	23/4592	1	1	1	23	Marginal
FreeRedStar_vs_Trinity_DESeq2_edgeR_TSV_annot	GO:0034620	cellular response to unfolded protein	BP	4592-06-01	4592-06-01	1	1	1	6	Marginal
FreeRedStar_vs_Trinity_DESeq2_edgeR_TSV_annot	GO:0034644	cellular response to UV	BP	13/4592	13/4592	1	1	1	13	Marginal
FreeRedStar_vs_Trinity_DESeq2_edgeR_TSV_annot	GO:0034654	nucleobase-containing compound biosynthetic process	BP	173/4592	173/4592	1	1	1	173	Marginal
FreeRedStar_vs_Trinity_DESeq2_edgeR_TSV_annot	GO:0034655	nucleobase-containing compound catabolic process	BP	64/4592	64/4592	1	1	1	64	Marginal
FreeRedStar_vs_Trinity_DESeq2_edgeR_TSV_annot	GO:0034728	nucleosome organization	BP	17/4592	17/4592	1	1	1	17	Marginal
FreeRedStar_vs_Trinity_DESeq2_edgeR_TSV_annot	GO:0034755	iron ion transmembrane transport	BP	4592-06-01	4592-06-01	1	1	1	6	Marginal
FreeRedStar_vs_Trinity_DESeq2_edgeR_TSV_annot	GO:0034756	regulation of iron ion transport	BP	4592-04-01	4592-04-01	1	1	1	4	Marginal
FreeRedStar_vs_Trinity_DESeq2_edgeR_TSV_annot	GO:0034762	regulation of transmembrane transport	BP	13/4592	13/4592	1	1	1	13	Marginal
FreeRedStar_vs_Trinity_DESeq2_edgeR_TSV_annot	GO:0034764	positive regulation of transmembrane transport	BP	4592-05-01	4592-05-01	1	1	1	5	Marginal
FreeRedStar_vs_Trinity_DESeq2_edgeR_TSV_annot	GO:0034765	regulation of monoatomic ion transmembrane transport	BP	13/4592	13/4592	1	1	1	13	Marginal
FreeRedStar_vs_Trinity_DESeq2_edgeR_TSV_annot	GO:0034767	positive regulation of monoatomic ion transmembrane transport	BP	4592-05-01	4592-05-01	1	1	1	5	Marginal
FreeRedStar_vs_Trinity_DESeq2_edgeR_TSV_annot	GO:0034976	response to endoplasmic reticulum stress	BP	27/4592	27/4592	1	1	1	27	Marginal
FreeRedStar_vs_Trinity_DESeq2_edgeR_TSV_annot	GO:0035050	embryonic heart tube development	BP	4592-03-01	4592-03-01	1	1	1	3	Marginal
FreeRedStar_vs_Trinity_DESeq2_edgeR_TSV_annot	GO:0035082	axoneme assembly	BP	4592-08-01	4592-08-01	1	1	1	8	Marginal
FreeRedStar_vs_Trinity_DESeq2_edgeR_TSV_annot	GO:0035107	appendage morphogenesis	BP	4592-07-01	4592-07-01	1	1	1	7	Marginal
FreeRedStar_vs_Trinity_DESeq2_edgeR_TSV_annot	GO:0035114	imaginal disc-derived appendage morphogenesis	BP	4592-04-01	4592-04-01	1	1	1	4	Marginal
FreeRedStar_vs_Trinity_DESeq2_edgeR_TSV_annot	GO:0035120	post-embryonic appendage morphogenesis	BP	4592-04-01	4592-04-01	1	1	1	4	Marginal
FreeRedStar_vs_Trinity_DESeq2_edgeR_TSV_annot	GO:0035148	tube formation	BP	4592-03-01	4592-03-01	1	1	1	3	Marginal
FreeRedStar_vs_Trinity_DESeq2_edgeR_TSV_annot	GO:0035150	regulation of tube size	BP	4592-03-01	4592-03-01	1	1	1	3	Marginal
FreeRedStar_vs_Trinity_DESeq2_edgeR_TSV_annot	GO:0035194	regulatory ncRNA-mediated post-transcriptional gene silencing	BP	39/4592	39/4592	1	1	1	39	Marginal
FreeRedStar_vs_Trinity_DESeq2_edgeR_TSV_annot	GO:0035195	miRNA-mediated post-transcriptional gene silencing	BP	20/4592	20/4592	1	1	1	20	Marginal
FreeRedStar_vs_Trinity_DESeq2_edgeR_TSV_annot	GO:0035196	miRNA processing	BP	15/4592	15/4592	1	1	1	15	Marginal
FreeRedStar_vs_Trinity_DESeq2_edgeR_TSV_annot	GO:0035220	wing disc development	BP	4592-04-01	4592-04-01	1	1	1	4	Marginal
FreeRedStar_vs_Trinity_DESeq2_edgeR_TSV_annot	GO:0035239	tube morphogenesis	BP	16/4592	16/4592	1	1	1	16	Marginal
FreeRedStar_vs_Trinity_DESeq2_edgeR_TSV_annot	GO:0035266	meristem growth	BP	4592-04-01	4592-04-01	1	1	1	4	Marginal
FreeRedStar_vs_Trinity_DESeq2_edgeR_TSV_annot	GO:0035279	miRNA-mediated gene silencing by mRNA destabilization	BP	4592-03-01	4592-03-01	1	1	1	3	Marginal
FreeRedStar_vs_Trinity_DESeq2_edgeR_TSV_annot	GO:0035295	tube development	BP	20/4592	20/4592	1	1	1	20	Marginal
FreeRedStar_vs_Trinity_DESeq2_edgeR_TSV_annot	GO:0035296	regulation of tube diameter	BP	4592-03-01	4592-03-01	1	1	1	3	Marginal
FreeRedStar_vs_Trinity_DESeq2_edgeR_TSV_annot	GO:0035303	regulation of dephosphorylation	BP	4592-09-01	4592-09-01	1	1	1	9	Marginal
FreeRedStar_vs_Trinity_DESeq2_edgeR_TSV_annot	GO:0035305	negative regulation of dephosphorylation	BP	4592-04-01	4592-04-01	1	1	1	4	Marginal
FreeRedStar_vs_Trinity_DESeq2_edgeR_TSV_annot	GO:0035383	thioester metabolic process	BP	13/4592	13/4592	1	1	1	13	Marginal
FreeRedStar_vs_Trinity_DESeq2_edgeR_TSV_annot	GO:0035384	thioester biosynthetic process	BP	4592-05-01	4592-05-01	1	1	1	5	Marginal
FreeRedStar_vs_Trinity_DESeq2_edgeR_TSV_annot	GO:0035435	phosphate ion transmembrane transport	BP	4592-04-01	4592-04-01	1	1	1	4	Marginal
FreeRedStar_vs_Trinity_DESeq2_edgeR_TSV_annot	GO:0035436	triose phosphate transmembrane transport	BP	4592-04-01	4592-04-01	1	1	1	4	Marginal
FreeRedStar_vs_Trinity_DESeq2_edgeR_TSV_annot	GO:0035445	borate transmembrane transport	BP	4592-03-01	4592-03-01	1	1	1	3	Marginal
FreeRedStar_vs_Trinity_DESeq2_edgeR_TSV_annot	GO:0035459	vesicle cargo loading	BP	4592-04-01	4592-04-01	1	1	1	4	Marginal
FreeRedStar_vs_Trinity_DESeq2_edgeR_TSV_annot	GO:0035469	determination of pancreatic left/right asymmetry	BP	4592-03-01	4592-03-01	1	1	1	3	Marginal
FreeRedStar_vs_Trinity_DESeq2_edgeR_TSV_annot	GO:0035510	DNA dealkylation	BP	4592-07-01	4592-07-01	1	1	1	7	Marginal
FreeRedStar_vs_Trinity_DESeq2_edgeR_TSV_annot	GO:0035556	intracellular signal transduction	BP	137/4592	137/4592	1	1	1	137	Marginal
FreeRedStar_vs_Trinity_DESeq2_edgeR_TSV_annot	GO:0035601	protein deacylation	BP	16/4592	16/4592	1	1	1	16	Marginal
FreeRedStar_vs_Trinity_DESeq2_edgeR_TSV_annot	GO:0035670	plant-type ovary development	BP	20/4592	20/4592	1	1	1	20	Marginal
FreeRedStar_vs_Trinity_DESeq2_edgeR_TSV_annot	GO:0035672	oligopeptide transmembrane transport	BP	4592-06-01	4592-06-01	1	1	1	6	Marginal
FreeRedStar_vs_Trinity_DESeq2_edgeR_TSV_annot	GO:0035725	sodium ion transmembrane transport	BP	4592-06-01	4592-06-01	1	1	1	6	Marginal
FreeRedStar_vs_Trinity_DESeq2_edgeR_TSV_annot	GO:0035821	modulation of process of another organism	BP	26/4592	26/4592	1	1	1	26	Marginal
FreeRedStar_vs_Trinity_DESeq2_edgeR_TSV_annot	GO:0035825	homologous recombination	BP	4592-12-01	4592-12-01	1	1	1	12	Marginal
FreeRedStar_vs_Trinity_DESeq2_edgeR_TSV_annot	GO:0035966	response to topologically incorrect protein	BP	17/4592	17/4592	1	1	1	17	Marginal
FreeRedStar_vs_Trinity_DESeq2_edgeR_TSV_annot	GO:0035967	cellular response to topologically incorrect protein	BP	4592-12-01	4592-12-01	1	1	1	12	Marginal
FreeRedStar_vs_Trinity_DESeq2_edgeR_TSV_annot	GO:0035987	endodermal cell differentiation	BP	4592-05-01	4592-05-01	1	1	1	5	Marginal
FreeRedStar_vs_Trinity_DESeq2_edgeR_TSV_annot	GO:0036065	fucosylation	BP	4592-03-01	4592-03-01	1	1	1	3	Marginal
FreeRedStar_vs_Trinity_DESeq2_edgeR_TSV_annot	GO:0036092	phosphatidylinositol-3-phosphate biosynthetic process	BP	4592-04-01	4592-04-01	1	1	1	4	Marginal
FreeRedStar_vs_Trinity_DESeq2_edgeR_TSV_annot	GO:0036230	granulocyte activation	BP	4592-06-01	4592-06-01	1	1	1	6	Marginal
FreeRedStar_vs_Trinity_DESeq2_edgeR_TSV_annot	GO:0036257	multivesicular body organization	BP	4592-03-01	4592-03-01	1	1	1	3	Marginal
FreeRedStar_vs_Trinity_DESeq2_edgeR_TSV_annot	GO:0036293	response to decreased oxygen levels	BP	39/4592	39/4592	1	1	1	39	Marginal
FreeRedStar_vs_Trinity_DESeq2_edgeR_TSV_annot	GO:0036294	cellular response to decreased oxygen levels	BP	4592-07-01	4592-07-01	1	1	1	7	Marginal
FreeRedStar_vs_Trinity_DESeq2_edgeR_TSV_annot	GO:0036503	ERAD pathway	BP	19/4592	19/4592	1	1	1	19	Marginal
FreeRedStar_vs_Trinity_DESeq2_edgeR_TSV_annot	GO:0040007	growth	BP	167/4592	167/4592	1	1	1	167	Marginal
FreeRedStar_vs_Trinity_DESeq2_edgeR_TSV_annot	GO:0040008	regulation of growth	BP	75/4592	75/4592	1	1	1	75	Marginal
FreeRedStar_vs_Trinity_DESeq2_edgeR_TSV_annot	GO:0040011	locomotion	BP	27/4592	27/4592	1	1	1	27	Marginal
FreeRedStar_vs_Trinity_DESeq2_edgeR_TSV_annot	GO:0040012	regulation of locomotion	BP	4592-12-01	4592-12-01	1	1	1	12	Marginal
FreeRedStar_vs_Trinity_DESeq2_edgeR_TSV_annot	GO:0040013	negative regulation of locomotion	BP	4592-04-01	4592-04-01	1	1	1	4	Marginal
FreeRedStar_vs_Trinity_DESeq2_edgeR_TSV_annot	GO:0040017	positive regulation of locomotion	BP	4592-07-01	4592-07-01	1	1	1	7	Marginal
FreeRedStar_vs_Trinity_DESeq2_edgeR_TSV_annot	GO:0040019	positive regulation of embryonic development	BP	4592-03-01	4592-03-01	1	1	1	3	Marginal
FreeRedStar_vs_Trinity_DESeq2_edgeR_TSV_annot	GO:0040029	epigenetic regulation of gene expression	BP	93/4592	93/4592	1	1	1	93	Marginal
FreeRedStar_vs_Trinity_DESeq2_edgeR_TSV_annot	GO:0040031	snRNA modification	BP	4592-03-01	4592-03-01	1	1	1	3	Marginal
FreeRedStar_vs_Trinity_DESeq2_edgeR_TSV_annot	GO:0040034	regulation of development, heterochronic	BP	26/4592	26/4592	1	1	1	26	Marginal
FreeRedStar_vs_Trinity_DESeq2_edgeR_TSV_annot	GO:0042023	DNA endoreduplication	BP	4592-06-01	4592-06-01	1	1	1	6	Marginal
FreeRedStar_vs_Trinity_DESeq2_edgeR_TSV_annot	GO:0042044	fluid transport	BP	20/4592	20/4592	1	1	1	20	Marginal
FreeRedStar_vs_Trinity_DESeq2_edgeR_TSV_annot	GO:0042060	wound healing	BP	4592-06-01	4592-06-01	1	1	1	6	Marginal
FreeRedStar_vs_Trinity_DESeq2_edgeR_TSV_annot	GO:0042063	gliogenesis	BP	4592-04-01	4592-04-01	1	1	1	4	Marginal
FreeRedStar_vs_Trinity_DESeq2_edgeR_TSV_annot	GO:0042113	B cell activation	BP	4592-03-01	4592-03-01	1	1	1	3	Marginal
FreeRedStar_vs_Trinity_DESeq2_edgeR_TSV_annot	GO:0042119	neutrophil activation	BP	4592-04-01	4592-04-01	1	1	1	4	Marginal
FreeRedStar_vs_Trinity_DESeq2_edgeR_TSV_annot	GO:0042126	nitrate metabolic process	BP	4592-03-01	4592-03-01	1	1	1	3	Marginal
FreeRedStar_vs_Trinity_DESeq2_edgeR_TSV_annot	GO:0042127	regulation of cell population proliferation	BP	39/4592	39/4592	1	1	1	39	Marginal
FreeRedStar_vs_Trinity_DESeq2_edgeR_TSV_annot	GO:0042128	nitrate assimilation	BP	4592-03-01	4592-03-01	1	1	1	3	Marginal
FreeRedStar_vs_Trinity_DESeq2_edgeR_TSV_annot	GO:0042147	retrograde transport, endosome to Golgi	BP	16/4592	16/4592	1	1	1	16	Marginal
FreeRedStar_vs_Trinity_DESeq2_edgeR_TSV_annot	GO:0042157	lipoprotein metabolic process	BP	14/4592	14/4592	1	1	1	14	Marginal
FreeRedStar_vs_Trinity_DESeq2_edgeR_TSV_annot	GO:0042158	lipoprotein biosynthetic process	BP	4592-09-01	4592-09-01	1	1	1	9	Marginal
FreeRedStar_vs_Trinity_DESeq2_edgeR_TSV_annot	GO:0042159	lipoprotein catabolic process	BP	4592-05-01	4592-05-01	1	1	1	5	Marginal
FreeRedStar_vs_Trinity_DESeq2_edgeR_TSV_annot	GO:0042176	regulation of protein catabolic process	BP	25/4592	25/4592	1	1	1	25	Marginal
FreeRedStar_vs_Trinity_DESeq2_edgeR_TSV_annot	GO:0042177	negative regulation of protein catabolic process	BP	4592-05-01	4592-05-01	1	1	1	5	Marginal
FreeRedStar_vs_Trinity_DESeq2_edgeR_TSV_annot	GO:0042180	ketone metabolic process	BP	4592-12-01	4592-12-01	1	1	1	12	Marginal
FreeRedStar_vs_Trinity_DESeq2_edgeR_TSV_annot	GO:0042181	ketone biosynthetic process	BP	4592-06-01	4592-06-01	1	1	1	6	Marginal
FreeRedStar_vs_Trinity_DESeq2_edgeR_TSV_annot	GO:0042182	ketone catabolic process	BP	4592-04-01	4592-04-01	1	1	1	4	Marginal
FreeRedStar_vs_Trinity_DESeq2_edgeR_TSV_annot	GO:0042214	terpene metabolic process	BP	4592-04-01	4592-04-01	1	1	1	4	Marginal
FreeRedStar_vs_Trinity_DESeq2_edgeR_TSV_annot	GO:0042219	modified amino acid catabolic process	BP	4592-04-01	4592-04-01	1	1	1	4	Marginal
FreeRedStar_vs_Trinity_DESeq2_edgeR_TSV_annot	GO:0042246	tissue regeneration	BP	4592-03-01	4592-03-01	1	1	1	3	Marginal
FreeRedStar_vs_Trinity_DESeq2_edgeR_TSV_annot	GO:0042254	ribosome biogenesis	BP	118/4592	118/4592	1	1	1	118	Marginal
FreeRedStar_vs_Trinity_DESeq2_edgeR_TSV_annot	GO:0042255	ribosome assembly	BP	45/4592	45/4592	1	1	1	45	Marginal
FreeRedStar_vs_Trinity_DESeq2_edgeR_TSV_annot	GO:0042273	ribosomal large subunit biogenesis	BP	40/4592	40/4592	1	1	1	40	Marginal
FreeRedStar_vs_Trinity_DESeq2_edgeR_TSV_annot	GO:0042274	ribosomal small subunit biogenesis	BP	46/4592	46/4592	1	1	1	46	Marginal
FreeRedStar_vs_Trinity_DESeq2_edgeR_TSV_annot	GO:0042278	purine nucleoside metabolic process	BP	4592-08-01	4592-08-01	1	1	1	8	Marginal
FreeRedStar_vs_Trinity_DESeq2_edgeR_TSV_annot	GO:0042306	regulation of protein import into nucleus	BP	4592-08-01	4592-08-01	1	1	1	8	Marginal
FreeRedStar_vs_Trinity_DESeq2_edgeR_TSV_annot	GO:0042307	positive regulation of protein import into nucleus	BP	4592-04-01	4592-04-01	1	1	1	4	Marginal
FreeRedStar_vs_Trinity_DESeq2_edgeR_TSV_annot	GO:0042325	regulation of phosphorylation	BP	41/4592	41/4592	1	1	1	41	Marginal
FreeRedStar_vs_Trinity_DESeq2_edgeR_TSV_annot	GO:0042326	negative regulation of phosphorylation	BP	4592-05-01	4592-05-01	1	1	1	5	Marginal
FreeRedStar_vs_Trinity_DESeq2_edgeR_TSV_annot	GO:0042327	positive regulation of phosphorylation	BP	32/4592	32/4592	1	1	1	32	Marginal
FreeRedStar_vs_Trinity_DESeq2_edgeR_TSV_annot	GO:0042330	taxis	BP	21/4592	21/4592	1	1	1	21	Marginal
FreeRedStar_vs_Trinity_DESeq2_edgeR_TSV_annot	GO:0042335	cuticle development	BP	16/4592	16/4592	1	1	1	16	Marginal
FreeRedStar_vs_Trinity_DESeq2_edgeR_TSV_annot	GO:0042350	GDP-L-fucose biosynthetic process	BP	4592-03-01	4592-03-01	1	1	1	3	Marginal
FreeRedStar_vs_Trinity_DESeq2_edgeR_TSV_annot	GO:0042357	thiamine diphosphate metabolic process	BP	4592-04-01	4592-04-01	1	1	1	4	Marginal
FreeRedStar_vs_Trinity_DESeq2_edgeR_TSV_annot	GO:0042360	vitamin E metabolic process	BP	4592-04-01	4592-04-01	1	1	1	4	Marginal
FreeRedStar_vs_Trinity_DESeq2_edgeR_TSV_annot	GO:0042362	fat-soluble vitamin biosynthetic process	BP	4592-04-01	4592-04-01	1	1	1	4	Marginal
FreeRedStar_vs_Trinity_DESeq2_edgeR_TSV_annot	GO:0042364	water-soluble vitamin biosynthetic process	BP	4592-09-01	4592-09-01	1	1	1	9	Marginal
FreeRedStar_vs_Trinity_DESeq2_edgeR_TSV_annot	GO:0042391	regulation of membrane potential	BP	4592-08-01	4592-08-01	1	1	1	8	Marginal
FreeRedStar_vs_Trinity_DESeq2_edgeR_TSV_annot	GO:0042398	modified amino acid biosynthetic process	BP	4592-05-01	4592-05-01	1	1	1	5	Marginal
FreeRedStar_vs_Trinity_DESeq2_edgeR_TSV_annot	GO:0042401	biogenic amine biosynthetic process	BP	4592-08-01	4592-08-01	1	1	1	8	Marginal
FreeRedStar_vs_Trinity_DESeq2_edgeR_TSV_annot	GO:0042430	indole-containing compound metabolic process	BP	16/4592	16/4592	1	1	1	16	Marginal
FreeRedStar_vs_Trinity_DESeq2_edgeR_TSV_annot	GO:0042435	indole-containing compound biosynthetic process	BP	4592-12-01	4592-12-01	1	1	1	12	Marginal
FreeRedStar_vs_Trinity_DESeq2_edgeR_TSV_annot	GO:0042440	pigment metabolic process	BP	42/4592	42/4592	1	1	1	42	Marginal
FreeRedStar_vs_Trinity_DESeq2_edgeR_TSV_annot	GO:0042445	hormone metabolic process	BP	83/4592	83/4592	1	1	1	83	Marginal
FreeRedStar_vs_Trinity_DESeq2_edgeR_TSV_annot	GO:0042446	hormone biosynthetic process	BP	56/4592	56/4592	1	1	1	56	Marginal
FreeRedStar_vs_Trinity_DESeq2_edgeR_TSV_annot	GO:0042447	hormone catabolic process	BP	4592-07-01	4592-07-01	1	1	1	7	Marginal
FreeRedStar_vs_Trinity_DESeq2_edgeR_TSV_annot	GO:0042451	purine nucleoside biosynthetic process	BP	4592-06-01	4592-06-01	1	1	1	6	Marginal
FreeRedStar_vs_Trinity_DESeq2_edgeR_TSV_annot	GO:0042455	ribonucleoside biosynthetic process	BP	16/4592	16/4592	1	1	1	16	Marginal
FreeRedStar_vs_Trinity_DESeq2_edgeR_TSV_annot	GO:0042537	benzene-containing compound metabolic process	BP	4592-07-01	4592-07-01	1	1	1	7	Marginal
FreeRedStar_vs_Trinity_DESeq2_edgeR_TSV_annot	GO:0042538	hyperosmotic salinity response	BP	21/4592	21/4592	1	1	1	21	Marginal
FreeRedStar_vs_Trinity_DESeq2_edgeR_TSV_annot	GO:0042539	hypotonic salinity response	BP	4592-03-01	4592-03-01	1	1	1	3	Marginal
FreeRedStar_vs_Trinity_DESeq2_edgeR_TSV_annot	GO:0042542	response to hydrogen peroxide	BP	36/4592	36/4592	1	1	1	36	Marginal
FreeRedStar_vs_Trinity_DESeq2_edgeR_TSV_annot	GO:0042545	cell wall modification	BP	17/4592	17/4592	1	1	1	17	Marginal
FreeRedStar_vs_Trinity_DESeq2_edgeR_TSV_annot	GO:0042546	cell wall biogenesis	BP	49/4592	49/4592	1	1	1	49	Marginal
FreeRedStar_vs_Trinity_DESeq2_edgeR_TSV_annot	GO:0042548	regulation of photosynthesis, light reaction	BP	4592-10-01	4592-10-01	1	1	1	10	Marginal
FreeRedStar_vs_Trinity_DESeq2_edgeR_TSV_annot	GO:0042549	photosystem II stabilization	BP	4592-03-01	4592-03-01	1	1	1	3	Marginal
FreeRedStar_vs_Trinity_DESeq2_edgeR_TSV_annot	GO:0042558	pteridine-containing compound metabolic process	BP	4592-06-01	4592-06-01	1	1	1	6	Marginal
FreeRedStar_vs_Trinity_DESeq2_edgeR_TSV_annot	GO:0042559	pteridine-containing compound biosynthetic process	BP	4592-03-01	4592-03-01	1	1	1	3	Marginal
FreeRedStar_vs_Trinity_DESeq2_edgeR_TSV_annot	GO:0042592	homeostatic process	BP	182/4592	182/4592	1	1	1	182	Marginal
FreeRedStar_vs_Trinity_DESeq2_edgeR_TSV_annot	GO:0042593	glucose homeostasis	BP	4592-09-01	4592-09-01	1	1	1	9	Marginal
FreeRedStar_vs_Trinity_DESeq2_edgeR_TSV_annot	GO:0042594	response to starvation	BP	63/4592	63/4592	1	1	1	63	Marginal
FreeRedStar_vs_Trinity_DESeq2_edgeR_TSV_annot	GO:0042631	cellular response to water deprivation	BP	4592-11-01	4592-11-01	1	1	1	11	Marginal
FreeRedStar_vs_Trinity_DESeq2_edgeR_TSV_annot	GO:0042632	cholesterol homeostasis	BP	4592-04-01	4592-04-01	1	1	1	4	Marginal
FreeRedStar_vs_Trinity_DESeq2_edgeR_TSV_annot	GO:0042659	regulation of cell fate specification	BP	4592-11-01	4592-11-01	1	1	1	11	Marginal
FreeRedStar_vs_Trinity_DESeq2_edgeR_TSV_annot	GO:0042692	muscle cell differentiation	BP	4592-04-01	4592-04-01	1	1	1	4	Marginal
FreeRedStar_vs_Trinity_DESeq2_edgeR_TSV_annot	GO:0042723	thiamine-containing compound metabolic process	BP	4592-04-01	4592-04-01	1	1	1	4	Marginal
FreeRedStar_vs_Trinity_DESeq2_edgeR_TSV_annot	GO:0042726	flavin-containing compound metabolic process	BP	4592-04-01	4592-04-01	1	1	1	4	Marginal
FreeRedStar_vs_Trinity_DESeq2_edgeR_TSV_annot	GO:0042727	flavin-containing compound biosynthetic process	BP	4592-03-01	4592-03-01	1	1	1	3	Marginal
FreeRedStar_vs_Trinity_DESeq2_edgeR_TSV_annot	GO:0042732	D-xylose metabolic process	BP	4592-03-01	4592-03-01	1	1	1	3	Marginal
FreeRedStar_vs_Trinity_DESeq2_edgeR_TSV_annot	GO:0042742	defense response to bacterium	BP	152/4592	152/4592	1	1	1	152	Marginal
FreeRedStar_vs_Trinity_DESeq2_edgeR_TSV_annot	GO:0042743	hydrogen peroxide metabolic process	BP	15/4592	15/4592	1	1	1	15	Marginal
FreeRedStar_vs_Trinity_DESeq2_edgeR_TSV_annot	GO:0042744	hydrogen peroxide catabolic process	BP	4592-11-01	4592-11-01	1	1	1	11	Marginal
FreeRedStar_vs_Trinity_DESeq2_edgeR_TSV_annot	GO:0042752	regulation of circadian rhythm	BP	17/4592	17/4592	1	1	1	17	Marginal
FreeRedStar_vs_Trinity_DESeq2_edgeR_TSV_annot	GO:0042753	positive regulation of circadian rhythm	BP	4592-04-01	4592-04-01	1	1	1	4	Marginal
FreeRedStar_vs_Trinity_DESeq2_edgeR_TSV_annot	GO:0042754	negative regulation of circadian rhythm	BP	4592-03-01	4592-03-01	1	1	1	3	Marginal
FreeRedStar_vs_Trinity_DESeq2_edgeR_TSV_annot	GO:0042759	long-chain fatty acid biosynthetic process	BP	4592-03-01	4592-03-01	1	1	1	3	Marginal
FreeRedStar_vs_Trinity_DESeq2_edgeR_TSV_annot	GO:0042761	very long-chain fatty acid biosynthetic process	BP	4592-07-01	4592-07-01	1	1	1	7	Marginal
FreeRedStar_vs_Trinity_DESeq2_edgeR_TSV_annot	GO:0042762	regulation of sulfur metabolic process	BP	4592-09-01	4592-09-01	1	1	1	9	Marginal
FreeRedStar_vs_Trinity_DESeq2_edgeR_TSV_annot	GO:0042770	signal transduction in response to DNA damage	BP	4592-05-01	4592-05-01	1	1	1	5	Marginal
FreeRedStar_vs_Trinity_DESeq2_edgeR_TSV_annot	GO:0042771	intrinsic apoptotic signaling pathway in response to DNA damage by p53 class mediator	BP	4592-04-01	4592-04-01	1	1	1	4	Marginal
FreeRedStar_vs_Trinity_DESeq2_edgeR_TSV_annot	GO:0042773	ATP synthesis coupled electron transport	BP	4592-11-01	4592-11-01	1	1	1	11	Marginal
FreeRedStar_vs_Trinity_DESeq2_edgeR_TSV_annot	GO:0042775	mitochondrial ATP synthesis coupled electron transport	BP	4592-11-01	4592-11-01	1	1	1	11	Marginal
FreeRedStar_vs_Trinity_DESeq2_edgeR_TSV_annot	GO:0042814	monopolar cell growth	BP	4592-03-01	4592-03-01	1	1	1	3	Marginal
FreeRedStar_vs_Trinity_DESeq2_edgeR_TSV_annot	GO:0042866	pyruvate biosynthetic process	BP	16/4592	16/4592	1	1	1	16	Marginal
FreeRedStar_vs_Trinity_DESeq2_edgeR_TSV_annot	GO:0042873	aldonate transmembrane transport	BP	4592-05-01	4592-05-01	1	1	1	5	Marginal
FreeRedStar_vs_Trinity_DESeq2_edgeR_TSV_annot	GO:0042886	amide transport	BP	199/4592	199/4592	1	1	1	199	Marginal
FreeRedStar_vs_Trinity_DESeq2_edgeR_TSV_annot	GO:0042946	glucoside transport	BP	4592-04-01	4592-04-01	1	1	1	4	Marginal
FreeRedStar_vs_Trinity_DESeq2_edgeR_TSV_annot	GO:0042981	regulation of apoptotic process	BP	30/4592	30/4592	1	1	1	30	Marginal
FreeRedStar_vs_Trinity_DESeq2_edgeR_TSV_annot	GO:0043009	chordate embryonic development	BP	4592-07-01	4592-07-01	1	1	1	7	Marginal
FreeRedStar_vs_Trinity_DESeq2_edgeR_TSV_annot	GO:0043038	amino acid activation	BP	19/4592	19/4592	1	1	1	19	Marginal
FreeRedStar_vs_Trinity_DESeq2_edgeR_TSV_annot	GO:0043039	tRNA aminoacylation	BP	19/4592	19/4592	1	1	1	19	Marginal
FreeRedStar_vs_Trinity_DESeq2_edgeR_TSV_annot	GO:0043043	peptide biosynthetic process	BP	142/4592	142/4592	1	1	1	142	Marginal
FreeRedStar_vs_Trinity_DESeq2_edgeR_TSV_annot	GO:0043062	extracellular structure organization	BP	18/4592	18/4592	1	1	1	18	Marginal
FreeRedStar_vs_Trinity_DESeq2_edgeR_TSV_annot	GO:0043065	positive regulation of apoptotic process	BP	4592-10-01	4592-10-01	1	1	1	10	Marginal
FreeRedStar_vs_Trinity_DESeq2_edgeR_TSV_annot	GO:0043066	negative regulation of apoptotic process	BP	15/4592	15/4592	1	1	1	15	Marginal
FreeRedStar_vs_Trinity_DESeq2_edgeR_TSV_annot	GO:0043067	regulation of programmed cell death	BP	48/4592	48/4592	1	1	1	48	Marginal
FreeRedStar_vs_Trinity_DESeq2_edgeR_TSV_annot	GO:0043068	positive regulation of programmed cell death	BP	15/4592	15/4592	1	1	1	15	Marginal
FreeRedStar_vs_Trinity_DESeq2_edgeR_TSV_annot	GO:0043069	negative regulation of programmed cell death	BP	24/4592	24/4592	1	1	1	24	Marginal
FreeRedStar_vs_Trinity_DESeq2_edgeR_TSV_annot	GO:0043085	positive regulation of catalytic activity	BP	77/4592	77/4592	1	1	1	77	Marginal
FreeRedStar_vs_Trinity_DESeq2_edgeR_TSV_annot	GO:0043086	negative regulation of catalytic activity	BP	42/4592	42/4592	1	1	1	42	Marginal
FreeRedStar_vs_Trinity_DESeq2_edgeR_TSV_annot	GO:0043087	regulation of GTPase activity	BP	26/4592	26/4592	1	1	1	26	Marginal
FreeRedStar_vs_Trinity_DESeq2_edgeR_TSV_annot	GO:0043090	amino acid import	BP	4592-03-01	4592-03-01	1	1	1	3	Marginal
FreeRedStar_vs_Trinity_DESeq2_edgeR_TSV_annot	GO:0043094	metabolic compound salvage	BP	26/4592	26/4592	1	1	1	26	Marginal
FreeRedStar_vs_Trinity_DESeq2_edgeR_TSV_annot	GO:0043097	pyrimidine nucleoside salvage	BP	4592-05-01	4592-05-01	1	1	1	5	Marginal
FreeRedStar_vs_Trinity_DESeq2_edgeR_TSV_annot	GO:0043101	purine-containing compound salvage	BP	4592-04-01	4592-04-01	1	1	1	4	Marginal
FreeRedStar_vs_Trinity_DESeq2_edgeR_TSV_annot	GO:0043112	receptor metabolic process	BP	4592-06-01	4592-06-01	1	1	1	6	Marginal
FreeRedStar_vs_Trinity_DESeq2_edgeR_TSV_annot	GO:0043122	regulation of canonical NF-kappaB signal transduction	BP	4592-03-01	4592-03-01	1	1	1	3	Marginal
FreeRedStar_vs_Trinity_DESeq2_edgeR_TSV_annot	GO:0043144	sno(s)RNA processing	BP	4592-06-01	4592-06-01	1	1	1	6	Marginal
FreeRedStar_vs_Trinity_DESeq2_edgeR_TSV_annot	GO:0043155	negative regulation of photosynthesis, light reaction	BP	4592-06-01	4592-06-01	1	1	1	6	Marginal
FreeRedStar_vs_Trinity_DESeq2_edgeR_TSV_annot	GO:0043161	proteasome-mediated ubiquitin-dependent protein catabolic process	BP	80/4592	80/4592	1	1	1	80	Marginal
FreeRedStar_vs_Trinity_DESeq2_edgeR_TSV_annot	GO:0043171	peptide catabolic process	BP	13/4592	13/4592	1	1	1	13	Marginal
FreeRedStar_vs_Trinity_DESeq2_edgeR_TSV_annot	GO:0043174	nucleoside salvage	BP	4592-07-01	4592-07-01	1	1	1	7	Marginal
FreeRedStar_vs_Trinity_DESeq2_edgeR_TSV_annot	GO:0043200	response to amino acid	BP	15/4592	15/4592	1	1	1	15	Marginal
FreeRedStar_vs_Trinity_DESeq2_edgeR_TSV_annot	GO:0043207	response to external biotic stimulus	BP	375/4592	375/4592	1	1	1	375	Marginal
FreeRedStar_vs_Trinity_DESeq2_edgeR_TSV_annot	GO:0043242	negative regulation of protein-containing complex disassembly	BP	4592-08-01	4592-08-01	1	1	1	8	Marginal
FreeRedStar_vs_Trinity_DESeq2_edgeR_TSV_annot	GO:0043244	regulation of protein-containing complex disassembly	BP	4592-11-01	4592-11-01	1	1	1	11	Marginal
FreeRedStar_vs_Trinity_DESeq2_edgeR_TSV_annot	GO:0043254	regulation of protein-containing complex assembly	BP	42/4592	42/4592	1	1	1	42	Marginal
FreeRedStar_vs_Trinity_DESeq2_edgeR_TSV_annot	GO:0043255	regulation of carbohydrate biosynthetic process	BP	4592-04-01	4592-04-01	1	1	1	4	Marginal
FreeRedStar_vs_Trinity_DESeq2_edgeR_TSV_annot	GO:0043266	regulation of potassium ion transport	BP	4592-05-01	4592-05-01	1	1	1	5	Marginal
FreeRedStar_vs_Trinity_DESeq2_edgeR_TSV_annot	GO:0043269	regulation of monoatomic ion transport	BP	21/4592	21/4592	1	1	1	21	Marginal
FreeRedStar_vs_Trinity_DESeq2_edgeR_TSV_annot	GO:0043270	positive regulation of monoatomic ion transport	BP	4592-06-01	4592-06-01	1	1	1	6	Marginal
FreeRedStar_vs_Trinity_DESeq2_edgeR_TSV_annot	GO:0043271	negative regulation of monoatomic ion transport	BP	4592-04-01	4592-04-01	1	1	1	4	Marginal
FreeRedStar_vs_Trinity_DESeq2_edgeR_TSV_annot	GO:0043288	apocarotenoid metabolic process	BP	4592-09-01	4592-09-01	1	1	1	9	Marginal
FreeRedStar_vs_Trinity_DESeq2_edgeR_TSV_annot	GO:0043289	apocarotenoid biosynthetic process	BP	4592-05-01	4592-05-01	1	1	1	5	Marginal
FreeRedStar_vs_Trinity_DESeq2_edgeR_TSV_annot	GO:0043290	apocarotenoid catabolic process	BP	4592-04-01	4592-04-01	1	1	1	4	Marginal
FreeRedStar_vs_Trinity_DESeq2_edgeR_TSV_annot	GO:0043299	leukocyte degranulation	BP	4592-04-01	4592-04-01	1	1	1	4	Marginal
FreeRedStar_vs_Trinity_DESeq2_edgeR_TSV_annot	GO:0043312	neutrophil degranulation	BP	4592-04-01	4592-04-01	1	1	1	4	Marginal
FreeRedStar_vs_Trinity_DESeq2_edgeR_TSV_annot	GO:0043327	chemotaxis to cAMP	BP	4592-03-01	4592-03-01	1	1	1	3	Marginal
FreeRedStar_vs_Trinity_DESeq2_edgeR_TSV_annot	GO:0043330	response to exogenous dsRNA	BP	4592-03-01	4592-03-01	1	1	1	3	Marginal
FreeRedStar_vs_Trinity_DESeq2_edgeR_TSV_annot	GO:0043331	response to dsRNA	BP	35/4592	35/4592	1	1	1	35	Marginal
FreeRedStar_vs_Trinity_DESeq2_edgeR_TSV_annot	GO:0043335	protein unfolding	BP	4592-03-01	4592-03-01	1	1	1	3	Marginal
FreeRedStar_vs_Trinity_DESeq2_edgeR_TSV_annot	GO:0043388	positive regulation of DNA binding	BP	4592-03-01	4592-03-01	1	1	1	3	Marginal
FreeRedStar_vs_Trinity_DESeq2_edgeR_TSV_annot	GO:0043393	regulation of protein binding	BP	4592-05-01	4592-05-01	1	1	1	5	Marginal
FreeRedStar_vs_Trinity_DESeq2_edgeR_TSV_annot	GO:0043401	steroid hormone receptor signaling pathway	BP	19/4592	19/4592	1	1	1	19	Marginal
FreeRedStar_vs_Trinity_DESeq2_edgeR_TSV_annot	GO:0043405	regulation of MAP kinase activity	BP	4592-08-01	4592-08-01	1	1	1	8	Marginal
FreeRedStar_vs_Trinity_DESeq2_edgeR_TSV_annot	GO:0043406	positive regulation of MAP kinase activity	BP	4592-08-01	4592-08-01	1	1	1	8	Marginal
FreeRedStar_vs_Trinity_DESeq2_edgeR_TSV_annot	GO:0043408	regulation of MAPK cascade	BP	4592-11-01	4592-11-01	1	1	1	11	Marginal
FreeRedStar_vs_Trinity_DESeq2_edgeR_TSV_annot	GO:0043410	positive regulation of MAPK cascade	BP	4592-09-01	4592-09-01	1	1	1	9	Marginal
FreeRedStar_vs_Trinity_DESeq2_edgeR_TSV_annot	GO:0043413	macromolecule glycosylation	BP	32/4592	32/4592	1	1	1	32	Marginal
FreeRedStar_vs_Trinity_DESeq2_edgeR_TSV_annot	GO:0043414	macromolecule methylation	BP	65/4592	65/4592	1	1	1	65	Marginal
FreeRedStar_vs_Trinity_DESeq2_edgeR_TSV_annot	GO:0043433	negative regulation of DNA-binding transcription factor activity	BP	4592-05-01	4592-05-01	1	1	1	5	Marginal
FreeRedStar_vs_Trinity_DESeq2_edgeR_TSV_annot	GO:0043434	response to peptide hormone	BP	4592-05-01	4592-05-01	1	1	1	5	Marginal
FreeRedStar_vs_Trinity_DESeq2_edgeR_TSV_annot	GO:0043436	oxoacid metabolic process	BP	288/4592	288/4592	1	1	1	288	Marginal
FreeRedStar_vs_Trinity_DESeq2_edgeR_TSV_annot	GO:0043446	alkane metabolic process	BP	4592-03-01	4592-03-01	1	1	1	3	Marginal
FreeRedStar_vs_Trinity_DESeq2_edgeR_TSV_annot	GO:0043447	alkane biosynthetic process	BP	4592-03-01	4592-03-01	1	1	1	3	Marginal
FreeRedStar_vs_Trinity_DESeq2_edgeR_TSV_annot	GO:0043449	alkene metabolic process	BP	4592-09-01	4592-09-01	1	1	1	9	Marginal
FreeRedStar_vs_Trinity_DESeq2_edgeR_TSV_annot	GO:0043450	alkene biosynthetic process	BP	4592-09-01	4592-09-01	1	1	1	9	Marginal
FreeRedStar_vs_Trinity_DESeq2_edgeR_TSV_annot	GO:0043455	regulation of secondary metabolic process	BP	18/4592	18/4592	1	1	1	18	Marginal
FreeRedStar_vs_Trinity_DESeq2_edgeR_TSV_annot	GO:0043462	regulation of ATP-dependent activity	BP	4592-06-01	4592-06-01	1	1	1	6	Marginal
FreeRedStar_vs_Trinity_DESeq2_edgeR_TSV_annot	GO:0043467	regulation of generation of precursor metabolites and energy	BP	14/4592	14/4592	1	1	1	14	Marginal
FreeRedStar_vs_Trinity_DESeq2_edgeR_TSV_annot	GO:0043473	pigmentation	BP	4592-07-01	4592-07-01	1	1	1	7	Marginal
FreeRedStar_vs_Trinity_DESeq2_edgeR_TSV_annot	GO:0043476	pigment accumulation	BP	4592-07-01	4592-07-01	1	1	1	7	Marginal
FreeRedStar_vs_Trinity_DESeq2_edgeR_TSV_annot	GO:0043478	pigment accumulation in response to UV light	BP	4592-06-01	4592-06-01	1	1	1	6	Marginal
FreeRedStar_vs_Trinity_DESeq2_edgeR_TSV_annot	GO:0043479	pigment accumulation in tissues in response to UV light	BP	4592-06-01	4592-06-01	1	1	1	6	Marginal
FreeRedStar_vs_Trinity_DESeq2_edgeR_TSV_annot	GO:0043480	pigment accumulation in tissues	BP	4592-06-01	4592-06-01	1	1	1	6	Marginal
FreeRedStar_vs_Trinity_DESeq2_edgeR_TSV_annot	GO:0043481	anthocyanin accumulation in tissues in response to UV light	BP	4592-06-01	4592-06-01	1	1	1	6	Marginal
FreeRedStar_vs_Trinity_DESeq2_edgeR_TSV_annot	GO:0043484	regulation of RNA splicing	BP	27/4592	27/4592	1	1	1	27	Marginal
FreeRedStar_vs_Trinity_DESeq2_edgeR_TSV_annot	GO:0043487	regulation of RNA stability	BP	15/4592	15/4592	1	1	1	15	Marginal
FreeRedStar_vs_Trinity_DESeq2_edgeR_TSV_annot	GO:0043488	regulation of mRNA stability	BP	4592-10-01	4592-10-01	1	1	1	10	Marginal
FreeRedStar_vs_Trinity_DESeq2_edgeR_TSV_annot	GO:0043489	RNA stabilization	BP	4592-11-01	4592-11-01	1	1	1	11	Marginal
FreeRedStar_vs_Trinity_DESeq2_edgeR_TSV_annot	GO:0043543	protein acylation	BP	21/4592	21/4592	1	1	1	21	Marginal
FreeRedStar_vs_Trinity_DESeq2_edgeR_TSV_annot	GO:0043547	positive regulation of GTPase activity	BP	19/4592	19/4592	1	1	1	19	Marginal
FreeRedStar_vs_Trinity_DESeq2_edgeR_TSV_annot	GO:0043549	regulation of kinase activity	BP	33/4592	33/4592	1	1	1	33	Marginal
FreeRedStar_vs_Trinity_DESeq2_edgeR_TSV_annot	GO:0043562	cellular response to nitrogen levels	BP	14/4592	14/4592	1	1	1	14	Marginal
FreeRedStar_vs_Trinity_DESeq2_edgeR_TSV_annot	GO:0043570	maintenance of DNA repeat elements	BP	4592-03-01	4592-03-01	1	1	1	3	Marginal
FreeRedStar_vs_Trinity_DESeq2_edgeR_TSV_annot	GO:0043572	plastid fission	BP	4592-07-01	4592-07-01	1	1	1	7	Marginal
FreeRedStar_vs_Trinity_DESeq2_edgeR_TSV_annot	GO:0043574	peroxisomal transport	BP	17/4592	17/4592	1	1	1	17	Marginal
FreeRedStar_vs_Trinity_DESeq2_edgeR_TSV_annot	GO:0043603	amide metabolic process	BP	212/4592	212/4592	1	1	1	212	Marginal
FreeRedStar_vs_Trinity_DESeq2_edgeR_TSV_annot	GO:0043604	amide biosynthetic process	BP	160/4592	160/4592	1	1	1	160	Marginal
FreeRedStar_vs_Trinity_DESeq2_edgeR_TSV_annot	GO:0043622	cortical microtubule organization	BP	17/4592	17/4592	1	1	1	17	Marginal
FreeRedStar_vs_Trinity_DESeq2_edgeR_TSV_annot	GO:0043627	response to estrogen	BP	4592-04-01	4592-04-01	1	1	1	4	Marginal
FreeRedStar_vs_Trinity_DESeq2_edgeR_TSV_annot	GO:0043628	regulatory ncRNA 3'-end processing	BP	4592-10-01	4592-10-01	1	1	1	10	Marginal
FreeRedStar_vs_Trinity_DESeq2_edgeR_TSV_annot	GO:0043632	modification-dependent macromolecule catabolic process	BP	126/4592	126/4592	1	1	1	126	Marginal
FreeRedStar_vs_Trinity_DESeq2_edgeR_TSV_annot	GO:0043633	polyadenylation-dependent RNA catabolic process	BP	4592-03-01	4592-03-01	1	1	1	3	Marginal
FreeRedStar_vs_Trinity_DESeq2_edgeR_TSV_annot	GO:0043634	polyadenylation-dependent ncRNA catabolic process	BP	4592-03-01	4592-03-01	1	1	1	3	Marginal
FreeRedStar_vs_Trinity_DESeq2_edgeR_TSV_annot	GO:0043647	inositol phosphate metabolic process	BP	4592-06-01	4592-06-01	1	1	1	6	Marginal
FreeRedStar_vs_Trinity_DESeq2_edgeR_TSV_annot	GO:0043648	dicarboxylic acid metabolic process	BP	31/4592	31/4592	1	1	1	31	Marginal
FreeRedStar_vs_Trinity_DESeq2_edgeR_TSV_annot	GO:0043649	dicarboxylic acid catabolic process	BP	4592-04-01	4592-04-01	1	1	1	4	Marginal
FreeRedStar_vs_Trinity_DESeq2_edgeR_TSV_annot	GO:0043650	dicarboxylic acid biosynthetic process	BP	4592-08-01	4592-08-01	1	1	1	8	Marginal
FreeRedStar_vs_Trinity_DESeq2_edgeR_TSV_annot	GO:0043651	linoleic acid metabolic process	BP	4592-03-01	4592-03-01	1	1	1	3	Marginal
FreeRedStar_vs_Trinity_DESeq2_edgeR_TSV_annot	GO:0043687	post-translational protein modification	BP	4592-06-01	4592-06-01	1	1	1	6	Marginal
FreeRedStar_vs_Trinity_DESeq2_edgeR_TSV_annot	GO:0043903	regulation of biological process involved in symbiotic interaction	BP	4592-05-01	4592-05-01	1	1	1	5	Marginal
FreeRedStar_vs_Trinity_DESeq2_edgeR_TSV_annot	GO:0043933	protein-containing complex organization	BP	215/4592	215/4592	1	1	1	215	Marginal
FreeRedStar_vs_Trinity_DESeq2_edgeR_TSV_annot	GO:0043934	sporulation	BP	4592-12-01	4592-12-01	1	1	1	12	Marginal
FreeRedStar_vs_Trinity_DESeq2_edgeR_TSV_annot	GO:0043954	cellular component maintenance	BP	4592-04-01	4592-04-01	1	1	1	4	Marginal
FreeRedStar_vs_Trinity_DESeq2_edgeR_TSV_annot	GO:0044003	symbiont-mediated perturbation of host process	BP	22/4592	22/4592	1	1	1	22	Marginal
FreeRedStar_vs_Trinity_DESeq2_edgeR_TSV_annot	GO:0044036	cell wall macromolecule metabolic process	BP	37/4592	37/4592	1	1	1	37	Marginal
FreeRedStar_vs_Trinity_DESeq2_edgeR_TSV_annot	GO:0044038	cell wall macromolecule biosynthetic process	BP	21/4592	21/4592	1	1	1	21	Marginal
FreeRedStar_vs_Trinity_DESeq2_edgeR_TSV_annot	GO:0044042	glucan metabolic process	BP	57/4592	57/4592	1	1	1	57	Marginal
FreeRedStar_vs_Trinity_DESeq2_edgeR_TSV_annot	GO:0044070	regulation of monoatomic anion transport	BP	4592-08-01	4592-08-01	1	1	1	8	Marginal
FreeRedStar_vs_Trinity_DESeq2_edgeR_TSV_annot	GO:0044085	cellular component biogenesis	BP	396/4592	396/4592	1	1	1	396	Marginal
FreeRedStar_vs_Trinity_DESeq2_edgeR_TSV_annot	GO:0044087	regulation of cellular component biogenesis	BP	67/4592	67/4592	1	1	1	67	Marginal
FreeRedStar_vs_Trinity_DESeq2_edgeR_TSV_annot	GO:0044088	regulation of vacuole organization	BP	4592-07-01	4592-07-01	1	1	1	7	Marginal
FreeRedStar_vs_Trinity_DESeq2_edgeR_TSV_annot	GO:0044089	positive regulation of cellular component biogenesis	BP	31/4592	31/4592	1	1	1	31	Marginal
FreeRedStar_vs_Trinity_DESeq2_edgeR_TSV_annot	GO:0044090	positive regulation of vacuole organization	BP	4592-04-01	4592-04-01	1	1	1	4	Marginal
FreeRedStar_vs_Trinity_DESeq2_edgeR_TSV_annot	GO:0044092	negative regulation of molecular function	BP	52/4592	52/4592	1	1	1	52	Marginal
FreeRedStar_vs_Trinity_DESeq2_edgeR_TSV_annot	GO:0044093	positive regulation of molecular function	BP	88/4592	88/4592	1	1	1	88	Marginal
FreeRedStar_vs_Trinity_DESeq2_edgeR_TSV_annot	GO:0044248	cellular catabolic process	BP	368/4592	368/4592	1	1	1	368	Marginal
FreeRedStar_vs_Trinity_DESeq2_edgeR_TSV_annot	GO:0044272	sulfur compound biosynthetic process	BP	32/4592	32/4592	1	1	1	32	Marginal
FreeRedStar_vs_Trinity_DESeq2_edgeR_TSV_annot	GO:0044273	sulfur compound catabolic process	BP	4592-06-01	4592-06-01	1	1	1	6	Marginal
FreeRedStar_vs_Trinity_DESeq2_edgeR_TSV_annot	GO:0044281	small molecule metabolic process	BP	443/4592	443/4592	1	1	1	443	Marginal
FreeRedStar_vs_Trinity_DESeq2_edgeR_TSV_annot	GO:0044282	small molecule catabolic process	BP	56/4592	56/4592	1	1	1	56	Marginal
FreeRedStar_vs_Trinity_DESeq2_edgeR_TSV_annot	GO:0044283	small molecule biosynthetic process	BP	193/4592	193/4592	1	1	1	193	Marginal
FreeRedStar_vs_Trinity_DESeq2_edgeR_TSV_annot	GO:0044347	cell wall polysaccharide catabolic process	BP	4592-04-01	4592-04-01	1	1	1	4	Marginal
FreeRedStar_vs_Trinity_DESeq2_edgeR_TSV_annot	GO:0044375	regulation of peroxisome size	BP	4592-03-01	4592-03-01	1	1	1	3	Marginal
FreeRedStar_vs_Trinity_DESeq2_edgeR_TSV_annot	GO:0044380	protein localization to cytoskeleton	BP	4592-03-01	4592-03-01	1	1	1	3	Marginal
FreeRedStar_vs_Trinity_DESeq2_edgeR_TSV_annot	GO:0044403	biological process involved in symbiotic interaction	BP	42/4592	42/4592	1	1	1	42	Marginal
FreeRedStar_vs_Trinity_DESeq2_edgeR_TSV_annot	GO:0044419	biological process involved in interspecies interaction between organisms	BP	45/4592	45/4592	1	1	1	45	Marginal
FreeRedStar_vs_Trinity_DESeq2_edgeR_TSV_annot	GO:0044550	secondary metabolite biosynthetic process	BP	61/4592	61/4592	1	1	1	61	Marginal
FreeRedStar_vs_Trinity_DESeq2_edgeR_TSV_annot	GO:0044703	multi-organism reproductive process	BP	51/4592	51/4592	1	1	1	51	Marginal
FreeRedStar_vs_Trinity_DESeq2_edgeR_TSV_annot	GO:0044706	multi-multicellular organism process	BP	73/4592	73/4592	1	1	1	73	Marginal
FreeRedStar_vs_Trinity_DESeq2_edgeR_TSV_annot	GO:0044743	protein transmembrane import into intracellular organelle	BP	25/4592	25/4592	1	1	1	25	Marginal
FreeRedStar_vs_Trinity_DESeq2_edgeR_TSV_annot	GO:0044770	cell cycle phase transition	BP	4592-08-01	4592-08-01	1	1	1	8	Marginal
FreeRedStar_vs_Trinity_DESeq2_edgeR_TSV_annot	GO:0044772	mitotic cell cycle phase transition	BP	4592-07-01	4592-07-01	1	1	1	7	Marginal
FreeRedStar_vs_Trinity_DESeq2_edgeR_TSV_annot	GO:0044782	cilium organization	BP	17/4592	17/4592	1	1	1	17	Marginal
FreeRedStar_vs_Trinity_DESeq2_edgeR_TSV_annot	GO:0044786	cell cycle DNA replication	BP	4592-07-01	4592-07-01	1	1	1	7	Marginal
FreeRedStar_vs_Trinity_DESeq2_edgeR_TSV_annot	GO:0044804	nucleophagy	BP	4592-05-01	4592-05-01	1	1	1	5	Marginal
FreeRedStar_vs_Trinity_DESeq2_edgeR_TSV_annot	GO:0044843	cell cycle G1/S phase transition	BP	4592-04-01	4592-04-01	1	1	1	4	Marginal
FreeRedStar_vs_Trinity_DESeq2_edgeR_TSV_annot	GO:0045003	double-strand break repair via synthesis-dependent strand annealing	BP	4592-04-01	4592-04-01	1	1	1	4	Marginal
FreeRedStar_vs_Trinity_DESeq2_edgeR_TSV_annot	GO:0045005	DNA-templated DNA replication maintenance of fidelity	BP	4592-03-01	4592-03-01	1	1	1	3	Marginal
FreeRedStar_vs_Trinity_DESeq2_edgeR_TSV_annot	GO:0045007	depurination	BP	4592-03-01	4592-03-01	1	1	1	3	Marginal
FreeRedStar_vs_Trinity_DESeq2_edgeR_TSV_annot	GO:0045010	actin nucleation	BP	4592-10-01	4592-10-01	1	1	1	10	Marginal
FreeRedStar_vs_Trinity_DESeq2_edgeR_TSV_annot	GO:0045017	glycerolipid biosynthetic process	BP	26/4592	26/4592	1	1	1	26	Marginal
FreeRedStar_vs_Trinity_DESeq2_edgeR_TSV_annot	GO:0045036	protein targeting to chloroplast	BP	22/4592	22/4592	1	1	1	22	Marginal
FreeRedStar_vs_Trinity_DESeq2_edgeR_TSV_annot	GO:0045037	protein import into chloroplast stroma	BP	13/4592	13/4592	1	1	1	13	Marginal
FreeRedStar_vs_Trinity_DESeq2_edgeR_TSV_annot	GO:0045038	protein import into chloroplast thylakoid membrane	BP	4592-03-01	4592-03-01	1	1	1	3	Marginal
FreeRedStar_vs_Trinity_DESeq2_edgeR_TSV_annot	GO:0045039	protein insertion into mitochondrial inner membrane	BP	4592-05-01	4592-05-01	1	1	1	5	Marginal
FreeRedStar_vs_Trinity_DESeq2_edgeR_TSV_annot	GO:0045047	protein targeting to ER	BP	4592-10-01	4592-10-01	1	1	1	10	Marginal
FreeRedStar_vs_Trinity_DESeq2_edgeR_TSV_annot	GO:0045055	regulated exocytosis	BP	4592-07-01	4592-07-01	1	1	1	7	Marginal
FreeRedStar_vs_Trinity_DESeq2_edgeR_TSV_annot	GO:0045087	innate immune response	BP	122/4592	122/4592	1	1	1	122	Marginal
FreeRedStar_vs_Trinity_DESeq2_edgeR_TSV_annot	GO:0045088	regulation of innate immune response	BP	46/4592	46/4592	1	1	1	46	Marginal
FreeRedStar_vs_Trinity_DESeq2_edgeR_TSV_annot	GO:0045089	positive regulation of innate immune response	BP	28/4592	28/4592	1	1	1	28	Marginal
FreeRedStar_vs_Trinity_DESeq2_edgeR_TSV_annot	GO:0045132	meiotic chromosome segregation	BP	4592-11-01	4592-11-01	1	1	1	11	Marginal
FreeRedStar_vs_Trinity_DESeq2_edgeR_TSV_annot	GO:0045137	development of primary sexual characteristics	BP	4592-06-01	4592-06-01	1	1	1	6	Marginal
FreeRedStar_vs_Trinity_DESeq2_edgeR_TSV_annot	GO:0045143	homologous chromosome segregation	BP	4592-08-01	4592-08-01	1	1	1	8	Marginal
FreeRedStar_vs_Trinity_DESeq2_edgeR_TSV_annot	GO:0045165	cell fate commitment	BP	23/4592	23/4592	1	1	1	23	Marginal
FreeRedStar_vs_Trinity_DESeq2_edgeR_TSV_annot	GO:0045184	establishment of protein localization	BP	192/4592	192/4592	1	1	1	192	Marginal
FreeRedStar_vs_Trinity_DESeq2_edgeR_TSV_annot	GO:0045185	maintenance of protein location	BP	4592-06-01	4592-06-01	1	1	1	6	Marginal
FreeRedStar_vs_Trinity_DESeq2_edgeR_TSV_annot	GO:0045191	regulation of isotype switching	BP	4592-04-01	4592-04-01	1	1	1	4	Marginal
FreeRedStar_vs_Trinity_DESeq2_edgeR_TSV_annot	GO:0045216	cell-cell junction organization	BP	4592-04-01	4592-04-01	1	1	1	4	Marginal
FreeRedStar_vs_Trinity_DESeq2_edgeR_TSV_annot	GO:0045229	external encapsulating structure organization	BP	58/4592	58/4592	1	1	1	58	Marginal
FreeRedStar_vs_Trinity_DESeq2_edgeR_TSV_annot	GO:0045292	mRNA cis splicing, via spliceosome	BP	4592-06-01	4592-06-01	1	1	1	6	Marginal
FreeRedStar_vs_Trinity_DESeq2_edgeR_TSV_annot	GO:0045321	leukocyte activation	BP	4592-09-01	4592-09-01	1	1	1	9	Marginal
FreeRedStar_vs_Trinity_DESeq2_edgeR_TSV_annot	GO:0045324	late endosome to vacuole transport	BP	4592-08-01	4592-08-01	1	1	1	8	Marginal
FreeRedStar_vs_Trinity_DESeq2_edgeR_TSV_annot	GO:0045332	phospholipid translocation	BP	4592-08-01	4592-08-01	1	1	1	8	Marginal
FreeRedStar_vs_Trinity_DESeq2_edgeR_TSV_annot	GO:0045333	cellular respiration	BP	25/4592	25/4592	1	1	1	25	Marginal
FreeRedStar_vs_Trinity_DESeq2_edgeR_TSV_annot	GO:0045337	farnesyl diphosphate biosynthetic process	BP	4592-03-01	4592-03-01	1	1	1	3	Marginal
FreeRedStar_vs_Trinity_DESeq2_edgeR_TSV_annot	GO:0045338	farnesyl diphosphate metabolic process	BP	4592-06-01	4592-06-01	1	1	1	6	Marginal
FreeRedStar_vs_Trinity_DESeq2_edgeR_TSV_annot	GO:0045454	cell redox homeostasis	BP	19/4592	19/4592	1	1	1	19	Marginal
FreeRedStar_vs_Trinity_DESeq2_edgeR_TSV_annot	GO:0045472	response to ether	BP	4592-03-01	4592-03-01	1	1	1	3	Marginal
FreeRedStar_vs_Trinity_DESeq2_edgeR_TSV_annot	GO:0045488	pectin metabolic process	BP	15/4592	15/4592	1	1	1	15	Marginal
FreeRedStar_vs_Trinity_DESeq2_edgeR_TSV_annot	GO:0045489	pectin biosynthetic process	BP	4592-12-01	4592-12-01	1	1	1	12	Marginal
FreeRedStar_vs_Trinity_DESeq2_edgeR_TSV_annot	GO:0045491	xylan metabolic process	BP	13/4592	13/4592	1	1	1	13	Marginal
FreeRedStar_vs_Trinity_DESeq2_edgeR_TSV_annot	GO:0045492	xylan biosynthetic process	BP	4592-10-01	4592-10-01	1	1	1	10	Marginal
FreeRedStar_vs_Trinity_DESeq2_edgeR_TSV_annot	GO:0045493	xylan catabolic process	BP	4592-03-01	4592-03-01	1	1	1	3	Marginal
FreeRedStar_vs_Trinity_DESeq2_edgeR_TSV_annot	GO:0045595	regulation of cell differentiation	BP	62/4592	62/4592	1	1	1	62	Marginal
FreeRedStar_vs_Trinity_DESeq2_edgeR_TSV_annot	GO:0045596	negative regulation of cell differentiation	BP	18/4592	18/4592	1	1	1	18	Marginal
FreeRedStar_vs_Trinity_DESeq2_edgeR_TSV_annot	GO:0045597	positive regulation of cell differentiation	BP	19/4592	19/4592	1	1	1	19	Marginal
FreeRedStar_vs_Trinity_DESeq2_edgeR_TSV_annot	GO:0045604	regulation of epidermal cell differentiation	BP	4592-03-01	4592-03-01	1	1	1	3	Marginal
FreeRedStar_vs_Trinity_DESeq2_edgeR_TSV_annot	GO:0045637	regulation of myeloid cell differentiation	BP	4592-04-01	4592-04-01	1	1	1	4	Marginal
FreeRedStar_vs_Trinity_DESeq2_edgeR_TSV_annot	GO:0045664	regulation of neuron differentiation	BP	4592-09-01	4592-09-01	1	1	1	9	Marginal
FreeRedStar_vs_Trinity_DESeq2_edgeR_TSV_annot	GO:0045665	negative regulation of neuron differentiation	BP	4592-07-01	4592-07-01	1	1	1	7	Marginal
FreeRedStar_vs_Trinity_DESeq2_edgeR_TSV_annot	GO:0045666	positive regulation of neuron differentiation	BP	4592-04-01	4592-04-01	1	1	1	4	Marginal
FreeRedStar_vs_Trinity_DESeq2_edgeR_TSV_annot	GO:0045682	regulation of epidermis development	BP	4592-03-01	4592-03-01	1	1	1	3	Marginal
FreeRedStar_vs_Trinity_DESeq2_edgeR_TSV_annot	GO:0045727	positive regulation of translation	BP	13/4592	13/4592	1	1	1	13	Marginal
FreeRedStar_vs_Trinity_DESeq2_edgeR_TSV_annot	GO:0045730	respiratory burst	BP	4592-03-01	4592-03-01	1	1	1	3	Marginal
FreeRedStar_vs_Trinity_DESeq2_edgeR_TSV_annot	GO:0045732	positive regulation of protein catabolic process	BP	19/4592	19/4592	1	1	1	19	Marginal
FreeRedStar_vs_Trinity_DESeq2_edgeR_TSV_annot	GO:0045737	positive regulation of cyclin-dependent protein serine/threonine kinase activity	BP	4592-06-01	4592-06-01	1	1	1	6	Marginal
FreeRedStar_vs_Trinity_DESeq2_edgeR_TSV_annot	GO:0045739	positive regulation of DNA repair	BP	4592-03-01	4592-03-01	1	1	1	3	Marginal
FreeRedStar_vs_Trinity_DESeq2_edgeR_TSV_annot	GO:0045740	positive regulation of DNA replication	BP	4592-03-01	4592-03-01	1	1	1	3	Marginal
FreeRedStar_vs_Trinity_DESeq2_edgeR_TSV_annot	GO:0045764	positive regulation of amino acid metabolic process	BP	4592-03-01	4592-03-01	1	1	1	3	Marginal
FreeRedStar_vs_Trinity_DESeq2_edgeR_TSV_annot	GO:0045773	positive regulation of axon extension	BP	4592-03-01	4592-03-01	1	1	1	3	Marginal
FreeRedStar_vs_Trinity_DESeq2_edgeR_TSV_annot	GO:0045786	negative regulation of cell cycle	BP	23/4592	23/4592	1	1	1	23	Marginal
FreeRedStar_vs_Trinity_DESeq2_edgeR_TSV_annot	GO:0045787	positive regulation of cell cycle	BP	26/4592	26/4592	1	1	1	26	Marginal
FreeRedStar_vs_Trinity_DESeq2_edgeR_TSV_annot	GO:0045806	negative regulation of endocytosis	BP	4592-04-01	4592-04-01	1	1	1	4	Marginal
FreeRedStar_vs_Trinity_DESeq2_edgeR_TSV_annot	GO:0045807	positive regulation of endocytosis	BP	4592-05-01	4592-05-01	1	1	1	5	Marginal
FreeRedStar_vs_Trinity_DESeq2_edgeR_TSV_annot	GO:0045814	negative regulation of gene expression, epigenetic	BP	34/4592	34/4592	1	1	1	34	Marginal
FreeRedStar_vs_Trinity_DESeq2_edgeR_TSV_annot	GO:0045815	transcription initiation-coupled chromatin remodeling	BP	4592-05-01	4592-05-01	1	1	1	5	Marginal
FreeRedStar_vs_Trinity_DESeq2_edgeR_TSV_annot	GO:0045824	negative regulation of innate immune response	BP	4592-06-01	4592-06-01	1	1	1	6	Marginal
FreeRedStar_vs_Trinity_DESeq2_edgeR_TSV_annot	GO:0045828	positive regulation of isoprenoid metabolic process	BP	4592-07-01	4592-07-01	1	1	1	7	Marginal
FreeRedStar_vs_Trinity_DESeq2_edgeR_TSV_annot	GO:0045833	negative regulation of lipid metabolic process	BP	4592-06-01	4592-06-01	1	1	1	6	Marginal
FreeRedStar_vs_Trinity_DESeq2_edgeR_TSV_annot	GO:0045834	positive regulation of lipid metabolic process	BP	4592-11-01	4592-11-01	1	1	1	11	Marginal
FreeRedStar_vs_Trinity_DESeq2_edgeR_TSV_annot	GO:0045839	negative regulation of mitotic nuclear division	BP	4592-08-01	4592-08-01	1	1	1	8	Marginal
FreeRedStar_vs_Trinity_DESeq2_edgeR_TSV_annot	GO:0045840	positive regulation of mitotic nuclear division	BP	4592-03-01	4592-03-01	1	1	1	3	Marginal
FreeRedStar_vs_Trinity_DESeq2_edgeR_TSV_annot	GO:0045841	negative regulation of mitotic metaphase/anaphase transition	BP	4592-06-01	4592-06-01	1	1	1	6	Marginal
FreeRedStar_vs_Trinity_DESeq2_edgeR_TSV_annot	GO:0045851	pH reduction	BP	4592-03-01	4592-03-01	1	1	1	3	Marginal
FreeRedStar_vs_Trinity_DESeq2_edgeR_TSV_annot	GO:0045859	regulation of protein kinase activity	BP	31/4592	31/4592	1	1	1	31	Marginal
FreeRedStar_vs_Trinity_DESeq2_edgeR_TSV_annot	GO:0045860	positive regulation of protein kinase activity	BP	25/4592	25/4592	1	1	1	25	Marginal
FreeRedStar_vs_Trinity_DESeq2_edgeR_TSV_annot	GO:0045861	negative regulation of proteolysis	BP	4592-11-01	4592-11-01	1	1	1	11	Marginal
FreeRedStar_vs_Trinity_DESeq2_edgeR_TSV_annot	GO:0045862	positive regulation of proteolysis	BP	21/4592	21/4592	1	1	1	21	Marginal
FreeRedStar_vs_Trinity_DESeq2_edgeR_TSV_annot	GO:0045879	negative regulation of smoothened signaling pathway	BP	4592-03-01	4592-03-01	1	1	1	3	Marginal
FreeRedStar_vs_Trinity_DESeq2_edgeR_TSV_annot	GO:0045880	positive regulation of smoothened signaling pathway	BP	4592-04-01	4592-04-01	1	1	1	4	Marginal
FreeRedStar_vs_Trinity_DESeq2_edgeR_TSV_annot	GO:0045892	negative regulation of DNA-templated transcription	BP	113/4592	113/4592	1	1	1	113	Marginal
FreeRedStar_vs_Trinity_DESeq2_edgeR_TSV_annot	GO:0045893	positive regulation of DNA-templated transcription	BP	133/4592	133/4592	1	1	1	133	Marginal
FreeRedStar_vs_Trinity_DESeq2_edgeR_TSV_annot	GO:0045926	negative regulation of growth	BP	4592-09-01	4592-09-01	1	1	1	9	Marginal
FreeRedStar_vs_Trinity_DESeq2_edgeR_TSV_annot	GO:0045927	positive regulation of growth	BP	24/4592	24/4592	1	1	1	24	Marginal
FreeRedStar_vs_Trinity_DESeq2_edgeR_TSV_annot	GO:0045930	negative regulation of mitotic cell cycle	BP	13/4592	13/4592	1	1	1	13	Marginal
FreeRedStar_vs_Trinity_DESeq2_edgeR_TSV_annot	GO:0045931	positive regulation of mitotic cell cycle	BP	4592-08-01	4592-08-01	1	1	1	8	Marginal
FreeRedStar_vs_Trinity_DESeq2_edgeR_TSV_annot	GO:0045934	negative regulation of nucleobase-containing compound metabolic process	BP	141/4592	141/4592	1	1	1	141	Marginal
FreeRedStar_vs_Trinity_DESeq2_edgeR_TSV_annot	GO:0045935	positive regulation of nucleobase-containing compound metabolic process	BP	161/4592	161/4592	1	1	1	161	Marginal
FreeRedStar_vs_Trinity_DESeq2_edgeR_TSV_annot	GO:0045936	negative regulation of phosphate metabolic process	BP	4592-09-01	4592-09-01	1	1	1	9	Marginal
FreeRedStar_vs_Trinity_DESeq2_edgeR_TSV_annot	GO:0045937	positive regulation of phosphate metabolic process	BP	33/4592	33/4592	1	1	1	33	Marginal
FreeRedStar_vs_Trinity_DESeq2_edgeR_TSV_annot	GO:0045943	positive regulation of transcription by RNA polymerase I	BP	4592-04-01	4592-04-01	1	1	1	4	Marginal
FreeRedStar_vs_Trinity_DESeq2_edgeR_TSV_annot	GO:0045944	positive regulation of transcription by RNA polymerase II	BP	51/4592	51/4592	1	1	1	51	Marginal
FreeRedStar_vs_Trinity_DESeq2_edgeR_TSV_annot	GO:0045948	positive regulation of translational initiation	BP	4592-04-01	4592-04-01	1	1	1	4	Marginal
FreeRedStar_vs_Trinity_DESeq2_edgeR_TSV_annot	GO:0045995	regulation of embryonic development	BP	17/4592	17/4592	1	1	1	17	Marginal
FreeRedStar_vs_Trinity_DESeq2_edgeR_TSV_annot	GO:0046031	ADP metabolic process	BP	16/4592	16/4592	1	1	1	16	Marginal
FreeRedStar_vs_Trinity_DESeq2_edgeR_TSV_annot	GO:0046033	AMP metabolic process	BP	4592-04-01	4592-04-01	1	1	1	4	Marginal
FreeRedStar_vs_Trinity_DESeq2_edgeR_TSV_annot	GO:0046034	ATP metabolic process	BP	33/4592	33/4592	1	1	1	33	Marginal
FreeRedStar_vs_Trinity_DESeq2_edgeR_TSV_annot	GO:0046036	CTP metabolic process	BP	4592-03-01	4592-03-01	1	1	1	3	Marginal
FreeRedStar_vs_Trinity_DESeq2_edgeR_TSV_annot	GO:0046049	UMP metabolic process	BP	4592-05-01	4592-05-01	1	1	1	5	Marginal
FreeRedStar_vs_Trinity_DESeq2_edgeR_TSV_annot	GO:0046112	nucleobase biosynthetic process	BP	4592-07-01	4592-07-01	1	1	1	7	Marginal
FreeRedStar_vs_Trinity_DESeq2_edgeR_TSV_annot	GO:0046113	nucleobase catabolic process	BP	4592-07-01	4592-07-01	1	1	1	7	Marginal
FreeRedStar_vs_Trinity_DESeq2_edgeR_TSV_annot	GO:0046128	purine ribonucleoside metabolic process	BP	4592-08-01	4592-08-01	1	1	1	8	Marginal
FreeRedStar_vs_Trinity_DESeq2_edgeR_TSV_annot	GO:0046129	purine ribonucleoside biosynthetic process	BP	4592-06-01	4592-06-01	1	1	1	6	Marginal
FreeRedStar_vs_Trinity_DESeq2_edgeR_TSV_annot	GO:0046131	pyrimidine ribonucleoside metabolic process	BP	4592-08-01	4592-08-01	1	1	1	8	Marginal
FreeRedStar_vs_Trinity_DESeq2_edgeR_TSV_annot	GO:0046132	pyrimidine ribonucleoside biosynthetic process	BP	4592-08-01	4592-08-01	1	1	1	8	Marginal
FreeRedStar_vs_Trinity_DESeq2_edgeR_TSV_annot	GO:0046134	pyrimidine nucleoside biosynthetic process	BP	4592-08-01	4592-08-01	1	1	1	8	Marginal
FreeRedStar_vs_Trinity_DESeq2_edgeR_TSV_annot	GO:0046148	pigment biosynthetic process	BP	32/4592	32/4592	1	1	1	32	Marginal
FreeRedStar_vs_Trinity_DESeq2_edgeR_TSV_annot	GO:0046149	pigment catabolic process	BP	4592-05-01	4592-05-01	1	1	1	5	Marginal
FreeRedStar_vs_Trinity_DESeq2_edgeR_TSV_annot	GO:0046164	alcohol catabolic process	BP	4592-10-01	4592-10-01	1	1	1	10	Marginal
FreeRedStar_vs_Trinity_DESeq2_edgeR_TSV_annot	GO:0046165	alcohol biosynthetic process	BP	17/4592	17/4592	1	1	1	17	Marginal
FreeRedStar_vs_Trinity_DESeq2_edgeR_TSV_annot	GO:0046166	glyceraldehyde-3-phosphate biosynthetic process	BP	4592-04-01	4592-04-01	1	1	1	4	Marginal
FreeRedStar_vs_Trinity_DESeq2_edgeR_TSV_annot	GO:0046173	polyol biosynthetic process	BP	4592-08-01	4592-08-01	1	1	1	8	Marginal
FreeRedStar_vs_Trinity_DESeq2_edgeR_TSV_annot	GO:0046174	polyol catabolic process	BP	4592-06-01	4592-06-01	1	1	1	6	Marginal
[truncated: 2,870 more rows]
