# Supplementary material for: Molecular Interaction of Genes Related to Anthocyanin, Lipid and Wax Biosynthesis in Apple Red-Fleshed Fruits
Source: Int J Mol Sci. 2025 Nov 13;26(22):10987. doi: 10.3390/ijms262210987 (PMC12652052; doi:10.3390/ijms262210987)
Supplement: Supplementary file 1 [file ijms-26-10987-s001.zip › Tab_S4_FreeRedStar_vs_Trinity_DESeq2_edgeR_TSV_annot_go_gsea_BP_results.xlsx]

## Sheet: Tab_S4_FreeRedStar_vs_Trinity_D
ID	Description	ontology	setSize	enrichmentScore	NES	pvalue	p.adjust	qvalue	rank	leading_edge	core_enrichment
GO:0009812	flavonoid metabolic process	BP	32	0.738582543682784	2.6251350655899	7.13042640648377e-09	3.47180461731695e-05	3.37081526226512e-05	198	tags=44%, list=4%, signal=42%	LOC103421520/LOC103430446/LOC103440008/LOC103420802/LOC103432314/LOC103437326/LOC103454421/LOC103400025/LOC103443513/LOC103443512/LOC103437327/LOC103450464/LOC103432919/LOC103421794
GO:0009813	flavonoid biosynthetic process	BP	27	0.748593880249066	2.56517558204607	6.66268305208752e-08	0.000162203018903071	0.000157484787299605	198	tags=48%, list=4%, signal=46%	LOC103421520/LOC103430446/LOC103440008/LOC103420802/LOC103437326/LOC103454421/LOC103400025/LOC103443513/LOC103443512/LOC103437327/LOC103450464/LOC103432919/LOC103421794
GO:0009698	phenylpropanoid metabolic process	BP	40	0.665373960700812	2.4669208753892	3.28381502884724e-07	0.000532963179181907	0.00051746011559835	483	tags=52%, list=11%, signal=47%	LOC103426517/LOC103445140/LOC103437326/LOC103440401/LOC103419282/LOC114823135/LOC103437327/LOC103446799/LOC103421299/LOC103418162/LOC103430265/LOC103450046/LOC103437433/LOC103437513/LOC103431992/LOC103439955/LOC103405591/LOC103407082/LOC103404168/LOC103418731/LOC103438772
GO:0019748	secondary metabolic process	BP	89	0.519213908113182	2.24906375777379	1.44265517632468e-06	0.00175607201338122	0.00170499063075635	508	tags=36%, list=11%, signal=33%	LOC103426052/LOC103405824/LOC103426517/LOC103445140/LOC103432314/LOC103437326/LOC103437875/LOC103406950/LOC103440401/LOC103419282/LOC114823135/LOC103406836/LOC103437327/LOC103446799/LOC103455490/LOC103421299/LOC103418162/LOC103430265/LOC103450046/LOC103437433/LOC103451886/LOC103437513/LOC103408446/LOC103431992/LOC103405148/LOC103439955/LOC103405591/LOC103407082/LOC103404168/LOC103418731/LOC103438…
GO:0009699	phenylpropanoid biosynthetic process	BP	31	0.690736224115199	2.44097617058449	3.45949482913081e-06	0.0020784789013826	0.00201801920768541	566	tags=65%, list=12%, signal=57%	LOC103445140/LOC103437326/LOC103440401/LOC103419282/LOC114823135/LOC103437327/LOC103446799/LOC103421299/LOC103418162/LOC103430265/LOC103450046/LOC103437433/LOC103437513/LOC103431992/LOC103439955/LOC103405591/LOC103407082/LOC103404168/LOC103438772/LOC103401110
GO:0042335	cuticle development	BP	16	0.78241580294242	2.28846815745724	3.08364679472986e-06	0.0020784789013826	0.00201801920768541	266	tags=56%, list=6%, signal=53%	LOC114824417/LOC114823135/LOC103450745/LOC103413635/HD3/LOC103403172/LOC103437433/LOC103404459/LOC103448554
GO:0044550	secondary metabolite biosynthetic process	BP	61	0.557672620027109	2.25391506373103	4.88407092092495e-06	0.00237805413139836	0.00230888026377621	508	tags=44%, list=11%, signal=40%	LOC103405824/LOC103445140/LOC103437326/LOC103437875/LOC103406950/LOC103440401/LOC103419282/LOC114823135/LOC103406836/LOC103437327/LOC103446799/LOC103455490/LOC103421299/LOC103418162/LOC103430265/LOC103450046/LOC103437433/LOC103437513/LOC103408446/LOC103431992/LOC103439955/LOC103405591/LOC103407082/LOC103404168/LOC103418731/LOC103438772/LOC103410051
GO:0046283	anthocyanin-containing compound metabolic process	BP	17	0.761014439398588	2.27051036005955	9.89371756948859e-06	0.00437931916780363	0.00425193163680127	156	tags=41%, list=3%, signal=40%	LOC103421520/LOC103440008/LOC103420802/LOC103432314/LOC103437326/LOC103437327/LOC103450464
GO:0043414	macromolecule methylation	BP	65	-0.501620512117916	-2.22112725790207	1.4615012495142e-05	0.00593004131990385	0.00575754571190198	1478	tags=66%, list=32%, signal=46%	LOC103411642/LOC103456264/LOC103440209/LOC103430220/LOC103432047/LOC103404509/LOC103408157/LOC103432579/LOC103440278/LOC103411014/LOC103401250/LOC103401878/LOC108171975/LOC103450412/LOC103445152/LOC103418637/LOC103431080/LOC103446012/LOC103402019/LOC103428511/LOC103409521/LOC103429345/LOC108174661/LOC103405616/LOC103442574/LOC103450327/LOC103441548/LOC103405680/LOC103423131/LOC103453785/LOC103404…
GO:0080167	response to karrikin	BP	47	0.562873368006975	2.14023014893629	5.51791909811093e-05	0.0134333740443511	0.0130426182471664	807	tags=49%, list=18%, signal=41%	LOC103430446/LOC103440008/LOC103420802/LOC103409262/LOC103454421/LOC103439067/LOC103432919/MYB31/LOC103451886/LOC103448270/LOC103406566/LOC114825590/LOC103448631/LOC103436906/LOC103448975/LOC103415388/LOC103440709/LOC103420076/LOC103419335/LOC114820959/LOC103432254/LOC103444741/LOC103437789
GO:1990748	cellular detoxification	BP	56	0.517884148208464	2.03777582276456	6.60703175160049e-05	0.0153188750469251	0.0148732729806706	665	tags=39%, list=14%, signal=34%	LOC103422468/LOC103426052/LOC103453601/LOC103441493/LOC103444775/LOC103454744/LOC103413973/LOC103441832/LOC103451976/LOC103416548/LOC103446628/LOC103405148/LOC103413735/LOC114827804/LOC103436352/LOC103450984/LOC103407082/LOC103401110/LOC103438618/LOC114826909/LOC103403022/LOC103434128
GO:0097237	cellular response to toxic substance	BP	60	0.520293421046937	2.09961011234943	8.50582365363372e-05	0.0180064588563229	0.0174826791892307	665	tags=40%, list=14%, signal=35%	LOC103422468/LOC103426052/LOC103453601/LOC103441493/LOC103444775/LOC103454744/LOC103413973/LOC103441832/LOC103451976/LOC103446211/LOC103416548/LOC103446628/LOC103405148/LOC103413735/LOC114827804/LOC103436352/LOC103450984/LOC103407082/LOC103434968/LOC103401110/LOC103438618/LOC114826909/LOC103403022/LOC103434128
GO:1901957	regulation of cutin biosynthetic process	BP	7	0.860725139969654	1.98459196171677	0.000120623501113393	0.0229315953994222	0.0222645512293252	227	tags=71%, list=5%, signal=68%	LOC114824417/LOC114823135/LOC103450745/LOC103437433/LOC103404459
GO:0009636	response to toxic substance	BP	118	0.428807211620487	1.93469907800825	0.00012245255296467	0.0229315953994222	0.0222645512293252	626	tags=31%, list=14%, signal=27%	LOC103422468/LOC103426052/LOC103453601/LOC103432314/LOC103441493/LOC103419282/LOC103444775/LOC103412834/LOC103418393/LOC103454744/LOC103450713/LOC103413973/LOC103430265/LOC103450046/LOC103431231/LOC103441832/LOC103451886/LOC103451976/LOC103450545/LOC103446211/LOC103416548/LOC103446628/LOC103405148/LOC103439955/LOC103413735/LOC114827804/LOC103436352/LOC103450984/LOC103402609/LOC103407082/LOC103434…
GO:0009718	anthocyanin-containing compound biosynthetic process	BP	12	0.784429586924182	2.12551692701868	0.000128501755863031	0.0231731499739665	0.022499079359878	156	tags=50%, list=3%, signal=48%	LOC103421520/LOC103440008/LOC103420802/LOC103437326/LOC103437327/LOC103450464
GO:0006479	protein methylation	BP	41	-0.530461146214501	-2.16878259031126	0.000176528325363506	0.026859888006091	0.0260785759607732	1544	tags=76%, list=34%, signal=51%	LOC103452998/LOC103411642/LOC103456264/LOC103440209/LOC103430220/LOC103404509/LOC103440278/LOC103411014/LOC103401250/LOC103401878/LOC108171975/LOC103450412/LOC103445152/LOC103418637/LOC103431080/LOC103446012/LOC103402019/LOC103428511/LOC103409521/LOC108174661/LOC103405616/LOC103442574/LOC103450327/LOC103441548/LOC103404785/LOC103406742/LOC103439489/LOC103446109/LOC114820044/LOC103400227/LOC114821…
GO:0008213	protein alkylation	BP	41	-0.530461146214501	-2.16878259031126	0.000176528325363506	0.026859888006091	0.0260785759607732	1544	tags=76%, list=34%, signal=51%	LOC103452998/LOC103411642/LOC103456264/LOC103440209/LOC103430220/LOC103404509/LOC103440278/LOC103411014/LOC103401250/LOC103401878/LOC108171975/LOC103450412/LOC103445152/LOC103418637/LOC103431080/LOC103446012/LOC103402019/LOC103428511/LOC103409521/LOC108174661/LOC103405616/LOC103442574/LOC103450327/LOC103441548/LOC103404785/LOC103406742/LOC103439489/LOC103446109/LOC114820044/LOC103400227/LOC114821…
GO:0098754	detoxification	BP	69	0.484574339376305	2.01548437901058	0.000206480337811451	0.0299132922948384	0.0290431615042794	665	tags=36%, list=14%, signal=31%	LOC103422468/LOC103426052/LOC103453601/LOC103432314/LOC103441493/LOC103444775/LOC103454744/LOC103413973/LOC103441832/LOC103451886/LOC103451976/LOC103416548/LOC103446628/LOC103405148/LOC103413735/LOC114827804/LOC103436352/LOC103450984/LOC103402609/LOC103407082/LOC103401110/LOC103438618/LOC114826909/LOC103403022/LOC103434128
GO:0016598	protein arginylation	BP	3	0.954020483765526	1.7183322152876	0.000390342641409752	0.047152581338244	0.0457809866480859	214	tags=100%, list=5%, signal=95%	LOC103419282/LOC103430265/LOC103450046
GO:0098869	cellular oxidant detoxification	BP	55	0.499789864477583	1.9758676039544	0.000511202067456384	0.0556673794988897	0.0540481026752524	665	tags=38%, list=14%, signal=33%	LOC103422468/LOC103426052/LOC103441493/LOC103444775/LOC103454744/LOC103413973/LOC103441832/LOC103451976/LOC103416548/LOC103446628/LOC103405148/LOC103413735/LOC114827804/LOC103436352/LOC103450984/LOC103407082/LOC103401110/LOC103438618/LOC114826909/LOC103403022/LOC103434128
GO:0010951	negative regulation of endopeptidase activity	BP	8	0.804425914991725	1.93827657043631	0.000514485947309517	0.0556673794988897	0.0540481026752524	582	tags=75%, list=13%, signal=66%	LOC103422296/LOC114824053/LOC103434432/LOC103445795/LOC103418062/LOC103428875
GO:0010097	specification of stamen identity	BP	3	0.947918936587492	1.70734242496598	0.000621632219117435	0.0643984526570806	0.0625252025992475	242	tags=100%, list=5%, signal=95%	LOC103407084/LOC103443209/MADS221
