# Supplementary material for: Molecular Interaction of Genes Related to Anthocyanin, Lipid and Wax Biosynthesis in Apple Red-Fleshed Fruits
Source: Int J Mol Sci. 2025 Nov 13;26(22):10987. doi: 10.3390/ijms262210987 (PMC12652052; doi:10.3390/ijms262210987)
Supplement: Supplementary file 1 [file ijms-26-10987-s001.zip › Tab_S5_FreeRedStar_vs_Trinity_DESeq2_edgeR_TSV_annot_go_gsea_CC_results.xlsx]

## Sheet: Tab_S5_FreeRedStar_vs_Trinity_D
ID	Description	ontology	setSize	enrichmentScore	NES	pvalue	p.adjust	qvalue	rank	leading_edge	core_enrichment
GO:0044391	ribosomal subunit	CC	134	0.441403686669025	2.03352481801448	3.49667560051233e-06	0.0020784789013826	0.00201801920768541	1823	tags=82%, list=40%, signal=51%	LOC103401251/LOC103439551/LOC103421544/LOC103422348/LOC103429661/LOC103438105/LOC103444065/LOC103449941/LOC103400001/LOC103444315/LOC103441512/LOC103426082/LOC103449587/LOC103452941/LOC103400002/LOC103400749/LOC103443712/LOC103429566/LOC103456043/LOC103448988/LOC103403717/HRGP/LOC103447273/LOC103456245/LOC103455637/LOC103408086/LOC103417955/LOC114820111/LOC103412531/LOC103450718/LOC103405357/LOC1…
GO:0022626	cytosolic ribosome	CC	149	0.424589366676876	1.99453743304061	1.86282860229892e-05	0.00678362623186413	0.00658630117657399	1823	tags=78%, list=40%, signal=49%	LOC103401251/LOC103427677/LOC103439551/LOC103421544/LOC103422348/LOC103429661/LOC103438105/LOC103438060/LOC103444065/LOC103449941/LOC103400001/LOC103439418/LOC103425668/LOC103444315/LOC103441512/LOC103426082/LOC103449587/LOC103452941/LOC103448512/LOC103400002/LOC103400749/LOC103443712/LOC103429566/LOC103456043/LOC103448988/LOC103403717/HRGP/LOC103447273/LOC103456245/LOC103455637/LOC103408086/LOC1…
GO:0005840	ribosome	CC	162	0.405628392070805	1.92416443272949	4.87694520191004e-05	0.0128766164671626	0.0125020558753072	1823	tags=76%, list=40%, signal=47%	LOC103401251/LOC103427677/LOC103439551/LOC103421544/LOC103422348/LOC103429661/LOC103438105/LOC103438060/LOC103444065/LOC103449941/LOC103400001/LOC103439418/LOC103425668/LOC103444315/LOC103441512/LOC103426082/LOC103449587/LOC103452941/LOC103448512/LOC103400002/LOC103400749/LOC103443712/LOC103429566/LOC103456043/LOC103448988/LOC103403717/HRGP/LOC103447273/LOC103456245/LOC103455637/LOC103408086/LOC1…
GO:0030312	external encapsulating structure	CC	198	0.372403936719303	1.81024682160444	9.81588247603158e-05	0.0199139715732491	0.0193347053508149	1053	tags=39%, list=23%, signal=32%	LOC103422468/LOC103426052/LOC114824961/LOC103442361/LOC114824417/LOC114820938/LOC103449806/LOC103444775/LOC103434936/LOC103424595/LOC114823135/LOC103400887/LOC103408499/LOC103434432/LOC103412723/LOC103450745/LOC103403172/LOC103448387/LOC103437433/LOC103445248/LOC103451807/LOC103436933/LOC103405148/LOC103437643/LOC103446002/LOC103432910/LOC103437280/LOC103451183/LOC103429637/LOC103401095/LOC103407…
GO:0005618	cell wall	CC	197	0.370593244202316	1.80075969464309	0.000142254343247516	0.0241389871101325	0.0234368218074835	1053	tags=39%, list=23%, signal=31%	LOC103422468/LOC103426052/LOC114824961/LOC103442361/LOC114824417/LOC114820938/LOC103449806/LOC103444775/LOC103434936/LOC103424595/LOC114823135/LOC103400887/LOC103408499/LOC103434432/LOC103412723/LOC103450745/LOC103403172/LOC103448387/LOC103437433/LOC103445248/LOC103451807/LOC103436933/LOC103405148/LOC103437643/LOC103446002/LOC103432910/LOC103437280/LOC103451183/LOC103429637/LOC103401095/LOC103407…
GO:0043076	megasporocyte nucleus	CC	3	-0.954734987749689	-1.78558597494257	0.000215026746830837	0.0299132922948384	0.0290431615042794	26	tags=67%, list=1%, signal=66%	LOC103426187/LOC108169807
GO:0043078	polar nucleus	CC	3	-0.954734987749689	-1.78558597494257	0.000215026746830837	0.0299132922948384	0.0290431615042794	26	tags=67%, list=1%, signal=66%	LOC103426187/LOC108169807
GO:0022627	cytosolic small ribosomal subunit	CC	47	0.53514832372424	2.03481038842318	0.000259744535113762	0.0351304483741363	0.0341085586899387	2077	tags=98%, list=45%, signal=54%	LOC103400001/LOC103441512/LOC103449587/LOC103452941/LOC103400002/LOC103448988/LOC103447273/LOC103456245/LOC103408086/LOC103417955/LOC103405357/LOC103432420/LOC103430071/LOC103433146/LOC103448986/LOC103439654/LOC103451032/LOC103454186/LOC103453757/LOC114823879/LOC114820986/LOC103437869/LOC103404430/LOC103423231/LOC103418974/LOC103454449/LOC103417956/LOC103403918/LOC103453118/LOC103439656/LOC103448…
