# Supplementary material for: Molecular Interaction of Genes Related to Anthocyanin, Lipid and Wax Biosynthesis in Apple Red-Fleshed Fruits
Source: Int J Mol Sci. 2025 Nov 13;26(22):10987. doi: 10.3390/ijms262210987 (PMC12652052; doi:10.3390/ijms262210987)
Supplement: Supplementary file 1 [file ijms-26-10987-s001.zip › Tab_S6_FreeRedStar_vs_Trinity_DESeq2_edgeR_TSV_annot_go_gsea_MF_results.xlsx]

## Sheet: Tab_S6_FreeRedStar_vs_Trinity_D
ID	Description	ontology	setSize	enrichmentScore	NES	pvalue	p.adjust	qvalue	rank	leading_edge	core_enrichment
GO:0016491	oxidoreductase activity	MF	308	0.360867525995141	1.83186842929086	3.10845313993447e-06	0.0020784789013826	0.00201801920768541	607	tags=25%, list=13%, signal=24%	LOC103422468/LOC103426052/LOC103439079/LOC103427519/LOC103405824/LOC103445140/LOC103440114/LOC103403019/LOC103437326/LOC103437875/LOC103441493/LOC103406950/LOC103400025/LOC103444775/LOC103435358/LOC103406836/LOC103437327/LOC103419614/LOC103445660/LOC103418393/LOC103454744/LOC103450464/LOC103455490/LOC103427787/LOC103431148/LOC103421299/LOC103439378/LOC103413973/LOC103418162/LOC103424929/LOC103433…
GO:0004601	peroxidase activity	MF	23	0.693116476022521	2.2460735587247	2.08984172269382e-05	0.00678362623186413	0.00658630117657399	606	tags=52%, list=13%, signal=46%	LOC103422468/LOC103426052/LOC103441493/LOC103444775/LOC103454744/LOC103446628/LOC103405148/LOC103413735/LOC103436352/LOC103407082/LOC103401110/LOC114826909
GO:0016684	oxidoreductase activity, acting on peroxide as acceptor	MF	23	0.693116476022521	2.2460735587247	2.08984172269382e-05	0.00678362623186413	0.00658630117657399	606	tags=52%, list=13%, signal=46%	LOC103422468/LOC103426052/LOC103441493/LOC103444775/LOC103454744/LOC103446628/LOC103405148/LOC103413735/LOC103436352/LOC103407082/LOC103401110/LOC114826909
GO:0016747	acyltransferase activity, transferring groups other than amino-acyl groups	MF	54	0.54909358756219	2.15580310083502	4.0912231348278e-05	0.0124501034021728	0.0120879494069156	578	tags=39%, list=13%, signal=34%	LOC103421520/LOC103440401/LOC103443513/LOC103443512/LOC103421548/LOC103427677/LOC103421794/LOC103450205/LOC103427617/LOC103446332/LOC103405529/LOC103437513/LOC103432625/LOC103431992/LOC103428502/LOC103448863/LOC103405591/LOC103404168/LOC103452082/LOC103439418/LOC103419098
GO:0003735	structural constituent of ribosome	MF	144	0.424876075107494	1.98252214911233	5.02476304941648e-05	0.0128766164671626	0.0125020558753072	1974	tags=86%, list=43%, signal=51%	LOC103401251/LOC103439551/LOC103421544/LOC103422348/LOC103429661/LOC103438105/LOC103444065/LOC103449941/LOC103400001/LOC103444315/LOC103441512/LOC103426082/LOC103449587/LOC103452941/LOC103400002/LOC103400749/LOC103443712/LOC103429566/LOC103456043/LOC103448988/LOC103403717/HRGP/LOC103447273/LOC103456245/LOC103455637/LOC103408086/LOC103417955/LOC114820111/LOC103412531/LOC103450718/LOC103405357/LOC1…
GO:0016746	acyltransferase activity	MF	64	0.505359600630234	2.07214042337342	8.31842994848696e-05	0.0180064588563229	0.0174826791892307	518	tags=36%, list=11%, signal=32%	LOC103421520/LOC103440401/LOC103443513/LOC103443512/LOC103421548/LOC103427677/LOC103421794/LOC103450205/LOC103427617/LOC103446332/LOC103405529/LOC103403119/LOC103449889/LOC103437513/LOC103432625/LOC103431992/LOC103437319/LOC103428502/LOC103448863/LOC103405591/LOC103404168/LOC103452082/LOC103439418
GO:0016151	nickel cation binding	MF	3	-0.957289169753759	-1.79036291474517	0.000174184152295459	0.026859888006091	0.0260785759607732	200	tags=100%, list=4%, signal=96%	LOC114819299/LOC103401165
GO:0016210	naringenin-chalcone synthase activity	MF	3	0.957507082152975	1.72461209547138	0.000283692907508046	0.0373324531528831	0.0362465106008146	198	tags=100%, list=4%, signal=96%	LOC103443513/LOC103443512/LOC103421794
GO:0042054	histone methyltransferase activity	MF	17	-0.66922759877347	-2.16126741536486	0.000389300811752013	0.047152581338244	0.0457809866480859	1049	tags=76%, list=23%, signal=59%	LOC103401250/LOC103401878/LOC108171975/LOC103402019/LOC103428511/LOC108174661/LOC103405616/LOC103442574/LOC103441548/LOC103404785/LOC114820044/LOC103400227/LOC114821296
GO:0005198	structural molecule activity	MF	173	0.365718813938915	1.75795383492447	0.000397053981283221	0.047152581338244	0.0457809866480859	1837	tags=72%, list=40%, signal=45%	LOC103401251/LOC103440575/LOC103439762/LOC103448387/LOC103439551/LOC103421544/LOC103422348/LOC103430801/LOC103429661/LOC103438105/LOC103444065/LOC103449941/LOC103400001/LOC103444315/LOC103441512/LOC103426082/LOC103449587/LOC103452941/LOC103400002/LOC103400749/LOC103443712/LOC103429566/LOC103456043/LOC103448988/LOC103403717/HRGP/LOC103447273/LOC103456245/LOC103455637/LOC103408086/LOC103417955/LOC1…
GO:0045548	phenylalanine ammonia-lyase activity	MF	3	0.954020483765526	1.7183322152876	0.000390342641409752	0.047152581338244	0.0457809866480859	214	tags=100%, list=5%, signal=95%	LOC103419282/LOC103430265/LOC103450046
GO:0016765	transferase activity, transferring alkyl or aryl (other than methyl) groups	MF	39	0.549952301324129	2.02663681112282	0.000471501602773825	0.0546605072358513	0.053070518748302	975	tags=54%, list=21%, signal=43%	LOC103426052/LOC103432314/LOC103433106/LOC103427372/LOC103451886/LOC103414696/LOC103455791/LOC103405148/LOC103450820/LOC103440896/LOC103419802/LOC103453843/LOC103423404/LOC103434146/LOC103402211/LOC103409925/LOC103434399/LOC103409906/LOC103456263/LOC103450000/LOC103414617
GO:0016209	antioxidant activity	MF	55	0.499789864477583	1.9758676039544	0.000511202067456384	0.0556673794988897	0.0540481026752524	665	tags=38%, list=14%, signal=33%	LOC103422468/LOC103426052/LOC103441493/LOC103444775/LOC103454744/LOC103413973/LOC103441832/LOC103451976/LOC103416548/LOC103446628/LOC103405148/LOC103413735/LOC114827804/LOC103436352/LOC103450984/LOC103407082/LOC103401110/LOC103438618/LOC114826909/LOC103403022/LOC103434128
GO:0003906	DNA-(apurinic or apyrimidinic site) endonuclease activity	MF	3	-0.944146022091967	-1.76578204106544	0.000606583357498402	0.064205529731733	0.0623378914994354	26	tags=67%, list=1%, signal=66%	LOC103426187/LOC108169807
GO:0010427	abscisic acid binding	MF	5	-0.869805166789736	-1.93509908755868	0.000899785598964193	0.0912720016949303	0.0886170422137761	174	tags=60%, list=4%, signal=58%	LOC103445050/LOC114825986/LOC103433682
